# Supplementary material for: A Taxonomy of Bacterial Microcompartment Loci Constructed by a Novel Scoring Method
Source: PLoS Comput Biol. 2014 Oct 23;10(10):e1003898. doi: 10.1371/journal.pcbi.1003898 (PMC4207490; doi:10.1371/journal.pcbi.1003898)
Supplement: Dataset S1 — Gene information for all BMC loci in NR analyzed with LoClass. (XLSX) [file pcbi.1003898.s001.xlsx]

## Sheet: Dataset_S1
All BMC Loci	Cluster Level 1	Cluster Level 2	Cluster Level 3	Cluster Level 4	Locus Super-Type	Locus Type	Locus Sub-Type	NCBI Taxon ID	Phylum	Organism Name	Scaffold Accession	Range ID	NCBI Protein GI	NCBI Protein Accession	Description	Strand	Start Coordinate	Stop Coordinate	HMM Cons in All BMC Loci	HMM Cons in Cluster Level 1	HMM Cons in Cluster Level 2	HMM Cons in Cluster Level 3	HMM Cons in Cluster Level 4	HMM Cons in Locus Super-Type	HMM Cons in Locus Type	HMM Cons in Locus Sub-Type	HMMs in Gene
All non-satellite	1	1.1	1.1.1		Carboxysome	Alpha-Carboxysome	Chemoautotroph Alpha-Carboxysome	525909	Actinobacteria	Acidimicrobium ferrooxidans DSM 10331	NC_013124	NC_013124__1	256370933	YP_003108757.1	flagellar hook-associated 2 domain-containing protein	+	124213	126771	0.0046	0.0111	0.0244	0.0556	-	0.0116	0.025	0.05	PF02465 (FliD_N) - Flagellar hook-associated protein 2 N-terminus ; PF07195 (FliD_C) - Flagellar hook-associated protein 2 C-terminus
All non-satellite	1	1.1	1.1.1		Carboxysome	Alpha-Carboxysome	Chemoautotroph Alpha-Carboxysome	525909	Actinobacteria	Acidimicrobium ferrooxidans DSM 10331	NC_013124	NC_013124__1	256370934	YP_003108758.1	flagellar protein FliS	+	126819	127196	0.0023	0.0111	0.0244	0.0556	-	0.0116	0.025	0.05	PF02561 (FliS) - Flagellar protein FliS
All non-satellite	1	1.1	1.1.1		Carboxysome	Alpha-Carboxysome	Chemoautotroph Alpha-Carboxysome	525909	Actinobacteria	Acidimicrobium ferrooxidans DSM 10331	NC_013124	NC_013124__1	256370935	YP_003108759.1	hypothetical protein	+	127189	127476	-	-	-	-	-	-	-	-
All non-satellite	1	1.1	1.1.1		Carboxysome	Alpha-Carboxysome	Chemoautotroph Alpha-Carboxysome	525909	Actinobacteria	Acidimicrobium ferrooxidans DSM 10331	NC_013124	NC_013124__1	256370936	YP_003108760.1	ABC transporter transmembrane protein	+	128605	129324	0.0023	0.0111	0.0244	0.0556	-	0.0116	0.025	0.05	PF12730 (ABC2_membrane_4) - ABC-2 family transporter protein
All non-satellite	1	1.1	1.1.1		Carboxysome	Alpha-Carboxysome	Chemoautotroph Alpha-Carboxysome	525909	Actinobacteria	Acidimicrobium ferrooxidans DSM 10331	NC_013124	NC_013124__1	256370937	YP_003108761.1	ribulose bisophosphate carboxylase	+	129677	131098	0.1183	0.5667	1	1	-	0.593	1	1	PF02788 (RuBisCO_large_N) - Ribulose bisphosphate carboxylase large chain, N-terminal domain ; PF00016 (RuBisCO_large) - Ribulose bisphosphate carboxylase large chain, catalytic domain
All non-satellite	1	1.1	1.1.1		Carboxysome	Alpha-Carboxysome	Chemoautotroph Alpha-Carboxysome	525909	Actinobacteria	Acidimicrobium ferrooxidans DSM 10331	NC_013124	NC_013124__1	256370938	YP_003108762.1	Ribulose-bisphosphate carboxylase	+	131156	131494	0.1995	0.9556	0.9756	0.9444	-	0.9884	0.975	0.95	PF00101 (RuBisCO_small) - Ribulose bisphosphate carboxylase, small chain
All non-satellite	1	1.1	1.1.1		Carboxysome	Alpha-Carboxysome	Chemoautotroph Alpha-Carboxysome	525909	Actinobacteria	Acidimicrobium ferrooxidans DSM 10331	NC_013124	NC_013124__1	256370939	YP_003108763.1	carboxysome structural protein CsoS2	+	131672	133594	0.0928	0.4444	0.9756	1	-	0.4651	1	1	PF12288 (CsoS2_M) - Carboxysome shell peptide mid-region
All non-satellite	1	1.1	1.1.1		Carboxysome	Alpha-Carboxysome	Chemoautotroph Alpha-Carboxysome	525909	Actinobacteria	Acidimicrobium ferrooxidans DSM 10331	NC_013124	NC_013124__1	256370940	YP_003108764.1	carboxysome shell carbonic anhydrase	+	133623	135212	0.0905	0.4333	0.9512	1	-	0.4535	0.975	0.95	PF08936 (CsoSCA) - Carboxysome Shell Carbonic Anhydrase
All non-satellite	1	1.1	1.1.1		Carboxysome	Alpha-Carboxysome	Chemoautotroph Alpha-Carboxysome	525909	Actinobacteria	Acidimicrobium ferrooxidans DSM 10331	NC_013124	NC_013124__1	256370941	YP_003108765	carboxysome peptide B . [pentamer]	+	135209	135460	-	-	-	-	-	-	-	-	PF03319 (EutN_CcmL) - Ethanolamine utilisation protein EutN/carboxysome
All non-satellite	1	1.1	1.1.1		Carboxysome	Alpha-Carboxysome	Chemoautotroph Alpha-Carboxysome	525909	Actinobacteria	Acidimicrobium ferrooxidans DSM 10331	NC_013124	NC_013124__1	256370942	YP_003108766	microcompartments protein . [BMC single-domain]	+	135583	135894	-	-	-	-	-	-	-	-	PF00936 (BMC) - BMC domain
All non-satellite	1	1.1	1.1.1		Carboxysome	Alpha-Carboxysome	Chemoautotroph Alpha-Carboxysome	525909	Actinobacteria	Acidimicrobium ferrooxidans DSM 10331	NC_013124	NC_013124__1	256370943	YP_003108767	microcompartments protein . [BMC single-domain]	+	135922	136233	-	-	-	-	-	-	-	-	PF00936 (BMC) - BMC domain
All non-satellite	1	1.1	1.1.1		Carboxysome	Alpha-Carboxysome	Chemoautotroph Alpha-Carboxysome	525909	Actinobacteria	Acidimicrobium ferrooxidans DSM 10331	NC_013124	NC_013124__1	256370944	YP_003108768	microcompartments protein . [BMC single-domain]	+	136261	136584	-	-	-	-	-	-	-	-	PF00936 (BMC) - BMC domain
All non-satellite	1	1.1	1.1.1		Carboxysome	Alpha-Carboxysome	Chemoautotroph Alpha-Carboxysome	525909	Actinobacteria	Acidimicrobium ferrooxidans DSM 10331	NC_013124	NC_013124__1	256370945	YP_003108769.1	Ferritin Dps family protein	+	136594	137049	0.0418	0.1889	0.4146	0.7778	-	0.1977	0.425	0.8	PF00210 (Ferritin) - Ferritin-like domain
All non-satellite	1	1.1	1.1.1		Carboxysome	Alpha-Carboxysome	Chemoautotroph Alpha-Carboxysome	525909	Actinobacteria	Acidimicrobium ferrooxidans DSM 10331	NC_013124	NC_013124__1	256370946	YP_003108770.1	hypothetical protein	+	137042	137302	-	-	-	-	-	-	-	-
All non-satellite	1	1.1	1.1.1		Carboxysome	Alpha-Carboxysome	Chemoautotroph Alpha-Carboxysome	525909	Actinobacteria	Acidimicrobium ferrooxidans DSM 10331	NC_013124	NC_013124__1	256370947	YP_003108771.1	Cobyrinic acid ac-diamide synthase	+	137286	137939	0.2181	0.2	0.3902	0.7222	-	0.2093	0.4	0.65	PF01656 (CbiA) - CobQ/CobB/MinD/ParA nucleotide binding domain
All non-satellite	1	1.1	1.1.1		Carboxysome	Alpha-Carboxysome	Chemoautotroph Alpha-Carboxysome	525909	Actinobacteria	Acidimicrobium ferrooxidans DSM 10331	NC_013124	NC_013124__1	256370948	YP_003108772.1	hypothetical protein	+	137939	138208	-	-	-	-	-	-	-	-
All non-satellite	1	1.1	1.1.1		Carboxysome	Alpha-Carboxysome	Chemoautotroph Alpha-Carboxysome	525909	Actinobacteria	Acidimicrobium ferrooxidans DSM 10331	NC_013124	NC_013124__1	256370949	YP_003108773.1	CbbQ/NirQ/NorQ domain-containing protein	+	138312	139118	0.0464	0.1444	0.3171	0.7222	-	0.1512	0.325	0.65	PF00158 (Sigma54_activat) - Sigma-54 interaction domain ; PF07728 (AAA_5) - AAA domain (dynein-related subfamily) ; PF08406 (CbbQ_C) - CbbQ/NirQ/NorQ C-terminal
All non-satellite	1	1.1	1.1.1		Carboxysome	Alpha-Carboxysome	Chemoautotroph Alpha-Carboxysome	525909	Actinobacteria	Acidimicrobium ferrooxidans DSM 10331	NC_013124	NC_013124__1	256370950	YP_003108774.1	von Willebrand factor A	+	139131	141476	0.0302	0.1333	0.2927	0.6667	-	0.1395	0.3	0.6	PF13519 (VWA_2) - von Willebrand factor type A domain
All non-satellite	1	1.1	1.1.1		Carboxysome	Alpha-Carboxysome	Chemoautotroph Alpha-Carboxysome	525909	Actinobacteria	Acidimicrobium ferrooxidans DSM 10331	NC_013124	NC_013124__1	256370951	YP_003108775.1	NADH dehydrogenase (quinone)	+	141738	145886	0.1253	0.6	0.439	0.7222	-	0.6279	0.425	0.65	PF00361 (Oxidored_q1) - NADH-Ubiquinone/plastoquinone (complex I), various chains ; PF00662 (Oxidored_q1_N) - NADH-Ubiquinone oxidoreductase (complex I), chain 5 N-terminus ; PF10070 (DUF2309) - Uncharacterized protein conserved in bacteria (DUF2309)
All non-satellite	1	1.1	1.1.1		Carboxysome	Alpha-Carboxysome	Chemoautotroph Alpha-Carboxysome	525909	Actinobacteria	Acidimicrobium ferrooxidans DSM 10331	NC_013124	NC_013124__1	256370952	YP_003108776.1	flagellar basal body rod protein	+	146084	146419	0.0023	0.0111	0.0244	0.0556	-	0.0116	0.025	0.05	PF00460 (Flg_bb_rod) - Flagella basal body rod protein
All non-satellite	1	1.1	1.1.1		Carboxysome	Alpha-Carboxysome	Chemoautotroph Alpha-Carboxysome	525909	Actinobacteria	Acidimicrobium ferrooxidans DSM 10331	NC_013124	NC_013124__1	256370953	YP_003108777.1	hypothetical protein	+	146420	146854	0.0023	0.0111	0.0244	0.0556	-	0.0116	0.025	0.05	PF00460 (Flg_bb_rod) - Flagella basal body rod protein ; PF06429 (Flg_bbr_C) - Flagellar basal body rod FlgEFG protein C-terminal
All non-satellite	1	1.1	1.1.1		Carboxysome	Alpha-Carboxysome	Chemoautotroph Alpha-Carboxysome	288000	Proteobacteria (Alpha)	Bradyrhizobium sp. BTAi1	NC_009485	NC_009485__1	148254099	YP_001238684.1	carbon-monoxide dehydrogenase large subunit	+	2726954	2729623	0.007	0.0111	0.0244	0.0556	-	0.0116	0.025	0.05	PF02738 (Ald_Xan_dh_C2) - Molybdopterin-binding domain of aldehyde dehydrogenase ; PF01315 (Ald_Xan_dh_C) - Aldehyde oxidase and xanthine dehydrogenase, a/b hammerhead domain
All non-satellite	1	1.1	1.1.1		Carboxysome	Alpha-Carboxysome	Chemoautotroph Alpha-Carboxysome	288000	Proteobacteria (Alpha)	Bradyrhizobium sp. BTAi1	NC_009485	NC_009485__1	148254100	YP_001238685.1	carbon monoxide dehydrogenase medium subunit	+	2729620	2730522	0.0093	0.0111	0.0244	0.0556	-	0.0116	0.025	0.05	PF00941 (FAD_binding_5) - FAD binding domain in molybdopterin dehydrogenase ; PF03450 (CO_deh_flav_C) - CO dehydrogenase flavoprotein C-terminal domain
All non-satellite	1	1.1	1.1.1		Carboxysome	Alpha-Carboxysome	Chemoautotroph Alpha-Carboxysome	288000	Proteobacteria (Alpha)	Bradyrhizobium sp. BTAi1	NC_009485	NC_009485__1	148254101	YP_001238686.1	enoyl-CoA hydratase	+	2730541	2731341	0.007	0.0111	0.0244	0.0556	-	0.0116	0.025	0.05	PF00378 (ECH) - Enoyl-CoA hydratase/isomerase family
All non-satellite	1	1.1	1.1.1		Carboxysome	Alpha-Carboxysome	Chemoautotroph Alpha-Carboxysome	288000	Proteobacteria (Alpha)	Bradyrhizobium sp. BTAi1	NC_009485	NC_009485__1	148254102	YP_001238687.1	hypothetical protein	-	2731287	2731712	-	-	-	-	-	-	-	-
All non-satellite	1	1.1	1.1.1		Carboxysome	Alpha-Carboxysome	Chemoautotroph Alpha-Carboxysome	288000	Proteobacteria (Alpha)	Bradyrhizobium sp. BTAi1	NC_009485	NC_009485__1	148254103	YP_001238688.1	medium-chain-fatty-acid--CoA ligase	+	2731668	2733110	0.0186	0.0333	0.0244	0.0556	-	0.0349	0.025	0.05	PF13193 (AMP-binding_C) - AMP-binding enzyme C-terminal domain ; PF00501 (AMP-binding) - AMP-binding enzyme
All non-satellite	1	1.1	1.1.1		Carboxysome	Alpha-Carboxysome	Chemoautotroph Alpha-Carboxysome	288000	Proteobacteria (Alpha)	Bradyrhizobium sp. BTAi1	NC_009485	NC_009485__1	148254104	YP_001238689.1	RuBisCO operon transcriptional regulator	-	2733187	2734104	0.1531	0.3667	0.439	0.8889	-	0.3837	0.45	0.9	PF00126 (HTH_1) - Bacterial regulatory helix-turn-helix protein, lysR family ; PF12727 (PBP_like) - PBP superfamily domain ; PF03466 (LysR_substrate) - LysR substrate binding domain
All non-satellite	1	1.1	1.1.1		Carboxysome	Alpha-Carboxysome	Chemoautotroph Alpha-Carboxysome	288000	Proteobacteria (Alpha)	Bradyrhizobium sp. BTAi1	NC_009485	NC_009485__1	148254105	YP_001238690.1	ribulose bisophosphate carboxylase	+	2734255	2735694	0.1183	0.5667	1	1	-	0.593	1	1	PF02788 (RuBisCO_large_N) - Ribulose bisphosphate carboxylase large chain, N-terminal domain ; PF00016 (RuBisCO_large) - Ribulose bisphosphate carboxylase large chain, catalytic domain
All non-satellite	1	1.1	1.1.1		Carboxysome	Alpha-Carboxysome	Chemoautotroph Alpha-Carboxysome	288000	Proteobacteria (Alpha)	Bradyrhizobium sp. BTAi1	NC_009485	NC_009485__1	148254106	YP_001238691.1	ribulose 1,5-bisphosphate carboxylase small subunit	+	2735763	2736104	0.1995	0.9556	0.9756	0.9444	-	0.9884	0.975	0.95	PF00101 (RuBisCO_small) - Ribulose bisphosphate carboxylase, small chain
All non-satellite	1	1.1	1.1.1		Carboxysome	Alpha-Carboxysome	Chemoautotroph Alpha-Carboxysome	288000	Proteobacteria (Alpha)	Bradyrhizobium sp. BTAi1	NC_009485	NC_009485__1	148254107	YP_001238692.1	carboxysome structural peptide CsoS2	+	2736357	2737805	0.0928	0.4444	0.9756	1	-	0.4651	1	1	PF12288 (CsoS2_M) - Carboxysome shell peptide mid-region
All non-satellite	1	1.1	1.1.1		Carboxysome	Alpha-Carboxysome	Chemoautotroph Alpha-Carboxysome	288000	Proteobacteria (Alpha)	Bradyrhizobium sp. BTAi1	NC_009485	NC_009485__1	148254108	YP_001238693.1	carboxysome structural peptide	+	2737802	2739331	0.0905	0.4333	0.9512	1	-	0.4535	0.975	0.95	PF08936 (CsoSCA) - Carboxysome Shell Carbonic Anhydrase
All non-satellite	1	1.1	1.1.1		Carboxysome	Alpha-Carboxysome	Chemoautotroph Alpha-Carboxysome	288000	Proteobacteria (Alpha)	Bradyrhizobium sp. BTAi1	NC_009485	NC_009485__1	148254109	YP_001238694	carboxysome peptide A . [pentamer]	+	2739328	2739618	-	-	-	-	-	-	-	-	PF03319 (EutN_CcmL) - Ethanolamine utilisation protein EutN/carboxysome
All non-satellite	1	1.1	1.1.1		Carboxysome	Alpha-Carboxysome	Chemoautotroph Alpha-Carboxysome	288000	Proteobacteria (Alpha)	Bradyrhizobium sp. BTAi1	NC_009485	NC_009485__1	148254110	YP_001238695	carboxysome peptide B . [pentamer]	+	2739608	2739868	-	-	-	-	-	-	-	-	PF03319 (EutN_CcmL) - Ethanolamine utilisation protein EutN/carboxysome
All non-satellite	1	1.1	1.1.1		Carboxysome	Alpha-Carboxysome	Chemoautotroph Alpha-Carboxysome	288000	Proteobacteria (Alpha)	Bradyrhizobium sp. BTAi1	NC_009485	NC_009485__1	148254111	YP_001238696	major carboxysome shell protein 1C . [BMC single-domain]	+	2739927	2740268	-	-	-	-	-	-	-	-	PF00936 (BMC) - BMC domain
All non-satellite	1	1.1	1.1.1		Carboxysome	Alpha-Carboxysome	Chemoautotroph Alpha-Carboxysome	288000	Proteobacteria (Alpha)	Bradyrhizobium sp. BTAi1	NC_009485	NC_009485__1	148254112	YP_001238697	major carboxysome shell protein 1A . [BMC single-domain]	+	2740412	2740708	-	-	-	-	-	-	-	-	PF00936 (BMC) - BMC domain
All non-satellite	1	1.1	1.1.1		Carboxysome	Alpha-Carboxysome	Chemoautotroph Alpha-Carboxysome	288000	Proteobacteria (Alpha)	Bradyrhizobium sp. BTAi1	NC_009485	NC_009485__1	148254113	YP_001238698.1	hypothetical protein	+	2740783	2741022	-	-	-	-	-	-	-	-
All non-satellite	1	1.1	1.1.1		Carboxysome	Alpha-Carboxysome	Chemoautotroph Alpha-Carboxysome	288000	Proteobacteria (Alpha)	Bradyrhizobium sp. BTAi1	NC_009485	NC_009485__1	148254114	YP_001238699.1	hypothetical protein	+	2741019	2741966	0.1787	0.0667	0.0976	0.2222	-	0.0698	0.1	0.2	PF00293 (NUDIX) - NUDIX domain
All non-satellite	1	1.1	1.1.1		Carboxysome	Alpha-Carboxysome	Chemoautotroph Alpha-Carboxysome	288000	Proteobacteria (Alpha)	Bradyrhizobium sp. BTAi1	NC_009485	NC_009485__1	148254115	YP_001238700.1	NADH dehydrogenase	+	2741963	2743591	0.1253	0.6	0.439	0.5	-	0.6279	0.425	0.45	PF00361 (Oxidored_q1) - NADH-Ubiquinone/plastoquinone (complex I), various chains ; PF00662 (Oxidored_q1_N) - NADH-Ubiquinone oxidoreductase (complex I), chain 5 N-terminus
All non-satellite	1	1.1	1.1.1		Carboxysome	Alpha-Carboxysome	Chemoautotroph Alpha-Carboxysome	288000	Proteobacteria (Alpha)	Bradyrhizobium sp. BTAi1	NC_009485	NC_009485__1	148254116	YP_001238701.1	hypothetical protein	+	2743597	2746128	0.0302	0.1444	0.3171	0.7222	-	0.1512	0.325	0.65	PF10070 (DUF2309) - Uncharacterized protein conserved in bacteria (DUF2309)
All non-satellite	1	1.1	1.1.1		Carboxysome	Alpha-Carboxysome	Chemoautotroph Alpha-Carboxysome	288000	Proteobacteria (Alpha)	Bradyrhizobium sp. BTAi1	NC_009485	NC_009485__1	148254117	YP_001238702.1	enoyl-ACP reductase	-	2746222	2747049	0.0139	0.0333	0.0244	0.0556	-	0.0233	0.025	0.05	PF13561 (adh_short_C2) - Enoyl-(Acyl carrier protein) reductase
All non-satellite	1	1.1	1.1.1		Carboxysome	Alpha-Carboxysome	Chemoautotroph Alpha-Carboxysome	288000	Proteobacteria (Alpha)	Bradyrhizobium sp. BTAi1	NC_009485	NC_009485__1	148254118	YP_001238703.1	hypothetical protein	-	2747062	2749419	0.0023	0.0111	0.0244	0.0556	-	0.0116	0.025	0.05	PF11339 (DUF3141) - Protein of unknown function (DUF3141)
All non-satellite	1	1.1	1.1.1		Carboxysome	Alpha-Carboxysome	Chemoautotroph Alpha-Carboxysome	288000	Proteobacteria (Alpha)	Bradyrhizobium sp. BTAi1	NC_009485	NC_009485__1	148254119	YP_001238704.1	acetate kinase	-	2749435	2750652	0.2297	0.0111	0.0244	0.0556	-	0.0116	0.025	0.05	PF00871 (Acetate_kinase) - Acetokinase family
All non-satellite	1	1.1	1.1.1		Carboxysome	Alpha-Carboxysome	Chemoautotroph Alpha-Carboxysome	288000	Proteobacteria (Alpha)	Bradyrhizobium sp. BTAi1	NC_009485	NC_009485__1	148254120	YP_001238705.1	bifunctional enoyl-CoA hydratase/phosphate acetyltransferase	-	2750656	2752080	0.1763	0.0111	0.0244	0.0556	-	0.0116	0.025	0.05	PF01515 (PTA_PTB) - Phosphate acetyl/butaryl transferase ; PF01575 (MaoC_dehydratas) - MaoC like domain
All non-satellite	1	1.1	1.1.1		Carboxysome	Alpha-Carboxysome	Chemoautotroph Alpha-Carboxysome	114615	Proteobacteria (Alpha)	Bradyrhizobium sp. ORS 278	NC_009445	NC_009445__1	146339294	YP_001204342.1	ABC transporter permease	+	2418339	2419400	0.0348	0.0111	0.0244	0.0556	-	0.0116	0.025	0.05	PF02653 (BPD_transp_2) - Branched-chain amino acid transport system / permease component
All non-satellite	1	1.1	1.1.1		Carboxysome	Alpha-Carboxysome	Chemoautotroph Alpha-Carboxysome	114615	Proteobacteria (Alpha)	Bradyrhizobium sp. ORS 278	NC_009445	NC_009445__1	146339295	YP_001204343.1	2,4-dichlorophenol 6-monooxygenase	+	2419429	2421183	0.0951	0.0333	0.0488	0.1111	-	0.0349	0.05	0.1	PF01494 (FAD_binding_3) - FAD binding domain
All non-satellite	1	1.1	1.1.1		Carboxysome	Alpha-Carboxysome	Chemoautotroph Alpha-Carboxysome	114615	Proteobacteria (Alpha)	Bradyrhizobium sp. ORS 278	NC_009445	NC_009445__1	146339296	YP_001204344.1	catechol 1,2-dioxygenase	+	2421203	2422078	0.007	0.0111	0.0244	0.0556	-	0.0116	0.025	0.05	PF13620 (CarboxypepD_reg) - Carboxypeptidase regulatory-like domain ; PF00775 (Dioxygenase_C) - Dioxygenase ; PF04444 (Dioxygenase_N) - Catechol dioxygenase N terminus
All non-satellite	1	1.1	1.1.1		Carboxysome	Alpha-Carboxysome	Chemoautotroph Alpha-Carboxysome	114615	Proteobacteria (Alpha)	Bradyrhizobium sp. ORS 278	NC_009445	NC_009445__1	146339297	YP_001204345.1	RuBisCO operon transcriptional regulator	-	2422311	2423195	0.1531	0.3667	0.439	0.8889	-	0.3837	0.45	0.9	PF00126 (HTH_1) - Bacterial regulatory helix-turn-helix protein, lysR family ; PF12727 (PBP_like) - PBP superfamily domain ; PF03466 (LysR_substrate) - LysR substrate binding domain
All non-satellite	1	1.1	1.1.1		Carboxysome	Alpha-Carboxysome	Chemoautotroph Alpha-Carboxysome	114615	Proteobacteria (Alpha)	Bradyrhizobium sp. ORS 278	NC_009445	NC_009445__1	146339298	YP_001204346.1	ribulose bisophosphate carboxylase	+	2423346	2424785	0.1183	0.5667	1	1	-	0.593	1	1	PF02788 (RuBisCO_large_N) - Ribulose bisphosphate carboxylase large chain, N-terminal domain ; PF00016 (RuBisCO_large) - Ribulose bisphosphate carboxylase large chain, catalytic domain
All non-satellite	1	1.1	1.1.1		Carboxysome	Alpha-Carboxysome	Chemoautotroph Alpha-Carboxysome	114615	Proteobacteria (Alpha)	Bradyrhizobium sp. ORS 278	NC_009445	NC_009445__1	146339299	YP_001204347.1	ribulose bisphosphate carboxylase small chain	+	2424857	2425198	0.1995	0.9556	0.9756	0.9444	-	0.9884	0.975	0.95	PF00101 (RuBisCO_small) - Ribulose bisphosphate carboxylase, small chain
All non-satellite	1	1.1	1.1.1		Carboxysome	Alpha-Carboxysome	Chemoautotroph Alpha-Carboxysome	114615	Proteobacteria (Alpha)	Bradyrhizobium sp. ORS 278	NC_009445	NC_009445__1	146339300	YP_001204348.1	carboxysome structural peptide CsoS2	+	2425458	2426909	0.0928	0.4444	0.9756	1	-	0.4651	1	1	PF12288 (CsoS2_M) - Carboxysome shell peptide mid-region
All non-satellite	1	1.1	1.1.1		Carboxysome	Alpha-Carboxysome	Chemoautotroph Alpha-Carboxysome	114615	Proteobacteria (Alpha)	Bradyrhizobium sp. ORS 278	NC_009445	NC_009445__1	146339301	YP_001204349.1	carboxysome structural peptide	+	2426906	2428438	0.0905	0.4333	0.9512	1	-	0.4535	0.975	0.95	PF08936 (CsoSCA) - Carboxysome Shell Carbonic Anhydrase
All non-satellite	1	1.1	1.1.1		Carboxysome	Alpha-Carboxysome	Chemoautotroph Alpha-Carboxysome	114615	Proteobacteria (Alpha)	Bradyrhizobium sp. ORS 278	NC_009445	NC_009445__1	146339302	YP_001204350	carboxysome peptide A . [pentamer]	+	2428435	2428725	-	-	-	-	-	-	-	-	PF03319 (EutN_CcmL) - Ethanolamine utilisation protein EutN/carboxysome
All non-satellite	1	1.1	1.1.1		Carboxysome	Alpha-Carboxysome	Chemoautotroph Alpha-Carboxysome	114615	Proteobacteria (Alpha)	Bradyrhizobium sp. ORS 278	NC_009445	NC_009445__1	146339303	YP_001204351	carboxysome peptide B . [pentamer]	+	2428715	2428975	-	-	-	-	-	-	-	-	PF03319 (EutN_CcmL) - Ethanolamine utilisation protein EutN/carboxysome
All non-satellite	1	1.1	1.1.1		Carboxysome	Alpha-Carboxysome	Chemoautotroph Alpha-Carboxysome	114615	Proteobacteria (Alpha)	Bradyrhizobium sp. ORS 278	NC_009445	NC_009445__1	146339304	YP_001204352	major carboxysome shell protein 1C . [BMC single-domain]	+	2429060	2429368	-	-	-	-	-	-	-	-	PF00936 (BMC) - BMC domain
All non-satellite	1	1.1	1.1.1		Carboxysome	Alpha-Carboxysome	Chemoautotroph Alpha-Carboxysome	114615	Proteobacteria (Alpha)	Bradyrhizobium sp. ORS 278	NC_009445	NC_009445__1	146339305	YP_001204353	major carboxysome shell protein 1A . [BMC single-domain]	+	2429484	2429780	-	-	-	-	-	-	-	-	PF00936 (BMC) - BMC domain
All non-satellite	1	1.1	1.1.1		Carboxysome	Alpha-Carboxysome	Chemoautotroph Alpha-Carboxysome	114615	Proteobacteria (Alpha)	Bradyrhizobium sp. ORS 278	NC_009445	NC_009445__1	146339306	YP_001204354.1	hypothetical protein	+	2429850	2430089	0.0882	0.4111	0.9024	0.8889	-	0.4302	0.925	0.9	PF01329 (Pterin_4a) - Pterin 4 alpha carbinolamine dehydratase
All non-satellite	1	1.1	1.1.1		Carboxysome	Alpha-Carboxysome	Chemoautotroph Alpha-Carboxysome	114615	Proteobacteria (Alpha)	Bradyrhizobium sp. ORS 278	NC_009445	NC_009445__1	146339307	YP_001204355.1	hypothetical protein	+	2430113	2430982	0.1787	0.0667	0.0976	0.2222	-	0.0698	0.1	0.2	PF00293 (NUDIX) - NUDIX domain ; PF02581 (TMP-TENI) - Thiamine monophosphate synthase/TENI
All non-satellite	1	1.1	1.1.1		Carboxysome	Alpha-Carboxysome	Chemoautotroph Alpha-Carboxysome	114615	Proteobacteria (Alpha)	Bradyrhizobium sp. ORS 278	NC_009445	NC_009445__1	146339308	YP_001204356.1	NADH dehydrogenase	+	2430998	2432626	0.1253	0.6	0.439	0.5	-	0.6279	0.425	0.45	PF00361 (Oxidored_q1) - NADH-Ubiquinone/plastoquinone (complex I), various chains ; PF00662 (Oxidored_q1_N) - NADH-Ubiquinone oxidoreductase (complex I), chain 5 N-terminus
All non-satellite	1	1.1	1.1.1		Carboxysome	Alpha-Carboxysome	Chemoautotroph Alpha-Carboxysome	114615	Proteobacteria (Alpha)	Bradyrhizobium sp. ORS 278	NC_009445	NC_009445__1	146339309	YP_001204357.1	hypothetical protein	+	2432632	2435157	0.0302	0.1444	0.3171	0.7222	-	0.1512	0.325	0.65	PF10070 (DUF2309) - Uncharacterized protein conserved in bacteria (DUF2309)
All non-satellite	1	1.1	1.1.1		Carboxysome	Alpha-Carboxysome	Chemoautotroph Alpha-Carboxysome	114615	Proteobacteria (Alpha)	Bradyrhizobium sp. ORS 278	NC_009445	NC_009445__1	146339310	YP_001204358.1	transcription repair coupling factor	-	2435181	2438456	0.0255	0.0556	0.0488	0.1111	-	0.0581	0.05	0.1	PF00270 (DEAD) - DEAD/DEAH box helicase ; PF00271 (Helicase_C) - Helicase conserved C-terminal domain ; PF02559 (CarD_CdnL_TRCF) - CarD-like/TRCF domain ; PF03461 (TRCF) - TRCF domain
All non-satellite	1	1.1	1.1.1		Carboxysome	Alpha-Carboxysome	Chemoautotroph Alpha-Carboxysome	114615	Proteobacteria (Alpha)	Bradyrhizobium sp. ORS 278	NC_009445	NC_009445__1	146339311	YP_001204359.1	response regulator receiver	-	2438649	2439023	0.2691	0.1667	0.0488	0.0556	-	0.1395	0.05	0.05	PF00072 (Response_reg) - Response regulator receiver domain
All non-satellite	1	1.1	1.1.1		Carboxysome	Alpha-Carboxysome	Chemoautotroph Alpha-Carboxysome	114615	Proteobacteria (Alpha)	Bradyrhizobium sp. ORS 278	NC_009445	NC_009445__1	146339312	YP_001204360.1	chemotaxis methylesterase CheB	+	2439227	2439466	0.0046	0.0111	0.0244	0.0556	-	0.0116	0.025	0.05	PF01339 (CheB_methylest) - CheB methylesterase
All non-satellite	1	1.1	1.1.1		Carboxysome	Alpha-Carboxysome	Chemoautotroph Alpha-Carboxysome	114615	Proteobacteria (Alpha)	Bradyrhizobium sp. ORS 278	NC_009445	NC_009445__1	146339313	YP_001204361.1	hypothetical protein	+	2439542	2439994	-	-	-	-	-	-	-	-
All non-satellite	1	1.1	1.1.1		Carboxysome	Alpha-Carboxysome	Chemoautotroph Alpha-Carboxysome	323098	Proteobacteria (Alpha)	Nitrobacter winogradskyi Nb-255	NC_007406	NC_007406__1	75676150	YP_318571.1	hypothetical protein	+	2151223	2152161	-	-	-	-	-	-	-	-
All non-satellite	1	1.1	1.1.1		Carboxysome	Alpha-Carboxysome	Chemoautotroph Alpha-Carboxysome	323098	Proteobacteria (Alpha)	Nitrobacter winogradskyi Nb-255	NC_007406	NC_007406__1	75676151	YP_318572.1	hypothetical protein	+	2152329	2152538	0.0116	0.0111	0.0244	0.0556	-	0.0116	0.025	0.05	PF12728 (HTH_17) - Helix-turn-helix domain
All non-satellite	1	1.1	1.1.1		Carboxysome	Alpha-Carboxysome	Chemoautotroph Alpha-Carboxysome	323098	Proteobacteria (Alpha)	Nitrobacter winogradskyi Nb-255	NC_007406	NC_007406__1	75676152	YP_318573.1	hypothetical protein	+	2152549	2153037	-	-	-	-	-	-	-	-
All non-satellite	1	1.1	1.1.1		Carboxysome	Alpha-Carboxysome	Chemoautotroph Alpha-Carboxysome	323098	Proteobacteria (Alpha)	Nitrobacter winogradskyi Nb-255	NC_007406	NC_007406__1	75676153	YP_318574.1	hypothetical protein	+	2153034	2153330	-	-	-	-	-	-	-	-
All non-satellite	1	1.1	1.1.1		Carboxysome	Alpha-Carboxysome	Chemoautotroph Alpha-Carboxysome	323098	Proteobacteria (Alpha)	Nitrobacter winogradskyi Nb-255	NC_007406	NC_007406__1	75676154	YP_318575.1	hypothetical protein	+	2153330	2153968	0.0023	0.0111	0.0244	0.0556	-	0.0116	0.025	0.05	PF13479 (AAA_24) - AAA domain
All non-satellite	1	1.1	1.1.1		Carboxysome	Alpha-Carboxysome	Chemoautotroph Alpha-Carboxysome	323098	Proteobacteria (Alpha)	Nitrobacter winogradskyi Nb-255	NC_007406	NC_007406__1	75676155	YP_318576.1	Fis family transcriptional regulator	-	2153913	2154893	0.0394	0.0444	0.0244	0.0556	-	0.0465	0.025	0.05	PF13011 (LZ_Tnp_IS481) - leucine-zipper of insertion element IS481 ; PF13551 (HTH_29) - Winged helix-turn helix ; PF13610 (DDE_Tnp_IS240) - DDE domain ; PF13384 (HTH_23) - Homeodomain-like domain ; PF13518 (HTH_28) - Helix-turn-helix domain ; PF13683 (rve_3) - Integrase core domain ; PF13565 (HTH_32) - Homeodomain-like domain ; PF00665 (rve) - Integrase core domain
All non-satellite	1	1.1	1.1.1		Carboxysome	Alpha-Carboxysome	Chemoautotroph Alpha-Carboxysome	323098	Proteobacteria (Alpha)	Nitrobacter winogradskyi Nb-255	NC_007406	NC_007406__1	75676156	YP_318577.1	transposase IS3/IS911	-	2154890	2155264	0.0255	0.0333	0.0244	0.0556	-	0.0349	0.025	0.05	PF01527 (HTH_Tnp_1) - Transposase
All non-satellite	1	1.1	1.1.1		Carboxysome	Alpha-Carboxysome	Chemoautotroph Alpha-Carboxysome	323098	Proteobacteria (Alpha)	Nitrobacter winogradskyi Nb-255	NC_007406	NC_007406__1	75676157	YP_318578.1	RNA polymerase ECF-type sigma factor, FecI	+	2156085	2156246	0.0348	0.0222	0.0244	0.0556	-	0.0233	0.025	0.05	PF08281 (Sigma70_r4_2) - Sigma-70, region 4
All non-satellite	1	1.1	1.1.1		Carboxysome	Alpha-Carboxysome	Chemoautotroph Alpha-Carboxysome	323098	Proteobacteria (Alpha)	Nitrobacter winogradskyi Nb-255	NC_007406	NC_007406__1	75676158	YP_318579.1	transposase	+	2156346	2156696	0.0232	0.0222	0.0244	0.0556	-	0.0233	0.025	0.05	PF01710 (HTH_Tnp_IS630) - Transposase ; PF13518 (HTH_28) - Helix-turn-helix domain
All non-satellite	1	1.1	1.1.1		Carboxysome	Alpha-Carboxysome	Chemoautotroph Alpha-Carboxysome	323098	Proteobacteria (Alpha)	Nitrobacter winogradskyi Nb-255	NC_007406	NC_007406__1	75676159	YP_318580.1	ISRm2011-2 transposase	+	2156648	2157289	0.0139	0.0333	0.0244	0.0556	-	0.0349	0.025	0.05	PF13358 (DDE_3) - DDE superfamily endonuclease
All non-satellite	1	1.1	1.1.1		Carboxysome	Alpha-Carboxysome	Chemoautotroph Alpha-Carboxysome	323098	Proteobacteria (Alpha)	Nitrobacter winogradskyi Nb-255	NC_007406	NC_007406__1	75676160	YP_318581.1	FecR protein	+	2157520	2158653	0.0023	0.0111	0.0244	0.0556	-	0.0116	0.025	0.05	PF04773 (FecR) - FecR protein
All non-satellite	1	1.1	1.1.1		Carboxysome	Alpha-Carboxysome	Chemoautotroph Alpha-Carboxysome	323098	Proteobacteria (Alpha)	Nitrobacter winogradskyi Nb-255	NC_007406	NC_007406__1	75676161	YP_318582.1	hypothetical protein	-	2159373	2159816	-	-	-	-	-	-	-	-
All non-satellite	1	1.1	1.1.1		Carboxysome	Alpha-Carboxysome	Chemoautotroph Alpha-Carboxysome	323098	Proteobacteria (Alpha)	Nitrobacter winogradskyi Nb-255	NC_007406	NC_007406__1	75676162	YP_318583.1	hypothetical protein	+	2160367	2160798	-	-	-	-	-	-	-	-
All non-satellite	1	1.1	1.1.1		Carboxysome	Alpha-Carboxysome	Chemoautotroph Alpha-Carboxysome	323098	Proteobacteria (Alpha)	Nitrobacter winogradskyi Nb-255	NC_007406	NC_007406__1	75676163	YP_318584.1	hypothetical protein	-	2160930	2161757	0.0255	0.0889	0.1707	0.2222	-	0.093	0.175	0.2	PF13365 (Trypsin_2) - Trypsin-like peptidase domain
All non-satellite	1	1.1	1.1.1		Carboxysome	Alpha-Carboxysome	Chemoautotroph Alpha-Carboxysome	323098	Proteobacteria (Alpha)	Nitrobacter winogradskyi Nb-255	NC_007406	NC_007406__1	75676164	YP_318585	hypothetical protein Nwi_1974 . [BMC double-domain]	-	2161763	2162395	-	-	-	-	-	-	-	-	PF00936 (BMC) - BMC domain
All non-satellite	1	1.1	1.1.1		Carboxysome	Alpha-Carboxysome	Chemoautotroph Alpha-Carboxysome	323098	Proteobacteria (Alpha)	Nitrobacter winogradskyi Nb-255	NC_007406	NC_007406__1	75676165	YP_318586.1	nitric oxide reductase activation protein	-	2162409	2164769	0.0302	0.1333	0.2927	0.6667	-	0.1395	0.3	0.6	PF13519 (VWA_2) - von Willebrand factor type A domain
All non-satellite	1	1.1	1.1.1		Carboxysome	Alpha-Carboxysome	Chemoautotroph Alpha-Carboxysome	323098	Proteobacteria (Alpha)	Nitrobacter winogradskyi Nb-255	NC_007406	NC_007406__1	75676166	YP_318587.1	ATPase	-	2164862	2165785	0.0464	0.1444	0.3171	0.7222	-	0.1512	0.325	0.65	PF00158 (Sigma54_activat) - Sigma-54 interaction domain ; PF07728 (AAA_5) - AAA domain (dynein-related subfamily) ; PF08406 (CbbQ_C) - CbbQ/NirQ/NorQ C-terminal
All non-satellite	1	1.1	1.1.1		Carboxysome	Alpha-Carboxysome	Chemoautotroph Alpha-Carboxysome	323098	Proteobacteria (Alpha)	Nitrobacter winogradskyi Nb-255	NC_007406	NC_007406__1	75676167	YP_318588.1	hypothetical protein	-	2165806	2166033	-	-	-	-	-	-	-	-
All non-satellite	1	1.1	1.1.1		Carboxysome	Alpha-Carboxysome	Chemoautotroph Alpha-Carboxysome	323098	Proteobacteria (Alpha)	Nitrobacter winogradskyi Nb-255	NC_007406	NC_007406__1	75676168	YP_318589.1	plasmid segregation oscillating ATPase ParF	-	2166030	2166665	0.2181	0.2	0.3902	0.7222	-	0.2093	0.4	0.65	PF01656 (CbiA) - CobQ/CobB/MinD/ParA nucleotide binding domain
All non-satellite	1	1.1	1.1.1		Carboxysome	Alpha-Carboxysome	Chemoautotroph Alpha-Carboxysome	323098	Proteobacteria (Alpha)	Nitrobacter winogradskyi Nb-255	NC_007406	NC_007406__1	75676169	YP_318590.1	hypothetical protein	-	2166669	2166935	0.0882	0.4111	0.9024	0.8889	-	0.4302	0.925	0.9	PF01329 (Pterin_4a) - Pterin 4 alpha carbinolamine dehydratase
All non-satellite	1	1.1	1.1.1		Carboxysome	Alpha-Carboxysome	Chemoautotroph Alpha-Carboxysome	323098	Proteobacteria (Alpha)	Nitrobacter winogradskyi Nb-255	NC_007406	NC_007406__1	75676170	YP_318591	carboxysome structural peptide CsoS1B . [BMC single-domain]	-	2167218	2167559	-	-	-	-	-	-	-	-	PF00936 (BMC) - BMC domain
All non-satellite	1	1.1	1.1.1		Carboxysome	Alpha-Carboxysome	Chemoautotroph Alpha-Carboxysome	323098	Proteobacteria (Alpha)	Nitrobacter winogradskyi Nb-255	NC_007406	NC_007406__1	75676171	YP_318592	carboxysome structural polypeptide . [BMC single-domain]	-	2167601	2167897	-	-	-	-	-	-	-	-	PF00936 (BMC) - BMC domain
All non-satellite	1	1.1	1.1.1		Carboxysome	Alpha-Carboxysome	Chemoautotroph Alpha-Carboxysome	323098	Proteobacteria (Alpha)	Nitrobacter winogradskyi Nb-255	NC_007406	NC_007406__1	75676172	YP_318593	ethanolamine utilization protein EutN/carboxysome structural protein Ccml . [pentamer]	-	2167991	2168245	-	-	-	-	-	-	-	-	PF03319 (EutN_CcmL) - Ethanolamine utilisation protein EutN/carboxysome
All non-satellite	1	1.1	1.1.1		Carboxysome	Alpha-Carboxysome	Chemoautotroph Alpha-Carboxysome	323098	Proteobacteria (Alpha)	Nitrobacter winogradskyi Nb-255	NC_007406	NC_007406__1	75676173	YP_318594	ethanolamine utilization protein EutN/carboxysome structural protein Ccml . [pentamer]	-	2168242	2168499	-	-	-	-	-	-	-	-	PF03319 (EutN_CcmL) - Ethanolamine utilisation protein EutN/carboxysome
All non-satellite	1	1.1	1.1.1		Carboxysome	Alpha-Carboxysome	Chemoautotroph Alpha-Carboxysome	323098	Proteobacteria (Alpha)	Nitrobacter winogradskyi Nb-255	NC_007406	NC_007406__1	75676174	YP_318595.1	carboxysome shell polypeptide	-	2168513	2170039	0.0905	0.4333	0.9512	1	-	0.4535	0.975	0.95	PF08936 (CsoSCA) - Carboxysome Shell Carbonic Anhydrase
All non-satellite	1	1.1	1.1.1		Carboxysome	Alpha-Carboxysome	Chemoautotroph Alpha-Carboxysome	323098	Proteobacteria (Alpha)	Nitrobacter winogradskyi Nb-255	NC_007406	NC_007406__1	75676175	YP_318596.1	carboxysome shell protein	-	2170051	2172753	0.0928	0.4444	0.9756	1	-	0.4651	1	1	PF12288 (CsoS2_M) - Carboxysome shell peptide mid-region
All non-satellite	1	1.1	1.1.1		Carboxysome	Alpha-Carboxysome	Chemoautotroph Alpha-Carboxysome	323098	Proteobacteria (Alpha)	Nitrobacter winogradskyi Nb-255	NC_007406	NC_007406__1	75676176	YP_318597.1	ribulose bisphosphate carboxylase small subunit	-	2172859	2173185	0.1995	0.9556	0.9756	0.9444	-	0.9884	0.975	0.95	PF00101 (RuBisCO_small) - Ribulose bisphosphate carboxylase, small chain
All non-satellite	1	1.1	1.1.1		Carboxysome	Alpha-Carboxysome	Chemoautotroph Alpha-Carboxysome	323098	Proteobacteria (Alpha)	Nitrobacter winogradskyi Nb-255	NC_007406	NC_007406__1	75676177	YP_318598.1	ribulose bisophosphate carboxylase	-	2173260	2174681	0.1183	0.5667	1	1	-	0.593	1	1	PF02788 (RuBisCO_large_N) - Ribulose bisphosphate carboxylase large chain, N-terminal domain ; PF00016 (RuBisCO_large) - Ribulose bisphosphate carboxylase large chain, catalytic domain
All non-satellite	1	1.1	1.1.1		Carboxysome	Alpha-Carboxysome	Chemoautotroph Alpha-Carboxysome	323098	Proteobacteria (Alpha)	Nitrobacter winogradskyi Nb-255	NC_007406	NC_007406__1	75676178	YP_318599.1	LysR family transcriptional regulator	+	2174913	2175848	0.1531	0.3667	0.439	0.8889	-	0.3837	0.45	0.9	PF00126 (HTH_1) - Bacterial regulatory helix-turn-helix protein, lysR family ; PF12727 (PBP_like) - PBP superfamily domain ; PF03466 (LysR_substrate) - LysR substrate binding domain
All non-satellite	1	1.1	1.1.1		Carboxysome	Alpha-Carboxysome	Chemoautotroph Alpha-Carboxysome	323098	Proteobacteria (Alpha)	Nitrobacter winogradskyi Nb-255	NC_007406	NC_007406__1	75676179	YP_318600.1	hypothetical protein	-	2175838	2176164	-	-	-	-	-	-	-	-
All non-satellite	1	1.1	1.1.1		Carboxysome	Alpha-Carboxysome	Chemoautotroph Alpha-Carboxysome	323098	Proteobacteria (Alpha)	Nitrobacter winogradskyi Nb-255	NC_007406	NC_007406__1	75676180	YP_318601.1	hypothetical protein	-	2176161	2179274	0.0302	0.1444	0.3171	0.7222	-	0.1512	0.325	0.65	PF10070 (DUF2309) - Uncharacterized protein conserved in bacteria (DUF2309)
All non-satellite	1	1.1	1.1.1		Carboxysome	Alpha-Carboxysome	Chemoautotroph Alpha-Carboxysome	335283	Proteobacteria (Beta)	Nitrosomonas eutropha C91	NC_008344	NC_008344__1	114330811	YP_747033.1	hypothetical protein	+	817779	820907	0.0302	0.1444	0.3171	0.7222	-	0.1512	0.325	0.65	PF10070 (DUF2309) - Uncharacterized protein conserved in bacteria (DUF2309)
All non-satellite	1	1.1	1.1.1		Carboxysome	Alpha-Carboxysome	Chemoautotroph Alpha-Carboxysome	335283	Proteobacteria (Beta)	Nitrosomonas eutropha C91	NC_008344	NC_008344__1	114330812	YP_747034.1	nitrogen regulatory protein P-II	+	820904	821230	0.0139	0.0667	0.1463	0.3333	-	0.0698	0.15	0.3	PF00543 (P-II) - Nitrogen regulatory protein P-II
All non-satellite	1	1.1	1.1.1		Carboxysome	Alpha-Carboxysome	Chemoautotroph Alpha-Carboxysome	335283	Proteobacteria (Beta)	Nitrosomonas eutropha C91	NC_008344	NC_008344__1	114330813	YP_747035.1	LysR family transcriptional regulator	-	821232	822152	0.1531	0.3667	0.439	0.8889	-	0.3837	0.45	0.9	PF00126 (HTH_1) - Bacterial regulatory helix-turn-helix protein, lysR family ; PF12727 (PBP_like) - PBP superfamily domain ; PF03466 (LysR_substrate) - LysR substrate binding domain
All non-satellite	1	1.1	1.1.1		Carboxysome	Alpha-Carboxysome	Chemoautotroph Alpha-Carboxysome	335283	Proteobacteria (Beta)	Nitrosomonas eutropha C91	NC_008344	NC_008344__1	114330814	YP_747036.1	ribulose bisophosphate carboxylase	+	822352	823773	0.1183	0.5667	1	1	-	0.593	1	1	PF02788 (RuBisCO_large_N) - Ribulose bisphosphate carboxylase large chain, N-terminal domain ; PF00016 (RuBisCO_large) - Ribulose bisphosphate carboxylase large chain, catalytic domain
All non-satellite	1	1.1	1.1.1		Carboxysome	Alpha-Carboxysome	Chemoautotroph Alpha-Carboxysome	335283	Proteobacteria (Beta)	Nitrosomonas eutropha C91	NC_008344	NC_008344__1	114330815	YP_747037.1	ribulose-bisphosphate carboxylase	+	823858	824184	0.1995	0.9556	0.9756	0.9444	-	0.9884	0.975	0.95	PF00101 (RuBisCO_small) - Ribulose bisphosphate carboxylase, small chain
All non-satellite	1	1.1	1.1.1		Carboxysome	Alpha-Carboxysome	Chemoautotroph Alpha-Carboxysome	335283	Proteobacteria (Beta)	Nitrosomonas eutropha C91	NC_008344	NC_008344__1	114330816	YP_747038.1	carboxysome shell protein	+	824286	826985	0.0928	0.4444	0.9756	1	-	0.4651	1	1	PF12288 (CsoS2_M) - Carboxysome shell peptide mid-region
All non-satellite	1	1.1	1.1.1		Carboxysome	Alpha-Carboxysome	Chemoautotroph Alpha-Carboxysome	335283	Proteobacteria (Beta)	Nitrosomonas eutropha C91	NC_008344	NC_008344__1	114330817	YP_747039.1	carboxysome shell polypeptide	+	826996	828525	0.0905	0.4333	0.9512	1	-	0.4535	0.975	0.95	PF08936 (CsoSCA) - Carboxysome Shell Carbonic Anhydrase
All non-satellite	1	1.1	1.1.1		Carboxysome	Alpha-Carboxysome	Chemoautotroph Alpha-Carboxysome	335283	Proteobacteria (Beta)	Nitrosomonas eutropha C91	NC_008344	NC_008344__1	114330818	YP_747040	ethanolamine utilization protein EutN/carboxysome structural protein Ccml . [pentamer]	+	828546	828803	-	-	-	-	-	-	-	-	PF03319 (EutN_CcmL) - Ethanolamine utilisation protein EutN/carboxysome
All non-satellite	1	1.1	1.1.1		Carboxysome	Alpha-Carboxysome	Chemoautotroph Alpha-Carboxysome	335283	Proteobacteria (Beta)	Nitrosomonas eutropha C91	NC_008344	NC_008344__1	114330819	YP_747041	ethanolamine utilization protein EutN/carboxysome structural protein Ccml . [pentamer]	+	828803	829051	-	-	-	-	-	-	-	-	PF03319 (EutN_CcmL) - Ethanolamine utilisation protein EutN/carboxysome
All non-satellite	1	1.1	1.1.1		Carboxysome	Alpha-Carboxysome	Chemoautotroph Alpha-Carboxysome	335283	Proteobacteria (Beta)	Nitrosomonas eutropha C91	NC_008344	NC_008344__1	114330820	YP_747042	microcompartments protein . [BMC single-domain]	+	829160	829456	-	-	-	-	-	-	-	-	PF00936 (BMC) - BMC domain
All non-satellite	1	1.1	1.1.1		Carboxysome	Alpha-Carboxysome	Chemoautotroph Alpha-Carboxysome	335283	Proteobacteria (Beta)	Nitrosomonas eutropha C91	NC_008344	NC_008344__1	114330821	YP_747043	microcompartments protein . [BMC single-domain]	+	829498	829845	-	-	-	-	-	-	-	-	PF00936 (BMC) - BMC domain
All non-satellite	1	1.1	1.1.1		Carboxysome	Alpha-Carboxysome	Chemoautotroph Alpha-Carboxysome	335283	Proteobacteria (Beta)	Nitrosomonas eutropha C91	NC_008344	NC_008344__1	114330822	YP_747044.1	Ferritin, Dps family protein	+	829866	830288	0.0418	0.1889	0.4146	0.7778	-	0.1977	0.425	0.8	PF00210 (Ferritin) - Ferritin-like domain
All non-satellite	1	1.1	1.1.1		Carboxysome	Alpha-Carboxysome	Chemoautotroph Alpha-Carboxysome	335283	Proteobacteria (Beta)	Nitrosomonas eutropha C91	NC_008344	NC_008344__1	114330823	YP_747045.1	hypothetical protein	+	830285	830563	0.0882	0.4111	0.9024	0.8889	-	0.4302	0.925	0.9	PF01329 (Pterin_4a) - Pterin 4 alpha carbinolamine dehydratase
All non-satellite	1	1.1	1.1.1		Carboxysome	Alpha-Carboxysome	Chemoautotroph Alpha-Carboxysome	335283	Proteobacteria (Beta)	Nitrosomonas eutropha C91	NC_008344	NC_008344__1	114330824	YP_747046.1	ParA family protein	+	830575	831204	0.2181	0.2	0.3902	0.7222	-	0.2093	0.4	0.65	PF01656 (CbiA) - CobQ/CobB/MinD/ParA nucleotide binding domain
All non-satellite	1	1.1	1.1.1		Carboxysome	Alpha-Carboxysome	Chemoautotroph Alpha-Carboxysome	335283	Proteobacteria (Beta)	Nitrosomonas eutropha C91	NC_008344	NC_008344__1	114330825	YP_747047.1	CbbQ/NirQ/NorQ C-terminal domain-containing protein	+	831516	832352	0.0418	0.1444	0.3171	0.7222	-	0.1512	0.325	0.65	PF07728 (AAA_5) - AAA domain (dynein-related subfamily) ; PF08406 (CbbQ_C) - CbbQ/NirQ/NorQ C-terminal
All non-satellite	1	1.1	1.1.1		Carboxysome	Alpha-Carboxysome	Chemoautotroph Alpha-Carboxysome	335283	Proteobacteria (Beta)	Nitrosomonas eutropha C91	NC_008344	NC_008344__1	114330826	YP_747048.1	von Willebrand factor, type A	+	832375	834735	0.0302	0.1333	0.2927	0.6667	-	0.1395	0.3	0.6	PF13519 (VWA_2) - von Willebrand factor type A domain
All non-satellite	1	1.1	1.1.1		Carboxysome	Alpha-Carboxysome	Chemoautotroph Alpha-Carboxysome	335283	Proteobacteria (Beta)	Nitrosomonas eutropha C91	NC_008344	NC_008344__1	114330827	YP_747049	microcompartments protein . [BMC double-domain]	+	834748	835380	-	-	-	-	-	-	-	-	PF00936 (BMC) - BMC domain
All non-satellite	1	1.1	1.1.1		Carboxysome	Alpha-Carboxysome	Chemoautotroph Alpha-Carboxysome	335283	Proteobacteria (Beta)	Nitrosomonas eutropha C91	NC_008344	NC_008344__1	114330828	YP_747050.1	hypothetical protein	+	835425	836249	0.0255	0.0889	0.1707	0.2222	-	0.093	0.175	0.2	PF13365 (Trypsin_2) - Trypsin-like peptidase domain
All non-satellite	1	1.1	1.1.1		Carboxysome	Alpha-Carboxysome	Chemoautotroph Alpha-Carboxysome	335283	Proteobacteria (Beta)	Nitrosomonas eutropha C91	NC_008344	NC_008344__1	114330829	YP_747051.1	hypothetical protein	+	838070	838372	-	-	-	-	-	-	-	-
All non-satellite	1	1.1	1.1.1		Carboxysome	Alpha-Carboxysome	Chemoautotroph Alpha-Carboxysome	335283	Proteobacteria (Beta)	Nitrosomonas eutropha C91	NC_008344	NC_008344__1	114330830	YP_747052.1	hypothetical protein	-	840130	840549	-	-	-	-	-	-	-	-
All non-satellite	1	1.1	1.1.1		Carboxysome	Alpha-Carboxysome	Chemoautotroph Alpha-Carboxysome	335283	Proteobacteria (Beta)	Nitrosomonas eutropha C91	NC_008344	NC_008344__1	114330831	YP_747053.1	tRNA-Pro	+	840668	840913	-	-	-	-	-	-	-	-
All non-satellite	1	1.1	1.1.1		Carboxysome	Alpha-Carboxysome	Chemoautotroph Alpha-Carboxysome	335283	Proteobacteria (Beta)	Nitrosomonas eutropha C91	NC_008344	NC_008344__1	114330832	YP_747054.1	farnesyltranstransferase	-	841237	842205	0.0046	0.0222	0.0488	0.1111	-	0.0233	0.05	0.1	PF00348 (polyprenyl_synt) - Polyprenyl synthetase
All non-satellite	1	1.1	1.1.1		Carboxysome	Alpha-Carboxysome	Chemoautotroph Alpha-Carboxysome	335283	Proteobacteria (Beta)	Nitrosomonas eutropha C91	NC_008344	NC_008344__1	114330833	YP_747055.1	glutamyl-tRNA reductase	+	842389	843642	0.0116	0.0111	0.0244	0.0556	-	0.0116	0.025	0.05	PF00745 (GlutR_dimer) - Glutamyl-tRNAGlu reductase, dimerisation domain ; PF05201 (GlutR_N) - Glutamyl-tRNAGlu reductase, N-terminal domain ; PF01488 (Shikimate_DH) - Shikimate / quinate 5-dehydrogenase
All non-satellite	1	1.1	1.1.1		Carboxysome	Alpha-Carboxysome	Chemoautotroph Alpha-Carboxysome	335283	Proteobacteria (Beta)	Nitrosomonas eutropha C91	NC_008344	NC_008344__1	114330834	YP_747056.1	peptide chain release factor 1	+	843639	844718	0.0023	0.0111	0.0244	0.0556	-	0.0116	0.025	0.05	PF03462 (PCRF) - PCRF domain ; PF00472 (RF-1) - RF-1 domain
All non-satellite	1	1.1	1.1.1		Carboxysome	Alpha-Carboxysome	Chemoautotroph Alpha-Carboxysome	335283	Proteobacteria (Beta)	Nitrosomonas eutropha C91	NC_008344	NC_008344__1	114330835	YP_747057.1	HemK family modification methylase	+	844715	845596	0.0046	0.0222	0.0244	0.0556	-	0.0233	0.025	0.05	PF05175 (MTS) - Methyltransferase small domain
All non-satellite	1	1.1	1.1.1		Carboxysome	Alpha-Carboxysome	Chemoautotroph Alpha-Carboxysome	292415	Proteobacteria (Beta)	Thiobacillus denitrificans ATCC 25259	NC_007404	NC_007404__1	74318654	YP_316394.1	rubisco activation protein cbbO	-	2709485	2711806	0.0302	0.1333	0.2927	0.6667	-	0.1395	0.3	0.6	PF13519 (VWA_2) - von Willebrand factor type A domain
All non-satellite	1	1.1	1.1.1		Carboxysome	Alpha-Carboxysome	Chemoautotroph Alpha-Carboxysome	292415	Proteobacteria (Beta)	Thiobacillus denitrificans ATCC 25259	NC_007404	NC_007404__1	74318655	YP_316395.1	rubisco activation protein CbbQ	-	2711817	2712623	0.0464	0.1444	0.3171	0.7222	-	0.1512	0.325	0.65	PF00158 (Sigma54_activat) - Sigma-54 interaction domain ; PF07728 (AAA_5) - AAA domain (dynein-related subfamily) ; PF08406 (CbbQ_C) - CbbQ/NirQ/NorQ C-terminal
All non-satellite	1	1.1	1.1.1		Carboxysome	Alpha-Carboxysome	Chemoautotroph Alpha-Carboxysome	292415	Proteobacteria (Beta)	Thiobacillus denitrificans ATCC 25259	NC_007404	NC_007404__1	74318656	YP_316396.1	ribulose bisphosphate carboxylase	-	2712925	2714304	0.1183	0.5667	1	1	-	0.593	1	1	PF02788 (RuBisCO_large_N) - Ribulose bisphosphate carboxylase large chain, N-terminal domain ; PF00016 (RuBisCO_large) - Ribulose bisphosphate carboxylase large chain, catalytic domain
All non-satellite	1	1.1	1.1.1		Carboxysome	Alpha-Carboxysome	Chemoautotroph Alpha-Carboxysome	292415	Proteobacteria (Beta)	Thiobacillus denitrificans ATCC 25259	NC_007404	NC_007404__1	74318657	YP_316397.1	transcriptional regulator	+	2714438	2715346	0.1531	0.3667	0.439	0.8889	-	0.3837	0.45	0.9	PF00126 (HTH_1) - Bacterial regulatory helix-turn-helix protein, lysR family ; PF12727 (PBP_like) - PBP superfamily domain ; PF03466 (LysR_substrate) - LysR substrate binding domain
All non-satellite	1	1.1	1.1.1		Carboxysome	Alpha-Carboxysome	Chemoautotroph Alpha-Carboxysome	292415	Proteobacteria (Beta)	Thiobacillus denitrificans ATCC 25259	NC_007404	NC_007404__1	74318658	YP_316398.1	high affinity sulfate transporter SulP	-	2715512	2717623	0.0255	0.1	0.122	0.1111	-	0.093	0.125	0.15	PF00916 (Sulfate_transp) - Sulfate transporter family ; PF13792 (Sulfate_tra_GLY) - Sulfate transporter N-terminal domain with GLY motif ; PF01740 (STAS) - STAS domain
All non-satellite	1	1.1	1.1.1		Carboxysome	Alpha-Carboxysome	Chemoautotroph Alpha-Carboxysome	292415	Proteobacteria (Beta)	Thiobacillus denitrificans ATCC 25259	NC_007404	NC_007404__1	74318659	YP_316399.1	partition protein A	-	2718050	2718688	0.2181	0.2	0.3902	0.7222	-	0.2093	0.4	0.65	PF01656 (CbiA) - CobQ/CobB/MinD/ParA nucleotide binding domain
All non-satellite	1	1.1	1.1.1		Carboxysome	Alpha-Carboxysome	Chemoautotroph Alpha-Carboxysome	292415	Proteobacteria (Beta)	Thiobacillus denitrificans ATCC 25259	NC_007404	NC_007404__1	74318660	YP_316400.1	hypothetical protein	-	2718691	2718960	0.0882	0.4111	0.9024	0.8889	-	0.4302	0.925	0.9	PF01329 (Pterin_4a) - Pterin 4 alpha carbinolamine dehydratase
All non-satellite	1	1.1	1.1.1		Carboxysome	Alpha-Carboxysome	Chemoautotroph Alpha-Carboxysome	292415	Proteobacteria (Beta)	Thiobacillus denitrificans ATCC 25259	NC_007404	NC_007404__1	74318661	YP_316401.1	bacterioferritin	-	2718953	2719396	0.0418	0.1889	0.4146	0.7778	-	0.1977	0.425	0.8	PF00210 (Ferritin) - Ferritin-like domain
All non-satellite	1	1.1	1.1.1		Carboxysome	Alpha-Carboxysome	Chemoautotroph Alpha-Carboxysome	292415	Proteobacteria (Beta)	Thiobacillus denitrificans ATCC 25259	NC_007404	NC_007404__1	74318662	YP_316402	carboxysome structural peptide CsoS1B . [BMC single-domain]	-	2719419	2719793	-	-	-	-	-	-	-	-	PF00936 (BMC) - BMC domain
All non-satellite	1	1.1	1.1.1		Carboxysome	Alpha-Carboxysome	Chemoautotroph Alpha-Carboxysome	292415	Proteobacteria (Beta)	Thiobacillus denitrificans ATCC 25259	NC_007404	NC_007404__1	74318663	YP_316403	carboxysome shell protein CsoS1A . [BMC single-domain]	-	2719807	2720112	-	-	-	-	-	-	-	-	PF00936 (BMC) - BMC domain
All non-satellite	1	1.1	1.1.1		Carboxysome	Alpha-Carboxysome	Chemoautotroph Alpha-Carboxysome	292415	Proteobacteria (Beta)	Thiobacillus denitrificans ATCC 25259	NC_007404	NC_007404__1	74318664	YP_316404	carboxysome shell protein, CsoS1C . [BMC single-domain]	-	2720148	2720447	-	-	-	-	-	-	-	-	PF00936 (BMC) - BMC domain
All non-satellite	1	1.1	1.1.1		Carboxysome	Alpha-Carboxysome	Chemoautotroph Alpha-Carboxysome	292415	Proteobacteria (Beta)	Thiobacillus denitrificans ATCC 25259	NC_007404	NC_007404__1	74318665	YP_316405	carboxysome protein B . [pentamer]	-	2720432	2720749	-	-	-	-	-	-	-	-	PF03319 (EutN_CcmL) - Ethanolamine utilisation protein EutN/carboxysome
All non-satellite	1	1.1	1.1.1		Carboxysome	Alpha-Carboxysome	Chemoautotroph Alpha-Carboxysome	292415	Proteobacteria (Beta)	Thiobacillus denitrificans ATCC 25259	NC_007404	NC_007404__1	74318666	YP_316406	carboxysome protein A . [pentamer]	-	2720749	2721003	-	-	-	-	-	-	-	-	PF03319 (EutN_CcmL) - Ethanolamine utilisation protein EutN/carboxysome
All non-satellite	1	1.1	1.1.1		Carboxysome	Alpha-Carboxysome	Chemoautotroph Alpha-Carboxysome	292415	Proteobacteria (Beta)	Thiobacillus denitrificans ATCC 25259	NC_007404	NC_007404__1	74318667	YP_316407.1	carboxysome shell protein CsoS3, carbonic anhydrase epsilon	-	2721013	2722590	0.0905	0.4333	0.9512	1	-	0.4535	0.975	0.95	PF08936 (CsoSCA) - Carboxysome Shell Carbonic Anhydrase
All non-satellite	1	1.1	1.1.1		Carboxysome	Alpha-Carboxysome	Chemoautotroph Alpha-Carboxysome	292415	Proteobacteria (Beta)	Thiobacillus denitrificans ATCC 25259	NC_007404	NC_007404__1	74318668	YP_316408.1	carboxysome structural protein CsoS2	-	2722616	2724619	0.0928	0.4444	0.9756	1	-	0.4651	1	1	PF12288 (CsoS2_M) - Carboxysome shell peptide mid-region
All non-satellite	1	1.1	1.1.1		Carboxysome	Alpha-Carboxysome	Chemoautotroph Alpha-Carboxysome	292415	Proteobacteria (Beta)	Thiobacillus denitrificans ATCC 25259	NC_007404	NC_007404__1	74318669	YP_316409.1	transcriptional regulator	+	2724791	2725741	0.1531	0.3667	0.439	0.8889	-	0.3837	0.45	0.9	PF00126 (HTH_1) - Bacterial regulatory helix-turn-helix protein, lysR family ; PF03466 (LysR_substrate) - LysR substrate binding domain
All non-satellite	1	1.1	1.1.1		Carboxysome	Alpha-Carboxysome	Chemoautotroph Alpha-Carboxysome	292415	Proteobacteria (Beta)	Thiobacillus denitrificans ATCC 25259	NC_007404	NC_007404__1	74318670	YP_316410.1	nitrogen regulatory protein P-II	-	2725879	2726205	0.0139	0.0667	0.1463	0.3333	-	0.0698	0.15	0.3	PF00543 (P-II) - Nitrogen regulatory protein P-II
All non-satellite	1	1.1	1.1.1		Carboxysome	Alpha-Carboxysome	Chemoautotroph Alpha-Carboxysome	292415	Proteobacteria (Beta)	Thiobacillus denitrificans ATCC 25259	NC_007404	NC_007404__1	74318671	YP_316411.1	hypothetical protein	-	2726202	2729333	0.0302	0.1444	0.3171	0.7222	-	0.1512	0.325	0.65	PF10070 (DUF2309) - Uncharacterized protein conserved in bacteria (DUF2309)
All non-satellite	1	1.1	1.1.1		Carboxysome	Alpha-Carboxysome	Chemoautotroph Alpha-Carboxysome	292415	Proteobacteria (Beta)	Thiobacillus denitrificans ATCC 25259	NC_007404	NC_007404__1	74318672	YP_316412.1	hypothetical protein	-	2729330	2730067	-	-	-	-	-	-	-	-
All non-satellite	1	1.1	1.1.1		Carboxysome	Alpha-Carboxysome	Chemoautotroph Alpha-Carboxysome	292415	Proteobacteria (Beta)	Thiobacillus denitrificans ATCC 25259	NC_007404	NC_007404__1	74318673	YP_316413.1	NADH dehydrogenase	-	2730069	2731748	0.1253	0.6	0.439	0.5	-	0.6279	0.425	0.45	PF00361 (Oxidored_q1) - NADH-Ubiquinone/plastoquinone (complex I), various chains ; PF00662 (Oxidored_q1_N) - NADH-Ubiquinone oxidoreductase (complex I), chain 5 N-terminus
All non-satellite	1	1.1	1.1.1		Carboxysome	Alpha-Carboxysome	Chemoautotroph Alpha-Carboxysome	75379	Proteobacteria (Beta)	Thiomonas intermedia K12	NC_014153	NC_014153__1	296134613	YP_003641855.1	hypothetical protein	+	124706	125470	-	-	-	-	-	-	-	-
All non-satellite	1	1.1	1.1.1		Carboxysome	Alpha-Carboxysome	Chemoautotroph Alpha-Carboxysome	75379	Proteobacteria (Beta)	Thiomonas intermedia K12	NC_014153	NC_014153__1	296134614	YP_003641856.1	hypothetical protein	+	125455	128568	0.0302	0.1444	0.3171	0.7222	-	0.1512	0.325	0.65	PF10070 (DUF2309) - Uncharacterized protein conserved in bacteria (DUF2309)
All non-satellite	1	1.1	1.1.1		Carboxysome	Alpha-Carboxysome	Chemoautotroph Alpha-Carboxysome	75379	Proteobacteria (Beta)	Thiomonas intermedia K12	NC_014153	NC_014153__1	296134615	YP_003641857.1	nitrogen regulatory protein P-II	+	128565	128891	0.0139	0.0667	0.1463	0.3333	-	0.0698	0.15	0.3	PF00543 (P-II) - Nitrogen regulatory protein P-II
All non-satellite	1	1.1	1.1.1		Carboxysome	Alpha-Carboxysome	Chemoautotroph Alpha-Carboxysome	75379	Proteobacteria (Beta)	Thiomonas intermedia K12	NC_014153	NC_014153__1	296134616	YP_003641858.1	ribulose-bisphosphate carboxylase	+	129187	130608	0.1183	0.5667	1	1	-	0.593	1	1	PF02788 (RuBisCO_large_N) - Ribulose bisphosphate carboxylase large chain, N-terminal domain ; PF00016 (RuBisCO_large) - Ribulose bisphosphate carboxylase large chain, catalytic domain
All non-satellite	1	1.1	1.1.1		Carboxysome	Alpha-Carboxysome	Chemoautotroph Alpha-Carboxysome	75379	Proteobacteria (Beta)	Thiomonas intermedia K12	NC_014153	NC_014153__1	296134617	YP_003641859.1	ribulose-bisphosphate carboxylase	+	130677	131006	0.1995	0.9556	0.9756	0.9444	-	0.9884	0.975	0.95	PF00101 (RuBisCO_small) - Ribulose bisphosphate carboxylase, small chain
All non-satellite	1	1.1	1.1.1		Carboxysome	Alpha-Carboxysome	Chemoautotroph Alpha-Carboxysome	75379	Proteobacteria (Beta)	Thiomonas intermedia K12	NC_014153	NC_014153__1	296134618	YP_003641860.1	carboxysome shell protein	+	131122	133860	0.0928	0.4444	0.9756	1	-	0.4651	1	1	PF12288 (CsoS2_M) - Carboxysome shell peptide mid-region
All non-satellite	1	1.1	1.1.1		Carboxysome	Alpha-Carboxysome	Chemoautotroph Alpha-Carboxysome	75379	Proteobacteria (Beta)	Thiomonas intermedia K12	NC_014153	NC_014153__1	296134619	YP_003641861.1	carboxysome shell carbonic anhydrase	+	133877	135442	0.0905	0.4333	0.9512	1	-	0.4535	0.975	0.95	PF08936 (CsoSCA) - Carboxysome Shell Carbonic Anhydrase
All non-satellite	1	1.1	1.1.1		Carboxysome	Alpha-Carboxysome	Chemoautotroph Alpha-Carboxysome	75379	Proteobacteria (Beta)	Thiomonas intermedia K12	NC_014153	NC_014153__1	296134620	YP_003641862	carboxysome peptide A . [pentamer]	+	135453	135707	-	-	-	-	-	-	-	-	PF03319 (EutN_CcmL) - Ethanolamine utilisation protein EutN/carboxysome
All non-satellite	1	1.1	1.1.1		Carboxysome	Alpha-Carboxysome	Chemoautotroph Alpha-Carboxysome	75379	Proteobacteria (Beta)	Thiomonas intermedia K12	NC_014153	NC_014153__1	296134621	YP_003641863	carboxysome peptide B . [pentamer]	+	135707	135952	-	-	-	-	-	-	-	-	PF03319 (EutN_CcmL) - Ethanolamine utilisation protein EutN/carboxysome
All non-satellite	1	1.1	1.1.1		Carboxysome	Alpha-Carboxysome	Chemoautotroph Alpha-Carboxysome	75379	Proteobacteria (Beta)	Thiomonas intermedia K12	NC_014153	NC_014153__1	296134622	YP_003641864	microcompartments protein . [BMC single-domain]	+	136058	136354	-	-	-	-	-	-	-	-	PF00936 (BMC) - BMC domain
All non-satellite	1	1.1	1.1.1		Carboxysome	Alpha-Carboxysome	Chemoautotroph Alpha-Carboxysome	75379	Proteobacteria (Beta)	Thiomonas intermedia K12	NC_014153	NC_014153__1	296134623	YP_003641865	microcompartments protein . [BMC single-domain]	+	136400	136696	-	-	-	-	-	-	-	-	PF00936 (BMC) - BMC domain
All non-satellite	1	1.1	1.1.1		Carboxysome	Alpha-Carboxysome	Chemoautotroph Alpha-Carboxysome	75379	Proteobacteria (Beta)	Thiomonas intermedia K12	NC_014153	NC_014153__1	296134624	YP_003641866	microcompartments protein . [BMC single-domain]	+	136781	137119	-	-	-	-	-	-	-	-	PF00936 (BMC) - BMC domain
All non-satellite	1	1.1	1.1.1		Carboxysome	Alpha-Carboxysome	Chemoautotroph Alpha-Carboxysome	75379	Proteobacteria (Beta)	Thiomonas intermedia K12	NC_014153	NC_014153__1	296134625	YP_003641867.1	ferritin Dps family protein	+	137146	137577	0.0418	0.1889	0.4146	0.7778	-	0.1977	0.425	0.8	PF00210 (Ferritin) - Ferritin-like domain
All non-satellite	1	1.1	1.1.1		Carboxysome	Alpha-Carboxysome	Chemoautotroph Alpha-Carboxysome	75379	Proteobacteria (Beta)	Thiomonas intermedia K12	NC_014153	NC_014153__1	296134626	YP_003641868.1	hypothetical protein	+	137570	137836	0.0882	0.4111	0.9024	0.8889	-	0.4302	0.925	0.9	PF01329 (Pterin_4a) - Pterin 4 alpha carbinolamine dehydratase
All non-satellite	1	1.1	1.1.1		Carboxysome	Alpha-Carboxysome	Chemoautotroph Alpha-Carboxysome	75379	Proteobacteria (Beta)	Thiomonas intermedia K12	NC_014153	NC_014153__1	296134627	YP_003641869.1	ParA family protein	+	137840	138478	0.2181	0.2	0.3902	0.7222	-	0.2093	0.4	0.65	PF01656 (CbiA) - CobQ/CobB/MinD/ParA nucleotide binding domain
All non-satellite	1	1.1	1.1.1		Carboxysome	Alpha-Carboxysome	Chemoautotroph Alpha-Carboxysome	75379	Proteobacteria (Beta)	Thiomonas intermedia K12	NC_014153	NC_014153__1	296134628	YP_003641870.1	hypothetical protein	+	138475	138732	-	-	-	-	-	-	-	-
All non-satellite	1	1.1	1.1.1		Carboxysome	Alpha-Carboxysome	Chemoautotroph Alpha-Carboxysome	75379	Proteobacteria (Beta)	Thiomonas intermedia K12	NC_014153	NC_014153__1	296134629	YP_003641871.1	CbbQ/NirQ/NorQ domain-containing protein	+	138800	139717	0.0464	0.1444	0.3171	0.7222	-	0.1512	0.325	0.65	PF00158 (Sigma54_activat) - Sigma-54 interaction domain ; PF07728 (AAA_5) - AAA domain (dynein-related subfamily) ; PF08406 (CbbQ_C) - CbbQ/NirQ/NorQ C-terminal
All non-satellite	1	1.1	1.1.1		Carboxysome	Alpha-Carboxysome	Chemoautotroph Alpha-Carboxysome	75379	Proteobacteria (Beta)	Thiomonas intermedia K12	NC_014153	NC_014153__1	296134630	YP_003641872.1	hypothetical protein	+	139780	142137	0.0302	0.1333	0.2927	0.6667	-	0.1395	0.3	0.6	PF13519 (VWA_2) - von Willebrand factor type A domain
All non-satellite	1	1.1	1.1.1		Carboxysome	Alpha-Carboxysome	Chemoautotroph Alpha-Carboxysome	75379	Proteobacteria (Beta)	Thiomonas intermedia K12	NC_014153	NC_014153__1	296134631	YP_003641873	microcompartments protein . [BMC single-domain]	+	142151	142780	-	-	-	-	-	-	-	-	PF00936 (BMC) - BMC domain
All non-satellite	1	1.1	1.1.1		Carboxysome	Alpha-Carboxysome	Chemoautotroph Alpha-Carboxysome	75379	Proteobacteria (Beta)	Thiomonas intermedia K12	NC_014153	NC_014153__1	296134632	YP_003641874.1	hypothetical protein	+	142796	143620	0.0255	0.0889	0.1707	0.2222	-	0.093	0.175	0.2	PF13365 (Trypsin_2) - Trypsin-like peptidase domain
All non-satellite	1	1.1	1.1.1		Carboxysome	Alpha-Carboxysome	Chemoautotroph Alpha-Carboxysome	75379	Proteobacteria (Beta)	Thiomonas intermedia K12	NC_014153	NC_014153__1	296134633	YP_003641875.1	hypothetical protein	+	143677	143979	-	-	-	-	-	-	-	-
All non-satellite	1	1.1	1.1.1		Carboxysome	Alpha-Carboxysome	Chemoautotroph Alpha-Carboxysome	75379	Proteobacteria (Beta)	Thiomonas intermedia K12	NC_014153	NC_014153__1	296134634	YP_003641876.1	transaldolase	+	144047	144991	0.1578	0.0222	0.0488	0.1111	-	0.0233	0.05	0.1	PF00923 (Transaldolase) - Transaldolase
All non-satellite	1	1.1	1.1.1		Carboxysome	Alpha-Carboxysome	Chemoautotroph Alpha-Carboxysome	75379	Proteobacteria (Beta)	Thiomonas intermedia K12	NC_014153	NC_014153__1	296134635	YP_003641877.1	hypothetical protein	+	145020	145730	0.0093	0.0222	0.0488	0.1111	-	0.0233	0.05	0.1	PF04452 (Methyltrans_RNA) - RNA methyltransferase
All non-satellite	1	1.1	1.1.1		Carboxysome	Alpha-Carboxysome	Chemoautotroph Alpha-Carboxysome	75379	Proteobacteria (Beta)	Thiomonas intermedia K12	NC_014153	NC_014153__1	296134636	YP_003641878.1	LysR family transcriptional regulator	-	145752	146711	0.1531	0.3667	0.439	0.8889	-	0.3837	0.45	0.9	PF00126 (HTH_1) - Bacterial regulatory helix-turn-helix protein, lysR family ; PF12727 (PBP_like) - PBP superfamily domain ; PF03466 (LysR_substrate) - LysR substrate binding domain
All non-satellite	1	1.1	1.1.1		Carboxysome	Alpha-Carboxysome	Chemoautotroph Alpha-Carboxysome	75379	Proteobacteria (Beta)	Thiomonas intermedia K12	NC_014153	NC_014153__1	296134637	YP_003641879.1	inositol phosphatase/fructose-16-bisphosphatase	+	147120	148199	0.0046	0.0222	0.0488	0.1111	-	0.0233	0.05	0.1	PF00316 (FBPase) - Fructose-1-6-bisphosphatase
All non-satellite	1	1.1	1.1.1		Carboxysome	Alpha-Carboxysome	Chemoautotroph Alpha-Carboxysome	75379	Proteobacteria (Beta)	Thiomonas intermedia K12	NC_014153	NC_014153__1	296134638	YP_003641880.1	Phosphoribulokinase	+	148356	149231	0.0093	0.0333	0.0488	0.1111	-	0.0349	0.05	0.1	PF00485 (PRK) - Phosphoribulokinase / Uridine kinase family
All non-satellite	1	1.1	1.1.1		Carboxysome	Alpha-Carboxysome	Chemoautotroph Alpha-Carboxysome	75379	Proteobacteria (Beta)	Thiomonas intermedia K12	NC_014153	NC_014153__1	296134639	YP_003641881.1	transketolase	+	149263	151290	0.1671	0.0333	0.0488	0.1111	-	0.0349	0.05	0.1	PF00676 (E1_dh) - Dehydrogenase E1 component ; PF02780 (Transketolase_C) - Transketolase, C-terminal domain ; PF13292 (DXP_synthase_N) - 1-deoxy-D-xylulose-5-phosphate synthase ; PF00456 (Transketolase_N) - Transketolase, thiamine diphosphate binding domain ; PF02779 (Transket_pyr) - Transketolase, pyrimidine binding domain
All non-satellite	1	1.1	1.1.1		Carboxysome	Alpha-Carboxysome	Chemoautotroph Alpha-Carboxysome	75379	Proteobacteria (Beta)	Thiomonas intermedia K12	NC_014153	NC_014153__1	296134640	YP_003641882.1	phosphoglycolate phosphatase	+	151325	152020	0.0186	0.0222	0.0488	0.1111	-	0.0233	0.05	0.1	PF13419 (HAD_2) - Haloacid dehalogenase-like hydrolase
All non-satellite	1	1.1	1.1.1		Carboxysome	Alpha-Carboxysome	Chemoautotroph Alpha-Carboxysome	75379	Proteobacteria (Beta)	Thiomonas intermedia K12	NC_014153	NC_014153__1	296134641	YP_003641883.1	glyceraldehyde-3-phosphate dehydrogenase, type I	+	152092	153099	0.007	0.0222	0.0488	0.1111	-	0.0233	0.05	0.1	PF02800 (Gp_dh_C) - Glyceraldehyde 3-phosphate dehydrogenase, C-terminal domain ; PF00044 (Gp_dh_N) - Glyceraldehyde 3-phosphate dehydrogenase, NAD binding domain
All non-satellite	1	1.1	1.1.1		Carboxysome	Alpha-Carboxysome	Chemoautotroph Alpha-Carboxysome	426114	Proteobacteria (Beta)	Thiomonas sp. 3As	NC_014145	NC_014145__1	410692134	YP_003622755.1	hypothetical protein	+	133953	134717	-	-	-	-	-	-	-	-
All non-satellite	1	1.1	1.1.1		Carboxysome	Alpha-Carboxysome	Chemoautotroph Alpha-Carboxysome	426114	Proteobacteria (Beta)	Thiomonas sp. 3As	NC_014145	NC_014145__1	410692135	YP_003622756.1	hypothetical protein	+	134702	137815	0.0302	0.1444	0.3171	0.7222	-	0.1512	0.325	0.65	PF10070 (DUF2309) - Uncharacterized protein conserved in bacteria (DUF2309)
All non-satellite	1	1.1	1.1.1		Carboxysome	Alpha-Carboxysome	Chemoautotroph Alpha-Carboxysome	426114	Proteobacteria (Beta)	Thiomonas sp. 3As	NC_014145	NC_014145__1	410692136	YP_003622757.1	putative Nitrogen regulatory protein P-II GlnB	+	137812	138138	0.0139	0.0667	0.1463	0.3333	-	0.0698	0.15	0.3	PF00543 (P-II) - Nitrogen regulatory protein P-II
All non-satellite	1	1.1	1.1.1		Carboxysome	Alpha-Carboxysome	Chemoautotroph Alpha-Carboxysome	426114	Proteobacteria (Beta)	Thiomonas sp. 3As	NC_014145	NC_014145__1	410692137	YP_003622758.1	carboxysome polypeptide	+	138248	138421	-	-	-	-	-	-	-	-
All non-satellite	1	1.1	1.1.1		Carboxysome	Alpha-Carboxysome	Chemoautotroph Alpha-Carboxysome	426114	Proteobacteria (Beta)	Thiomonas sp. 3As	NC_014145	NC_014145__1	410692138	YP_003622759.1	Ribulose-1,5-bisphosphate carboxylase/oxygenase large subunit (RuBisCO large subunit)	+	138434	139855	0.1183	0.5667	1	1	-	0.593	1	1	PF02788 (RuBisCO_large_N) - Ribulose bisphosphate carboxylase large chain, N-terminal domain ; PF00016 (RuBisCO_large) - Ribulose bisphosphate carboxylase large chain, catalytic domain
All non-satellite	1	1.1	1.1.1		Carboxysome	Alpha-Carboxysome	Chemoautotroph Alpha-Carboxysome	426114	Proteobacteria (Beta)	Thiomonas sp. 3As	NC_014145	NC_014145__1	410692139	YP_003622760.1	Ribulose-1,5-bisphosphate carboxylase/oxygenase small subunit (RubisCO)	+	139924	140253	0.1995	0.9556	0.9756	0.9444	-	0.9884	0.975	0.95	PF00101 (RuBisCO_small) - Ribulose bisphosphate carboxylase, small chain
All non-satellite	1	1.1	1.1.1		Carboxysome	Alpha-Carboxysome	Chemoautotroph Alpha-Carboxysome	426114	Proteobacteria (Beta)	Thiomonas sp. 3As	NC_014145	NC_014145__1	410692140	YP_003622761.1	Carboxysome structural polypeptide	+	140369	143107	0.0928	0.4444	0.9756	1	-	0.4651	1	1	PF12288 (CsoS2_M) - Carboxysome shell peptide mid-region
All non-satellite	1	1.1	1.1.1		Carboxysome	Alpha-Carboxysome	Chemoautotroph Alpha-Carboxysome	426114	Proteobacteria (Beta)	Thiomonas sp. 3As	NC_014145	NC_014145__1	410692141	YP_003622762.1	Carboxysome structural polypeptide	+	143124	144689	0.0905	0.4333	0.9512	1	-	0.4535	0.975	0.95	PF08936 (CsoSCA) - Carboxysome Shell Carbonic Anhydrase
All non-satellite	1	1.1	1.1.1		Carboxysome	Alpha-Carboxysome	Chemoautotroph Alpha-Carboxysome	426114	Proteobacteria (Beta)	Thiomonas sp. 3As	NC_014145	NC_014145__1	410692142	YP_003622763	Carboxysome polypeptide . [pentamer]	+	144700	144954	-	-	-	-	-	-	-	-	PF03319 (EutN_CcmL) - Ethanolamine utilisation protein EutN/carboxysome
All non-satellite	1	1.1	1.1.1		Carboxysome	Alpha-Carboxysome	Chemoautotroph Alpha-Carboxysome	426114	Proteobacteria (Beta)	Thiomonas sp. 3As	NC_014145	NC_014145__1	410692143	YP_003622764	Carboxysome polypeptide . [pentamer]	+	144954	145199	-	-	-	-	-	-	-	-	PF03319 (EutN_CcmL) - Ethanolamine utilisation protein EutN/carboxysome
All non-satellite	1	1.1	1.1.1		Carboxysome	Alpha-Carboxysome	Chemoautotroph Alpha-Carboxysome	426114	Proteobacteria (Beta)	Thiomonas sp. 3As	NC_014145	NC_014145__1	410692144	YP_003622765	Major carboxysome shell protein . [BMC single-domain]	+	145305	145601	-	-	-	-	-	-	-	-	PF00936 (BMC) - BMC domain
All non-satellite	1	1.1	1.1.1		Carboxysome	Alpha-Carboxysome	Chemoautotroph Alpha-Carboxysome	426114	Proteobacteria (Beta)	Thiomonas sp. 3As	NC_014145	NC_014145__1	410692145	YP_003622766	Major carboxysome shell protein . [BMC single-domain]	+	145647	145943	-	-	-	-	-	-	-	-	PF00936 (BMC) - BMC domain
All non-satellite	1	1.1	1.1.1		Carboxysome	Alpha-Carboxysome	Chemoautotroph Alpha-Carboxysome	426114	Proteobacteria (Beta)	Thiomonas sp. 3As	NC_014145	NC_014145__1	410692146	YP_003622767	Carboxysome structural polypeptide . [BMC single-domain]	+	145976	146386	-	-	-	-	-	-	-	-	PF00936 (BMC) - BMC domain
All non-satellite	1	1.1	1.1.1		Carboxysome	Alpha-Carboxysome	Chemoautotroph Alpha-Carboxysome	426114	Proteobacteria (Beta)	Thiomonas sp. 3As	NC_014145	NC_014145__1	410692147	YP_003622768.1	putative Bacterioferritin (cytochrome b1)	+	146413	146844	0.0418	0.1889	0.4146	0.7778	-	0.1977	0.425	0.8	PF00210 (Ferritin) - Ferritin-like domain
All non-satellite	1	1.1	1.1.1		Carboxysome	Alpha-Carboxysome	Chemoautotroph Alpha-Carboxysome	426114	Proteobacteria (Beta)	Thiomonas sp. 3As	NC_014145	NC_014145__1	410692148	YP_003622769.1	putative Pterin-4a-carbinolamine dehydratase	+	146837	147103	0.0882	0.4111	0.9024	0.8889	-	0.4302	0.925	0.9	PF01329 (Pterin_4a) - Pterin 4 alpha carbinolamine dehydratase
All non-satellite	1	1.1	1.1.1		Carboxysome	Alpha-Carboxysome	Chemoautotroph Alpha-Carboxysome	426114	Proteobacteria (Beta)	Thiomonas sp. 3As	NC_014145	NC_014145__1	410692149	YP_003622770.1	putative Cobyrinic acid a,c-diamide synthase cbiA	+	147107	147745	0.2181	0.2	0.3902	0.7222	-	0.2093	0.4	0.65	PF01656 (CbiA) - CobQ/CobB/MinD/ParA nucleotide binding domain
All non-satellite	1	1.1	1.1.1		Carboxysome	Alpha-Carboxysome	Chemoautotroph Alpha-Carboxysome	426114	Proteobacteria (Beta)	Thiomonas sp. 3As	NC_014145	NC_014145__1	410692150	YP_003622771.1	hypothetical protein	+	147742	147999	-	-	-	-	-	-	-	-
All non-satellite	1	1.1	1.1.1		Carboxysome	Alpha-Carboxysome	Chemoautotroph Alpha-Carboxysome	426114	Proteobacteria (Beta)	Thiomonas sp. 3As	NC_014145	NC_014145__1	410692151	YP_003622772.1	post-translational RubisCO activator CbbQ	+	148067	148984	0.0464	0.1444	0.3171	0.7222	-	0.1512	0.325	0.65	PF00158 (Sigma54_activat) - Sigma-54 interaction domain ; PF07728 (AAA_5) - AAA domain (dynein-related subfamily) ; PF08406 (CbbQ_C) - CbbQ/NirQ/NorQ C-terminal
All non-satellite	1	1.1	1.1.1		Carboxysome	Alpha-Carboxysome	Chemoautotroph Alpha-Carboxysome	426114	Proteobacteria (Beta)	Thiomonas sp. 3As	NC_014145	NC_014145__1	410692152	YP_003622773.1	Rubisco activation protein CbbO	+	149040	151397	0.0302	0.1333	0.2927	0.6667	-	0.1395	0.3	0.6	PF13519 (VWA_2) - von Willebrand factor type A domain
All non-satellite	1	1.1	1.1.1		Carboxysome	Alpha-Carboxysome	Chemoautotroph Alpha-Carboxysome	426114	Proteobacteria (Beta)	Thiomonas sp. 3As	NC_014145	NC_014145__1	410692153	YP_003622774	putative Bacterial microcompartments protein . [BMC single-domain]	+	151411	152040	-	-	-	-	-	-	-	-	PF00936 (BMC) - BMC domain
All non-satellite	1	1.1	1.1.1		Carboxysome	Alpha-Carboxysome	Chemoautotroph Alpha-Carboxysome	426114	Proteobacteria (Beta)	Thiomonas sp. 3As	NC_014145	NC_014145__1	410692154	YP_003622775.1	putative Trypsin-like serine protease	+	152056	152880	0.0255	0.0889	0.1707	0.2222	-	0.093	0.175	0.2	PF13365 (Trypsin_2) - Trypsin-like peptidase domain
All non-satellite	1	1.1	1.1.1		Carboxysome	Alpha-Carboxysome	Chemoautotroph Alpha-Carboxysome	426114	Proteobacteria (Beta)	Thiomonas sp. 3As	NC_014145	NC_014145__1	410692155	YP_003622776.1	hypothetical protein	+	152937	153239	-	-	-	-	-	-	-	-
All non-satellite	1	1.1	1.1.1		Carboxysome	Alpha-Carboxysome	Chemoautotroph Alpha-Carboxysome	426114	Proteobacteria (Beta)	Thiomonas sp. 3As	NC_014145	NC_014145__1	410692156	YP_003622777.1	transaldolase B	+	153307	154251	0.1578	0.0222	0.0488	0.1111	-	0.0233	0.05	0.1	PF00923 (Transaldolase) - Transaldolase
All non-satellite	1	1.1	1.1.1		Carboxysome	Alpha-Carboxysome	Chemoautotroph Alpha-Carboxysome	426114	Proteobacteria (Beta)	Thiomonas sp. 3As	NC_014145	NC_014145__1	410692157	YP_003622778.1	putative Ribosomal RNA small subunit methyltransferase E (16S rRNA m3U1498 methyltransferase) rsmE	+	154280	154990	0.0093	0.0222	0.0488	0.1111	-	0.0233	0.05	0.1	PF04452 (Methyltrans_RNA) - RNA methyltransferase
All non-satellite	1	1.1	1.1.1		Carboxysome	Alpha-Carboxysome	Chemoautotroph Alpha-Carboxysome	426114	Proteobacteria (Beta)	Thiomonas sp. 3As	NC_014145	NC_014145__1	410692158	YP_003622779.1	HTH-type transcriptional regulator cbbR (RuBisCO operon transcriptional regulator)	-	155012	155971	0.1531	0.3667	0.439	0.8889	-	0.3837	0.45	0.9	PF00126 (HTH_1) - Bacterial regulatory helix-turn-helix protein, lysR family ; PF12727 (PBP_like) - PBP superfamily domain ; PF03466 (LysR_substrate) - LysR substrate binding domain
All non-satellite	1	1.1	1.1.1		Carboxysome	Alpha-Carboxysome	Chemoautotroph Alpha-Carboxysome	426114	Proteobacteria (Beta)	Thiomonas sp. 3As	NC_014145	NC_014145__1	410692159	YP_003622780.1	Fructose-1,6-bisphosphatase (D-fructose-1,6-bisphosphate 1-phosphohydrolase) (FBPase)	+	156380	157459	0.0046	0.0222	0.0488	0.1111	-	0.0233	0.05	0.1	PF00316 (FBPase) - Fructose-1-6-bisphosphatase
All non-satellite	1	1.1	1.1.1		Carboxysome	Alpha-Carboxysome	Chemoautotroph Alpha-Carboxysome	426114	Proteobacteria (Beta)	Thiomonas sp. 3As	NC_014145	NC_014145__1	410692160	YP_003622781.1	Phosphoribulokinase (Phosphopentokinase) (PRKase) (PRK)	+	157616	158491	0.0093	0.0333	0.0488	0.1111	-	0.0349	0.05	0.1	PF00485 (PRK) - Phosphoribulokinase / Uridine kinase family
All non-satellite	1	1.1	1.1.1		Carboxysome	Alpha-Carboxysome	Chemoautotroph Alpha-Carboxysome	426114	Proteobacteria (Beta)	Thiomonas sp. 3As	NC_014145	NC_014145__1	410692161	YP_003622782.1	Transketolase 1 (TK 1)	+	158523	160550	0.1671	0.0333	0.0488	0.1111	-	0.0349	0.05	0.1	PF00676 (E1_dh) - Dehydrogenase E1 component ; PF02780 (Transketolase_C) - Transketolase, C-terminal domain ; PF13292 (DXP_synthase_N) - 1-deoxy-D-xylulose-5-phosphate synthase ; PF00456 (Transketolase_N) - Transketolase, thiamine diphosphate binding domain ; PF02779 (Transket_pyr) - Transketolase, pyrimidine binding domain
All non-satellite	1	1.1	1.1.1		Carboxysome	Alpha-Carboxysome	Chemoautotroph Alpha-Carboxysome	426114	Proteobacteria (Beta)	Thiomonas sp. 3As	NC_014145	NC_014145__1	410692162	YP_003622783.1	Phosphoglycolate phosphatase	+	160573	161280	0.0186	0.0222	0.0488	0.1111	-	0.0233	0.05	0.1	PF13419 (HAD_2) - Haloacid dehalogenase-like hydrolase
All non-satellite	1	1.1	1.1.1		Carboxysome	Alpha-Carboxysome	Chemoautotroph Alpha-Carboxysome	426114	Proteobacteria (Beta)	Thiomonas sp. 3As	NC_014145	NC_014145__1	410692163	YP_003622784.1	Glyceraldehyde-3-phosphate dehydrogenase A (GAPDH-A)	+	161352	162359	0.007	0.0222	0.0488	0.1111	-	0.0233	0.05	0.1	PF02800 (Gp_dh_C) - Glyceraldehyde 3-phosphate dehydrogenase, C-terminal domain ; PF00044 (Gp_dh_N) - Glyceraldehyde 3-phosphate dehydrogenase, NAD binding domain
All non-satellite	1	1.1	1.1.1		Carboxysome	Alpha-Carboxysome	Chemoautotroph Alpha-Carboxysome	990288	Proteobacteria (Gamma)	Acidithiobacillus caldus SM-1	NC_015850	NC_015850__1	340781663	YP_004748270.1	Alkyl hydroperoxide reductase subunit C-like protein	+	918391	918993	0.0116	0.0333	0.0488	0.1111	-	0.0349	0.05	0.1	PF00578 (AhpC-TSA) - AhpC/TSA family ; PF10417 (1-cysPrx_C) - C-terminal domain of 1-Cys peroxiredoxin
All non-satellite	1	1.1	1.1.1		Carboxysome	Alpha-Carboxysome	Chemoautotroph Alpha-Carboxysome	990288	Proteobacteria (Gamma)	Acidithiobacillus caldus SM-1	NC_015850	NC_015850__1	340781664	YP_004748271.1	hypothetical protein	+	919032	919694	0.0023	0.0111	0.0244	0.0556	-	0.0116	0.025	0.05	PF02656 (DUF202) - Domain of unknown function (DUF202)
All non-satellite	1	1.1	1.1.1		Carboxysome	Alpha-Carboxysome	Chemoautotroph Alpha-Carboxysome	990288	Proteobacteria (Gamma)	Acidithiobacillus caldus SM-1	NC_015850	NC_015850__1	340781665	YP_004748272.1	tRNA-dihydrouridine synthase A	+	919670	920698	0.0046	0.0111	0.0244	0.0556	-	0.0116	0.025	0.05	PF01207 (Dus) - Dihydrouridine synthase (Dus)
All non-satellite	1	1.1	1.1.1		Carboxysome	Alpha-Carboxysome	Chemoautotroph Alpha-Carboxysome	990288	Proteobacteria (Gamma)	Acidithiobacillus caldus SM-1	NC_015850	NC_015850__1	340781666	YP_004748273.1	HAD-superfamily hydrolase	+	920730	921410	0.0394	0.0333	0.0488	0.1111	-	0.0349	0.05	0.1	PF12710 (HAD) - haloacid dehalogenase-like hydrolase
All non-satellite	1	1.1	1.1.1		Carboxysome	Alpha-Carboxysome	Chemoautotroph Alpha-Carboxysome	990288	Proteobacteria (Gamma)	Acidithiobacillus caldus SM-1	NC_015850	NC_015850__1	340781667	YP_004748274.1	CbbR	-	921407	922315	0.1531	0.3667	0.439	0.8889	-	0.3837	0.45	0.9	PF00126 (HTH_1) - Bacterial regulatory helix-turn-helix protein, lysR family ; PF12727 (PBP_like) - PBP superfamily domain ; PF03466 (LysR_substrate) - LysR substrate binding domain
All non-satellite	1	1.1	1.1.1		Carboxysome	Alpha-Carboxysome	Chemoautotroph Alpha-Carboxysome	990288	Proteobacteria (Gamma)	Acidithiobacillus caldus SM-1	NC_015850	NC_015850__1	340781668	YP_004748275.1	ribulose bisphosphate carboxylase large chain	+	922439	923857	0.1183	0.5667	1	1	-	0.593	1	1	PF02788 (RuBisCO_large_N) - Ribulose bisphosphate carboxylase large chain, N-terminal domain ; PF00016 (RuBisCO_large) - Ribulose bisphosphate carboxylase large chain, catalytic domain
All non-satellite	1	1.1	1.1.1		Carboxysome	Alpha-Carboxysome	Chemoautotroph Alpha-Carboxysome	990288	Proteobacteria (Gamma)	Acidithiobacillus caldus SM-1	NC_015850	NC_015850__1	340781669	YP_004748276.1	ribulose bisphosphate carboxylase small chain	+	923897	924229	0.1995	0.9556	0.9756	0.9444	-	0.9884	0.975	0.95	PF00101 (RuBisCO_small) - Ribulose bisphosphate carboxylase, small chain
All non-satellite	1	1.1	1.1.1		Carboxysome	Alpha-Carboxysome	Chemoautotroph Alpha-Carboxysome	990288	Proteobacteria (Gamma)	Acidithiobacillus caldus SM-1	NC_015850	NC_015850__1	340781670	YP_004748277.1	carboxysome shell protein CsoS2	+	924452	926908	0.0928	0.4444	0.9756	1	-	0.4651	1	1	PF12288 (CsoS2_M) - Carboxysome shell peptide mid-region
All non-satellite	1	1.1	1.1.1		Carboxysome	Alpha-Carboxysome	Chemoautotroph Alpha-Carboxysome	990288	Proteobacteria (Gamma)	Acidithiobacillus caldus SM-1	NC_015850	NC_015850__1	340781671	YP_004748278.1	carboxysome shell protein CsoS3	+	926961	928532	0.0905	0.4333	0.9512	1	-	0.4535	0.975	0.95	PF08936 (CsoSCA) - Carboxysome Shell Carbonic Anhydrase
All non-satellite	1	1.1	1.1.1		Carboxysome	Alpha-Carboxysome	Chemoautotroph Alpha-Carboxysome	990288	Proteobacteria (Gamma)	Acidithiobacillus caldus SM-1	NC_015850	NC_015850__1	340781672	YP_004748279	carboxysome peptide A . [pentamer]	+	928529	928780	-	-	-	-	-	-	-	-	PF03319 (EutN_CcmL) - Ethanolamine utilisation protein EutN/carboxysome
All non-satellite	1	1.1	1.1.1		Carboxysome	Alpha-Carboxysome	Chemoautotroph Alpha-Carboxysome	990288	Proteobacteria (Gamma)	Acidithiobacillus caldus SM-1	NC_015850	NC_015850__1	340781673	YP_004748280	carboxysome peptide B . [pentamer]	+	928805	929035	-	-	-	-	-	-	-	-	PF03319 (EutN_CcmL) - Ethanolamine utilisation protein EutN/carboxysome
All non-satellite	1	1.1	1.1.1		Carboxysome	Alpha-Carboxysome	Chemoautotroph Alpha-Carboxysome	990288	Proteobacteria (Gamma)	Acidithiobacillus caldus SM-1	NC_015850	NC_015850__1	340781674	YP_004748281	carboxysome shell protein CsoS1 . [BMC single-domain]	+	929066	929362	-	-	-	-	-	-	-	-	PF00936 (BMC) - BMC domain
All non-satellite	1	1.1	1.1.1		Carboxysome	Alpha-Carboxysome	Chemoautotroph Alpha-Carboxysome	990288	Proteobacteria (Gamma)	Acidithiobacillus caldus SM-1	NC_015850	NC_015850__1	340781675	YP_004748282	carboxysome shell protein CsoS1 . [BMC single-domain]	+	929516	929824	-	-	-	-	-	-	-	-	PF00936 (BMC) - BMC domain
All non-satellite	1	1.1	1.1.1		Carboxysome	Alpha-Carboxysome	Chemoautotroph Alpha-Carboxysome	990288	Proteobacteria (Gamma)	Acidithiobacillus caldus SM-1	NC_015850	NC_015850__1	340781676	YP_004748283.1	bacterioferritin	+	929839	930282	0.0418	0.1889	0.4146	0.7778	-	0.1977	0.425	0.8	PF00210 (Ferritin) - Ferritin-like domain
All non-satellite	1	1.1	1.1.1		Carboxysome	Alpha-Carboxysome	Chemoautotroph Alpha-Carboxysome	990288	Proteobacteria (Gamma)	Acidithiobacillus caldus SM-1	NC_015850	NC_015850__1	340781677	YP_004748284.1	hypothetical protein	+	930279	930563	0.0882	0.4111	0.9024	0.8889	-	0.4302	0.925	0.9	PF01329 (Pterin_4a) - Pterin 4 alpha carbinolamine dehydratase
All non-satellite	1	1.1	1.1.1		Carboxysome	Alpha-Carboxysome	Chemoautotroph Alpha-Carboxysome	990288	Proteobacteria (Gamma)	Acidithiobacillus caldus SM-1	NC_015850	NC_015850__1	340781678	YP_004748285.1	chromosome (plasmid) partitioning protein ParA	+	930560	931183	0.2181	0.2	0.3902	0.7222	-	0.2093	0.4	0.65	PF01656 (CbiA) - CobQ/CobB/MinD/ParA nucleotide binding domain
All non-satellite	1	1.1	1.1.1		Carboxysome	Alpha-Carboxysome	Chemoautotroph Alpha-Carboxysome	990288	Proteobacteria (Gamma)	Acidithiobacillus caldus SM-1	NC_015850	NC_015850__1	340781679	YP_004748286.1	hypothetical protein	+	931180	931401	-	-	-	-	-	-	-	-
All non-satellite	1	1.1	1.1.1		Carboxysome	Alpha-Carboxysome	Chemoautotroph Alpha-Carboxysome	990288	Proteobacteria (Gamma)	Acidithiobacillus caldus SM-1	NC_015850	NC_015850__1	340781680	YP_004748287.1	rubisco activation protein CbbO	+	931473	933836	0.0302	0.1333	0.2927	0.6667	-	0.1395	0.3	0.6	PF13519 (VWA_2) - von Willebrand factor type A domain
All non-satellite	1	1.1	1.1.1		Carboxysome	Alpha-Carboxysome	Chemoautotroph Alpha-Carboxysome	990288	Proteobacteria (Gamma)	Acidithiobacillus caldus SM-1	NC_015850	NC_015850__1	340781681	YP_004748288.1	NADH/Ubiquinone/plastoquinone (complex I)	+	933957	935642	0.1253	0.6	0.439	0.5	-	0.6279	0.425	0.45	PF00361 (Oxidored_q1) - NADH-Ubiquinone/plastoquinone (complex I), various chains ; PF00662 (Oxidored_q1_N) - NADH-Ubiquinone oxidoreductase (complex I), chain 5 N-terminus
All non-satellite	1	1.1	1.1.1		Carboxysome	Alpha-Carboxysome	Chemoautotroph Alpha-Carboxysome	990288	Proteobacteria (Gamma)	Acidithiobacillus caldus SM-1	NC_015850	NC_015850__1	340781682	YP_004748289.1	hypothetical protein	+	935644	936411	-	-	-	-	-	-	-	-
All non-satellite	1	1.1	1.1.1		Carboxysome	Alpha-Carboxysome	Chemoautotroph Alpha-Carboxysome	990288	Proteobacteria (Gamma)	Acidithiobacillus caldus SM-1	NC_015850	NC_015850__1	340781683	YP_004748290.1	hypothetical protein	+	936408	939569	0.0302	0.1444	0.3171	0.7222	-	0.1512	0.325	0.65	PF10070 (DUF2309) - Uncharacterized protein conserved in bacteria (DUF2309)
All non-satellite	1	1.1	1.1.1		Carboxysome	Alpha-Carboxysome	Chemoautotroph Alpha-Carboxysome	990288	Proteobacteria (Gamma)	Acidithiobacillus caldus SM-1	NC_015850	NC_015850__1	340781684	YP_004748291.1	nitrogen regulatory protein P-II (GlnB, GlnK)	+	939566	939913	0.0139	0.0667	0.1463	0.3333	-	0.0698	0.15	0.3	PF00543 (P-II) - Nitrogen regulatory protein P-II
All non-satellite	1	1.1	1.1.1		Carboxysome	Alpha-Carboxysome	Chemoautotroph Alpha-Carboxysome	990288	Proteobacteria (Gamma)	Acidithiobacillus caldus SM-1	NC_015850	NC_015850__1	340781685	YP_004748292.1	rubisco activation protein CbbQ	+	939928	940731	0.0418	0.1444	0.3171	0.7222	-	0.1512	0.325	0.65	PF07728 (AAA_5) - AAA domain (dynein-related subfamily) ; PF08406 (CbbQ_C) - CbbQ/NirQ/NorQ C-terminal
All non-satellite	1	1.1	1.1.1		Carboxysome	Alpha-Carboxysome	Chemoautotroph Alpha-Carboxysome	990288	Proteobacteria (Gamma)	Acidithiobacillus caldus SM-1	NC_015850	NC_015850__1	340781686	YP_004748293.1	(Di)nucleoside polyphosphate hydrolase	-	940793	941371	0.1787	0.0667	0.0976	0.2222	-	0.0698	0.1	0.2	PF00293 (NUDIX) - NUDIX domain
All non-satellite	1	1.1	1.1.1		Carboxysome	Alpha-Carboxysome	Chemoautotroph Alpha-Carboxysome	990288	Proteobacteria (Gamma)	Acidithiobacillus caldus SM-1	NC_015850	NC_015850__1	340781687	YP_004748294	hypothetical protein Atc_0944 . [BMC double-domain]	-	941377	941991	-	-	-	-	-	-	-	-	PF00936 (BMC) - BMC domain
All non-satellite	1	1.1	1.1.1		Carboxysome	Alpha-Carboxysome	Chemoautotroph Alpha-Carboxysome	990288	Proteobacteria (Gamma)	Acidithiobacillus caldus SM-1	NC_015850	NC_015850__1	340781688	YP_004748295.1	Redoxin domain-containing protein	+	942103	942618	0.007	0.0111	0.0244	0.0556	-	0.0116	0.025	0.05	PF08534 (Redoxin) - Redoxin
All non-satellite	1	1.1	1.1.1		Carboxysome	Alpha-Carboxysome	Chemoautotroph Alpha-Carboxysome	990288	Proteobacteria (Gamma)	Acidithiobacillus caldus SM-1	NC_015850	NC_015850__1	340781689	YP_004748296.1	hypothetical protein	+	943184	944419	-	-	-	-	-	-	-	-
All non-satellite	1	1.1	1.1.1		Carboxysome	Alpha-Carboxysome	Chemoautotroph Alpha-Carboxysome	990288	Proteobacteria (Gamma)	Acidithiobacillus caldus SM-1	NC_015850	NC_015850__1	340781690	YP_004748297.1	proline dehydrogenase (Proline oxidase) / Delta-1-pyrroline-5-carboxylate dehydrogenase	+	944416	947520	0.7146	0.0333	0.0244	0.0556	-	0.0233	0.025	0.05	PF00171 (Aldedh) - Aldehyde dehydrogenase family ; PF01619 (Pro_dh) - Proline dehydrogenase ; PF14850 (Pro_dh-DNA_bdg) - DNA-binding domain of Proline dehydrogenase
All non-satellite	1	1.1	1.1.1		Carboxysome	Alpha-Carboxysome	Chemoautotroph Alpha-Carboxysome	990288	Proteobacteria (Gamma)	Acidithiobacillus caldus SM-1	NC_015850	NC_015850__1	340781691	YP_004748298.1	ferredoxin-dependent glutamate synthase	+	947514	948494	0.0046	0.0111	0.0244	0.0556	-	0.0116	0.025	0.05	PF01645 (Glu_synthase) - Conserved region in glutamate synthase
All non-satellite	1	1.1	1.1.1		Carboxysome	Alpha-Carboxysome	Chemoautotroph Alpha-Carboxysome	990288	Proteobacteria (Gamma)	Acidithiobacillus caldus SM-1	NC_015850	NC_015850__1	340781692	YP_004748299.1	sensor histidine kinase	+	948738	950042	0.3132	0.1222	0.0244	0.0556	-	0.1047	0.025	0.05	PF02518 (HATPase_c) - Histidine kinase-, DNA gyrase B-, and HSP90-like ATPase ; PF00672 (HAMP) - HAMP domain ; PF00512 (HisKA) - His Kinase A (phospho-acceptor) domain
All non-satellite	1	1.1	1.1.1		Carboxysome	Alpha-Carboxysome	Chemoautotroph Alpha-Carboxysome	990288	Proteobacteria (Gamma)	Acidithiobacillus caldus SM-1	NC_015850	NC_015850__1	340781693	YP_004748300.1	ArsR family transcriptional regulator	-	950057	950350	0.0046	0.0111	0.0244	0.0556	-	0.0116	0.025	0.05	PF12840 (HTH_20) - Helix-turn-helix domain
All non-satellite	1	1.1	1.1.1		Carboxysome	Alpha-Carboxysome	Chemoautotroph Alpha-Carboxysome	990288	Proteobacteria (Gamma)	Acidithiobacillus caldus SM-1	NC_015850	NC_015850__1	340781694	YP_004748301.1	glucose-6-phosphate 1-dehydrogenase	-	950581	952047	0.007	0.0222	0.0488	0.1111	-	0.0233	0.05	0.1	PF00479 (G6PD_N) - Glucose-6-phosphate dehydrogenase, NAD binding domain ; PF02781 (G6PD_C) - Glucose-6-phosphate dehydrogenase, C-terminal domain
All non-satellite	1	1.1	1.1.1		Carboxysome	Alpha-Carboxysome	Chemoautotroph Alpha-Carboxysome	743299	Proteobacteria (Gamma)	Acidithiobacillus ferrivorans SS3	NC_015942	NC_015942__1	344201196	YP_004785522.1	hypothetical protein	-	3052733	3055897	0.0302	0.1444	0.3171	0.7222	-	0.1512	0.325	0.65	PF10070 (DUF2309) - Uncharacterized protein conserved in bacteria (DUF2309)
All non-satellite	1	1.1	1.1.1		Carboxysome	Alpha-Carboxysome	Chemoautotroph Alpha-Carboxysome	743299	Proteobacteria (Gamma)	Acidithiobacillus ferrivorans SS3	NC_015942	NC_015942__1	344201197	YP_004785523.1	hypothetical protein	-	3055870	3056643	-	-	-	-	-	-	-	-
All non-satellite	1	1.1	1.1.1		Carboxysome	Alpha-Carboxysome	Chemoautotroph Alpha-Carboxysome	743299	Proteobacteria (Gamma)	Acidithiobacillus ferrivorans SS3	NC_015942	NC_015942__1	344201198	YP_004785524.1	NADH/Ubiquinone/plastoquinone (complex I)	-	3056645	3058333	0.1253	0.6	0.439	0.5	-	0.6279	0.425	0.45	PF00361 (Oxidored_q1) - NADH-Ubiquinone/plastoquinone (complex I), various chains ; PF00662 (Oxidored_q1_N) - NADH-Ubiquinone oxidoreductase (complex I), chain 5 N-terminus
All non-satellite	1	1.1	1.1.1		Carboxysome	Alpha-Carboxysome	Chemoautotroph Alpha-Carboxysome	743299	Proteobacteria (Gamma)	Acidithiobacillus ferrivorans SS3	NC_015942	NC_015942__1	344201199	YP_004785525.1	ketose-bisphosphate aldolase class-II	-	3059032	3060213	0.0093	0.0333	0.0732	0.1667	-	0.0349	0.075	0.15	PF07876 (Dabb) - Stress responsive A/B Barrel Domain ; PF01116 (F_bP_aldolase) - Fructose-bisphosphate aldolase class-II
All non-satellite	1	1.1	1.1.1		Carboxysome	Alpha-Carboxysome	Chemoautotroph Alpha-Carboxysome	743299	Proteobacteria (Gamma)	Acidithiobacillus ferrivorans SS3	NC_015942	NC_015942__1	344201200	YP_004785526.1	von Willebrand factor type A	-	3060339	3062690	0.0302	0.1333	0.2927	0.6667	-	0.1395	0.3	0.6	PF13519 (VWA_2) - von Willebrand factor type A domain
All non-satellite	1	1.1	1.1.1		Carboxysome	Alpha-Carboxysome	Chemoautotroph Alpha-Carboxysome	743299	Proteobacteria (Gamma)	Acidithiobacillus ferrivorans SS3	NC_015942	NC_015942__1	344201201	YP_004785527.1	p30 protein	-	3062706	3063509	0.0418	0.1444	0.3171	0.7222	-	0.1512	0.325	0.65	PF07728 (AAA_5) - AAA domain (dynein-related subfamily) ; PF08406 (CbbQ_C) - CbbQ/NirQ/NorQ C-terminal
All non-satellite	1	1.1	1.1.1		Carboxysome	Alpha-Carboxysome	Chemoautotroph Alpha-Carboxysome	743299	Proteobacteria (Gamma)	Acidithiobacillus ferrivorans SS3	NC_015942	NC_015942__1	344201202	YP_004785528.1	hypothetical protein	-	3063540	3063794	-	-	-	-	-	-	-	-
All non-satellite	1	1.1	1.1.1		Carboxysome	Alpha-Carboxysome	Chemoautotroph Alpha-Carboxysome	743299	Proteobacteria (Gamma)	Acidithiobacillus ferrivorans SS3	NC_015942	NC_015942__1	344201203	YP_004785529.1	cobyrinic acid ac-diamide synthase	-	3063785	3064420	0.2181	0.2	0.3902	0.7222	-	0.2093	0.4	0.65	PF01656 (CbiA) - CobQ/CobB/MinD/ParA nucleotide binding domain
All non-satellite	1	1.1	1.1.1		Carboxysome	Alpha-Carboxysome	Chemoautotroph Alpha-Carboxysome	743299	Proteobacteria (Gamma)	Acidithiobacillus ferrivorans SS3	NC_015942	NC_015942__1	344201204	YP_004785530.1	hypothetical protein	-	3064457	3064735	0.0882	0.4111	0.9024	0.8889	-	0.4302	0.925	0.9	PF01329 (Pterin_4a) - Pterin 4 alpha carbinolamine dehydratase
All non-satellite	1	1.1	1.1.1		Carboxysome	Alpha-Carboxysome	Chemoautotroph Alpha-Carboxysome	743299	Proteobacteria (Gamma)	Acidithiobacillus ferrivorans SS3	NC_015942	NC_015942__1	344201205	YP_004785531.1	ferritin Dps family protein	-	3064732	3065175	0.0418	0.1889	0.4146	0.7778	-	0.1977	0.425	0.8	PF00210 (Ferritin) - Ferritin-like domain
All non-satellite	1	1.1	1.1.1		Carboxysome	Alpha-Carboxysome	Chemoautotroph Alpha-Carboxysome	743299	Proteobacteria (Gamma)	Acidithiobacillus ferrivorans SS3	NC_015942	NC_015942__1	344201206	YP_004785532	microcompartments protein . [BMC single-domain]	-	3065189	3065527	-	-	-	-	-	-	-	-	PF00936 (BMC) - BMC domain
All non-satellite	1	1.1	1.1.1		Carboxysome	Alpha-Carboxysome	Chemoautotroph Alpha-Carboxysome	743299	Proteobacteria (Gamma)	Acidithiobacillus ferrivorans SS3	NC_015942	NC_015942__1	344201207	YP_004785533	microcompartments protein . [BMC single-domain]	-	3065573	3065869	-	-	-	-	-	-	-	-	PF00936 (BMC) - BMC domain
All non-satellite	1	1.1	1.1.1		Carboxysome	Alpha-Carboxysome	Chemoautotroph Alpha-Carboxysome	743299	Proteobacteria (Gamma)	Acidithiobacillus ferrivorans SS3	NC_015942	NC_015942__1	344201208	YP_004785534	carboxysome peptide B . [pentamer]	-	3065900	3066166	-	-	-	-	-	-	-	-	PF03319 (EutN_CcmL) - Ethanolamine utilisation protein EutN/carboxysome
All non-satellite	1	1.1	1.1.1		Carboxysome	Alpha-Carboxysome	Chemoautotroph Alpha-Carboxysome	743299	Proteobacteria (Gamma)	Acidithiobacillus ferrivorans SS3	NC_015942	NC_015942__1	344201209	YP_004785535	carboxysome peptide A . [pentamer]	-	3066177	3066425	-	-	-	-	-	-	-	-	PF03319 (EutN_CcmL) - Ethanolamine utilisation protein EutN/carboxysome
All non-satellite	1	1.1	1.1.1		Carboxysome	Alpha-Carboxysome	Chemoautotroph Alpha-Carboxysome	743299	Proteobacteria (Gamma)	Acidithiobacillus ferrivorans SS3	NC_015942	NC_015942__1	344201210	YP_004785536.1	carboxysome shell carbonic anhydrase	-	3066422	3068032	0.0905	0.4333	0.9512	1	-	0.4535	0.975	0.95	PF08936 (CsoSCA) - Carboxysome Shell Carbonic Anhydrase
All non-satellite	1	1.1	1.1.1		Carboxysome	Alpha-Carboxysome	Chemoautotroph Alpha-Carboxysome	743299	Proteobacteria (Gamma)	Acidithiobacillus ferrivorans SS3	NC_015942	NC_015942__1	344201211	YP_004785537.1	carboxysome structural protein CsoS2	-	3068088	3070388	0.0928	0.4444	0.9756	1	-	0.4651	1	1	PF12288 (CsoS2_M) - Carboxysome shell peptide mid-region
All non-satellite	1	1.1	1.1.1		Carboxysome	Alpha-Carboxysome	Chemoautotroph Alpha-Carboxysome	743299	Proteobacteria (Gamma)	Acidithiobacillus ferrivorans SS3	NC_015942	NC_015942__1	344201212	YP_004785538.1	ribulose bisphosphate carboxylase small chain	-	3070459	3070791	0.1995	0.9556	0.9756	0.9444	-	0.9884	0.975	0.95	PF00101 (RuBisCO_small) - Ribulose bisphosphate carboxylase, small chain
All non-satellite	1	1.1	1.1.1		Carboxysome	Alpha-Carboxysome	Chemoautotroph Alpha-Carboxysome	743299	Proteobacteria (Gamma)	Acidithiobacillus ferrivorans SS3	NC_015942	NC_015942__1	344201213	YP_004785539.1	ribulose bisphosphate carboxylase large chain	-	3070883	3072304	0.1183	0.5667	1	1	-	0.593	1	1	PF02788 (RuBisCO_large_N) - Ribulose bisphosphate carboxylase large chain, N-terminal domain ; PF00016 (RuBisCO_large) - Ribulose bisphosphate carboxylase large chain, catalytic domain
All non-satellite	1	1.1	1.1.1		Carboxysome	Alpha-Carboxysome	Chemoautotroph Alpha-Carboxysome	743299	Proteobacteria (Gamma)	Acidithiobacillus ferrivorans SS3	NC_015942	NC_015942__1	344201214	YP_004785540.1	LysR family transcriptional regulator	+	3072383	3073366	0.1531	0.3667	0.439	0.8889	-	0.3837	0.45	0.9	PF00126 (HTH_1) - Bacterial regulatory helix-turn-helix protein, lysR family ; PF12727 (PBP_like) - PBP superfamily domain ; PF03466 (LysR_substrate) - LysR substrate binding domain
All non-satellite	1	1.1	1.1.1		Carboxysome	Alpha-Carboxysome	Chemoautotroph Alpha-Carboxysome	743299	Proteobacteria (Gamma)	Acidithiobacillus ferrivorans SS3	NC_015942	NC_015942__1	344201215	YP_004785541.1	hypothetical protein	-	3074152	3074364	-	-	-	-	-	-	-	-
All non-satellite	1	1.1	1.1.1		Carboxysome	Alpha-Carboxysome	Chemoautotroph Alpha-Carboxysome	743299	Proteobacteria (Gamma)	Acidithiobacillus ferrivorans SS3	NC_015942	NC_015942__1	344201216	YP_004785542.1	hypothetical protein	-	3074453	3075031	0.0603	0.0111	0.0244	0.0556	-	0.0116	0.025	0.05	PF01292 (Ni_hydr_CYTB) - Prokaryotic cytochrome b561
All non-satellite	1	1.1	1.1.1		Carboxysome	Alpha-Carboxysome	Chemoautotroph Alpha-Carboxysome	743299	Proteobacteria (Gamma)	Acidithiobacillus ferrivorans SS3	NC_015942	NC_015942__1	344201217	YP_004785543.1	major facilitator superfamily protein	-	3075063	3076460	0.065	0.0444	0.0244	0.0556	-	0.0349	0.025	0.05	PF07690 (MFS_1) - Major Facilitator Superfamily
All non-satellite	1	1.1	1.1.1		Carboxysome	Alpha-Carboxysome	Chemoautotroph Alpha-Carboxysome	243159	Proteobacteria (Gamma)	Acidithiobacillus ferrooxidans ATCC 23270	NC_011761	NC_011761__1	218666905	YP_002426094.1	dihydroorotase	+	1445713	1446750	0.0232	0.0333	0.0488	0.1111	-	0.0349	0.05	0.1	PF01979 (Amidohydro_1) - Amidohydrolase family
All non-satellite	1	1.1	1.1.1		Carboxysome	Alpha-Carboxysome	Chemoautotroph Alpha-Carboxysome	243159	Proteobacteria (Gamma)	Acidithiobacillus ferrooxidans ATCC 23270	NC_011761	NC_011761__1	218666802	YP_002426095.1	dihydroxy-acid dehydratase	+	1446832	1448505	0.0093	0.0222	0.0488	0.1111	-	0.0233	0.05	0.1	PF00920 (ILVD_EDD) - Dehydratase family
All non-satellite	1	1.1	1.1.1		Carboxysome	Alpha-Carboxysome	Chemoautotroph Alpha-Carboxysome	243159	Proteobacteria (Gamma)	Acidithiobacillus ferrooxidans ATCC 23270	NC_011761	NC_011761__1	218667682	YP_002426096.1	Sua5/YciO/YrdC family protein	-	1448509	1449495	0.007	0.0222	0.0488	0.1111	-	0.0233	0.05	0.1	PF01300 (Sua5_yciO_yrdC) - Telomere recombination ; PF03481 (SUA5) - Putative GTP-binding controlling metal-binding
All non-satellite	1	1.1	1.1.1		Carboxysome	Alpha-Carboxysome	Chemoautotroph Alpha-Carboxysome	243159	Proteobacteria (Gamma)	Acidithiobacillus ferrooxidans ATCC 23270	NC_011761	NC_011761__1	218666598	YP_002426097.1	dethiobiotin synthetase	-	1449690	1450445	0.0046	0.0222	0.0488	0.1111	-	0.0233	0.05	0.1	PF13500 (AAA_26) - AAA domain
All non-satellite	1	1.1	1.1.1		Carboxysome	Alpha-Carboxysome	Chemoautotroph Alpha-Carboxysome	243159	Proteobacteria (Gamma)	Acidithiobacillus ferrooxidans ATCC 23270	NC_011761	NC_011761__1	218667491	YP_002426098.1	fructose-bisphosphate aldolase class II family protein	-	1450475	1451656	0.0093	0.0333	0.0732	0.1667	-	0.0349	0.075	0.15	PF07876 (Dabb) - Stress responsive A/B Barrel Domain ; PF01116 (F_bP_aldolase) - Fructose-bisphosphate aldolase class-II
All non-satellite	1	1.1	1.1.1		Carboxysome	Alpha-Carboxysome	Chemoautotroph Alpha-Carboxysome	243159	Proteobacteria (Gamma)	Acidithiobacillus ferrooxidans ATCC 23270	NC_011761	NC_011761__1	218668018	YP_002426099.1	von Willebrand factor type A domain-containing protein	-	1451782	1454133	0.0302	0.1333	0.2927	0.6667	-	0.1395	0.3	0.6	PF13519 (VWA_2) - von Willebrand factor type A domain
All non-satellite	1	1.1	1.1.1		Carboxysome	Alpha-Carboxysome	Chemoautotroph Alpha-Carboxysome	243159	Proteobacteria (Gamma)	Acidithiobacillus ferrooxidans ATCC 23270	NC_011761	NC_011761__1	218667261	YP_002426100.1	p30 protein	-	1454149	1454952	0.0418	0.1444	0.3171	0.7222	-	0.1512	0.325	0.65	PF07728 (AAA_5) - AAA domain (dynein-related subfamily) ; PF08406 (CbbQ_C) - CbbQ/NirQ/NorQ C-terminal
All non-satellite	1	1.1	1.1.1		Carboxysome	Alpha-Carboxysome	Chemoautotroph Alpha-Carboxysome	243159	Proteobacteria (Gamma)	Acidithiobacillus ferrooxidans ATCC 23270	NC_011761	NC_011761__1	218665865	YP_002426101.1	hypothetical protein	-	1454983	1455237	-	-	-	-	-	-	-	-
All non-satellite	1	1.1	1.1.1		Carboxysome	Alpha-Carboxysome	Chemoautotroph Alpha-Carboxysome	243159	Proteobacteria (Gamma)	Acidithiobacillus ferrooxidans ATCC 23270	NC_011761	NC_011761__1	218667777	YP_002426102.1	hypothetical protein	-	1455228	1455863	0.2181	0.2	0.3902	0.7222	-	0.2093	0.4	0.65	PF01656 (CbiA) - CobQ/CobB/MinD/ParA nucleotide binding domain
All non-satellite	1	1.1	1.1.1		Carboxysome	Alpha-Carboxysome	Chemoautotroph Alpha-Carboxysome	243159	Proteobacteria (Gamma)	Acidithiobacillus ferrooxidans ATCC 23270	NC_011761	NC_011761__1	218665124	YP_002426103.1	hypothetical protein	-	1455900	1456178	0.0882	0.4111	0.9024	0.8889	-	0.4302	0.925	0.9	PF01329 (Pterin_4a) - Pterin 4 alpha carbinolamine dehydratase
All non-satellite	1	1.1	1.1.1		Carboxysome	Alpha-Carboxysome	Chemoautotroph Alpha-Carboxysome	243159	Proteobacteria (Gamma)	Acidithiobacillus ferrooxidans ATCC 23270	NC_011761	NC_011761__1	218666297	YP_002426104.1	bacterioferritin	-	1456175	1456618	0.0418	0.1889	0.4146	0.7778	-	0.1977	0.425	0.8	PF00210 (Ferritin) - Ferritin-like domain
All non-satellite	1	1.1	1.1.1		Carboxysome	Alpha-Carboxysome	Chemoautotroph Alpha-Carboxysome	243159	Proteobacteria (Gamma)	Acidithiobacillus ferrooxidans ATCC 23270	NC_011761	NC_011761__1	218666785	YP_002426105	carboxysome shell peptide . [BMC single-domain]	-	1456632	1456970	-	-	-	-	-	-	-	-	PF00936 (BMC) - BMC domain
All non-satellite	1	1.1	1.1.1		Carboxysome	Alpha-Carboxysome	Chemoautotroph Alpha-Carboxysome	243159	Proteobacteria (Gamma)	Acidithiobacillus ferrooxidans ATCC 23270	NC_011761	NC_011761__1	218666355	YP_002426106	carboxysome shell peptide . [BMC single-domain]	-	1457016	1457318	-	-	-	-	-	-	-	-	PF00936 (BMC) - BMC domain
All non-satellite	1	1.1	1.1.1		Carboxysome	Alpha-Carboxysome	Chemoautotroph Alpha-Carboxysome	243159	Proteobacteria (Gamma)	Acidithiobacillus ferrooxidans ATCC 23270	NC_011761	NC_011761__1	218665923	YP_002426107	carboxysome shell peptide . [BMC single-domain]	-	1457357	1457653	-	-	-	-	-	-	-	-	PF00936 (BMC) - BMC domain
All non-satellite	1	1.1	1.1.1		Carboxysome	Alpha-Carboxysome	Chemoautotroph Alpha-Carboxysome	243159	Proteobacteria (Gamma)	Acidithiobacillus ferrooxidans ATCC 23270	NC_011761	NC_011761__1	218666637	YP_002426108	carboxysome peptide B . [pentamer]	-	1457685	1457951	-	-	-	-	-	-	-	-	PF03319 (EutN_CcmL) - Ethanolamine utilisation protein EutN/carboxysome
All non-satellite	1	1.1	1.1.1		Carboxysome	Alpha-Carboxysome	Chemoautotroph Alpha-Carboxysome	243159	Proteobacteria (Gamma)	Acidithiobacillus ferrooxidans ATCC 23270	NC_011761	NC_011761__1	218667553	YP_002426109	carboxysome peptide A . [pentamer]	-	1457962	1458210	-	-	-	-	-	-	-	-	PF03319 (EutN_CcmL) - Ethanolamine utilisation protein EutN/carboxysome
All non-satellite	1	1.1	1.1.1		Carboxysome	Alpha-Carboxysome	Chemoautotroph Alpha-Carboxysome	243159	Proteobacteria (Gamma)	Acidithiobacillus ferrooxidans ATCC 23270	NC_011761	NC_011761__1	218668126	YP_002426110.1	carboxysome shell carbonic anhydrase	-	1458207	1459808	0.0905	0.4333	0.9512	1	-	0.4535	0.975	0.95	PF08936 (CsoSCA) - Carboxysome Shell Carbonic Anhydrase
All non-satellite	1	1.1	1.1.1		Carboxysome	Alpha-Carboxysome	Chemoautotroph Alpha-Carboxysome	243159	Proteobacteria (Gamma)	Acidithiobacillus ferrooxidans ATCC 23270	NC_011761	NC_011761__1	218665890	YP_002426111.1	Tat (twin-arginine translocation) pathway signal sequence domain-containing protein	-	1459864	1462152	0.0928	0.4444	0.9756	1	-	0.4651	1	1	PF12288 (CsoS2_M) - Carboxysome shell peptide mid-region
All non-satellite	1	1.1	1.1.1		Carboxysome	Alpha-Carboxysome	Chemoautotroph Alpha-Carboxysome	243159	Proteobacteria (Gamma)	Acidithiobacillus ferrooxidans ATCC 23270	NC_011761	NC_011761__1	218665037	YP_002426112.1	ribulose bisphosphate carboxylase, small subunit	-	1462235	1462567	0.1995	0.9556	0.9756	0.9444	-	0.9884	0.975	0.95	PF00101 (RuBisCO_small) - Ribulose bisphosphate carboxylase, small chain
All non-satellite	1	1.1	1.1.1		Carboxysome	Alpha-Carboxysome	Chemoautotroph Alpha-Carboxysome	243159	Proteobacteria (Gamma)	Acidithiobacillus ferrooxidans ATCC 23270	NC_011761	NC_011761__1	218666828	YP_002426113.1	ribulose bisophosphate carboxylase	-	1462659	1464080	0.1183	0.5667	1	1	-	0.593	1	1	PF02788 (RuBisCO_large_N) - Ribulose bisphosphate carboxylase large chain, N-terminal domain ; PF00016 (RuBisCO_large) - Ribulose bisphosphate carboxylase large chain, catalytic domain
All non-satellite	1	1.1	1.1.1		Carboxysome	Alpha-Carboxysome	Chemoautotroph Alpha-Carboxysome	243159	Proteobacteria (Gamma)	Acidithiobacillus ferrooxidans ATCC 23270	NC_011761	NC_011761__1	218665925	YP_002426114.1	rubisco operon transcriptional regulator	+	1464153	1465151	0.1531	0.3667	0.439	0.8889	-	0.3837	0.45	0.9	PF00126 (HTH_1) - Bacterial regulatory helix-turn-helix protein, lysR family ; PF12727 (PBP_like) - PBP superfamily domain ; PF03466 (LysR_substrate) - LysR substrate binding domain
All non-satellite	1	1.1	1.1.1		Carboxysome	Alpha-Carboxysome	Chemoautotroph Alpha-Carboxysome	243159	Proteobacteria (Gamma)	Acidithiobacillus ferrooxidans ATCC 23270	NC_011761	NC_011761__1	218666360	YP_002426115.1	hypothetical protein	+	1465595	1466452	0.0116	0.0556	0.0488	0.1111	-	0.0581	0.05	0.1	PF09995 (DUF2236) - Uncharacterized protein conserved in bacteria (DUF2236)
All non-satellite	1	1.1	1.1.1		Carboxysome	Alpha-Carboxysome	Chemoautotroph Alpha-Carboxysome	243159	Proteobacteria (Gamma)	Acidithiobacillus ferrooxidans ATCC 23270	NC_011761	NC_011761__1	218665075	YP_002426116.1	conjugal transfer protein	+	1466762	1467430	0.0046	0.0222	0.0488	0.1111	-	0.0233	0.05	0.1	PF04335 (VirB8) - VirB8 protein
All non-satellite	1	1.1	1.1.1		Carboxysome	Alpha-Carboxysome	Chemoautotroph Alpha-Carboxysome	243159	Proteobacteria (Gamma)	Acidithiobacillus ferrooxidans ATCC 23270	NC_011761	NC_011761__1	218666648	YP_002426117.1	conjugal transfer protein	+	1467443	1468588	0.0046	0.0222	0.0488	0.1111	-	0.0233	0.05	0.1	PF03524 (CagX) - Conjugal transfer protein
All non-satellite	1	1.1	1.1.1		Carboxysome	Alpha-Carboxysome	Chemoautotroph Alpha-Carboxysome	380394	Proteobacteria (Gamma)	Acidithiobacillus ferrooxidans ATCC 53993	NC_011206	NC_011206__1	198283488	YP_002219809.1	dihydroorotase	+	1327531	1328568	0.0232	0.0333	0.0488	0.1111	-	0.0349	0.05	0.1	PF01979 (Amidohydro_1) - Amidohydrolase family
All non-satellite	1	1.1	1.1.1		Carboxysome	Alpha-Carboxysome	Chemoautotroph Alpha-Carboxysome	380394	Proteobacteria (Gamma)	Acidithiobacillus ferrooxidans ATCC 53993	NC_011206	NC_011206__1	198283489	YP_002219810.1	dihydroxy-acid dehydratase	+	1328650	1330323	0.0093	0.0222	0.0488	0.1111	-	0.0233	0.05	0.1	PF00920 (ILVD_EDD) - Dehydratase family
All non-satellite	1	1.1	1.1.1		Carboxysome	Alpha-Carboxysome	Chemoautotroph Alpha-Carboxysome	380394	Proteobacteria (Gamma)	Acidithiobacillus ferrooxidans ATCC 53993	NC_011206	NC_011206__1	198283490	YP_002219811.1	Sua5/YciO/YrdC/YwlC family protein	-	1330327	1331313	0.007	0.0222	0.0488	0.1111	-	0.0233	0.05	0.1	PF01300 (Sua5_yciO_yrdC) - Telomere recombination ; PF03481 (SUA5) - Putative GTP-binding controlling metal-binding
All non-satellite	1	1.1	1.1.1		Carboxysome	Alpha-Carboxysome	Chemoautotroph Alpha-Carboxysome	380394	Proteobacteria (Gamma)	Acidithiobacillus ferrooxidans ATCC 53993	NC_011206	NC_011206__1	198283491	YP_002219812.1	hypothetical protein	-	1331317	1331511	-	-	-	-	-	-	-	-
All non-satellite	1	1.1	1.1.1		Carboxysome	Alpha-Carboxysome	Chemoautotroph Alpha-Carboxysome	380394	Proteobacteria (Gamma)	Acidithiobacillus ferrooxidans ATCC 53993	NC_011206	NC_011206__1	198283492	YP_002219813.1	dethiobiotin synthase	-	1331508	1332296	0.0046	0.0222	0.0488	0.1111	-	0.0233	0.05	0.1	PF13500 (AAA_26) - AAA domain
All non-satellite	1	1.1	1.1.1		Carboxysome	Alpha-Carboxysome	Chemoautotroph Alpha-Carboxysome	380394	Proteobacteria (Gamma)	Acidithiobacillus ferrooxidans ATCC 53993	NC_011206	NC_011206__1	198283493	YP_002219814.1	ketose-bisphosphate aldolase class-II	-	1332293	1333474	0.0093	0.0333	0.0732	0.1667	-	0.0349	0.075	0.15	PF07876 (Dabb) - Stress responsive A/B Barrel Domain ; PF01116 (F_bP_aldolase) - Fructose-bisphosphate aldolase class-II
All non-satellite	1	1.1	1.1.1		Carboxysome	Alpha-Carboxysome	Chemoautotroph Alpha-Carboxysome	380394	Proteobacteria (Gamma)	Acidithiobacillus ferrooxidans ATCC 53993	NC_011206	NC_011206__1	198283494	YP_002219815.1	hypothetical protein	-	1333600	1335951	0.0302	0.1333	0.2927	0.6667	-	0.1395	0.3	0.6	PF13519 (VWA_2) - von Willebrand factor type A domain
All non-satellite	1	1.1	1.1.1		Carboxysome	Alpha-Carboxysome	Chemoautotroph Alpha-Carboxysome	380394	Proteobacteria (Gamma)	Acidithiobacillus ferrooxidans ATCC 53993	NC_011206	NC_011206__1	198283495	YP_002219816.1	CbbQ/NirQ/NorQ domain-containing protein	-	1335967	1336770	0.0418	0.1444	0.3171	0.7222	-	0.1512	0.325	0.65	PF07728 (AAA_5) - AAA domain (dynein-related subfamily) ; PF08406 (CbbQ_C) - CbbQ/NirQ/NorQ C-terminal
All non-satellite	1	1.1	1.1.1		Carboxysome	Alpha-Carboxysome	Chemoautotroph Alpha-Carboxysome	380394	Proteobacteria (Gamma)	Acidithiobacillus ferrooxidans ATCC 53993	NC_011206	NC_011206__1	198283496	YP_002219817.1	hypothetical protein	-	1336801	1337055	-	-	-	-	-	-	-	-
All non-satellite	1	1.1	1.1.1		Carboxysome	Alpha-Carboxysome	Chemoautotroph Alpha-Carboxysome	380394	Proteobacteria (Gamma)	Acidithiobacillus ferrooxidans ATCC 53993	NC_011206	NC_011206__1	198283497	YP_002219818.1	ParA family protein	-	1337046	1337681	0.2181	0.2	0.3902	0.7222	-	0.2093	0.4	0.65	PF01656 (CbiA) - CobQ/CobB/MinD/ParA nucleotide binding domain
All non-satellite	1	1.1	1.1.1		Carboxysome	Alpha-Carboxysome	Chemoautotroph Alpha-Carboxysome	380394	Proteobacteria (Gamma)	Acidithiobacillus ferrooxidans ATCC 53993	NC_011206	NC_011206__1	198283498	YP_002219819.1	hypothetical protein	-	1337718	1337996	0.0882	0.4111	0.9024	0.8889	-	0.4302	0.925	0.9	PF01329 (Pterin_4a) - Pterin 4 alpha carbinolamine dehydratase
All non-satellite	1	1.1	1.1.1		Carboxysome	Alpha-Carboxysome	Chemoautotroph Alpha-Carboxysome	380394	Proteobacteria (Gamma)	Acidithiobacillus ferrooxidans ATCC 53993	NC_011206	NC_011206__1	198283499	YP_002219820.1	ferritin Dps family protein	-	1337993	1338418	0.0418	0.1889	0.4146	0.7778	-	0.1977	0.425	0.8	PF00210 (Ferritin) - Ferritin-like domain
All non-satellite	1	1.1	1.1.1		Carboxysome	Alpha-Carboxysome	Chemoautotroph Alpha-Carboxysome	380394	Proteobacteria (Gamma)	Acidithiobacillus ferrooxidans ATCC 53993	NC_011206	NC_011206__1	198283500	YP_002219821	microcompartments protein . [BMC single-domain]	-	1338450	1338788	-	-	-	-	-	-	-	-	PF00936 (BMC) - BMC domain
All non-satellite	1	1.1	1.1.1		Carboxysome	Alpha-Carboxysome	Chemoautotroph Alpha-Carboxysome	380394	Proteobacteria (Gamma)	Acidithiobacillus ferrooxidans ATCC 53993	NC_011206	NC_011206__1	198283501	YP_002219822	microcompartments protein . [BMC single-domain]	-	1338834	1339130	-	-	-	-	-	-	-	-	PF00936 (BMC) - BMC domain
All non-satellite	1	1.1	1.1.1		Carboxysome	Alpha-Carboxysome	Chemoautotroph Alpha-Carboxysome	380394	Proteobacteria (Gamma)	Acidithiobacillus ferrooxidans ATCC 53993	NC_011206	NC_011206__1	198283502	YP_002219823	microcompartments protein . [BMC single-domain]	-	1339175	1339471	-	-	-	-	-	-	-	-	PF00936 (BMC) - BMC domain
All non-satellite	1	1.1	1.1.1		Carboxysome	Alpha-Carboxysome	Chemoautotroph Alpha-Carboxysome	380394	Proteobacteria (Gamma)	Acidithiobacillus ferrooxidans ATCC 53993	NC_011206	NC_011206__1	198283503	YP_002219824	carboxysome peptide B . [pentamer]	-	1339503	1339769	-	-	-	-	-	-	-	-	PF03319 (EutN_CcmL) - Ethanolamine utilisation protein EutN/carboxysome
All non-satellite	1	1.1	1.1.1		Carboxysome	Alpha-Carboxysome	Chemoautotroph Alpha-Carboxysome	380394	Proteobacteria (Gamma)	Acidithiobacillus ferrooxidans ATCC 53993	NC_011206	NC_011206__1	198283504	YP_002219825	carboxysome peptide A . [pentamer]	-	1339780	1340028	-	-	-	-	-	-	-	-	PF03319 (EutN_CcmL) - Ethanolamine utilisation protein EutN/carboxysome
All non-satellite	1	1.1	1.1.1		Carboxysome	Alpha-Carboxysome	Chemoautotroph Alpha-Carboxysome	380394	Proteobacteria (Gamma)	Acidithiobacillus ferrooxidans ATCC 53993	NC_011206	NC_011206__1	198283505	YP_002219826.1	carboxysome shell carbonic anhydrase	-	1340025	1341626	0.0905	0.4333	0.9512	1	-	0.4535	0.975	0.95	PF08936 (CsoSCA) - Carboxysome Shell Carbonic Anhydrase
All non-satellite	1	1.1	1.1.1		Carboxysome	Alpha-Carboxysome	Chemoautotroph Alpha-Carboxysome	380394	Proteobacteria (Gamma)	Acidithiobacillus ferrooxidans ATCC 53993	NC_011206	NC_011206__1	198283506	YP_002219827.1	carboxysome structural protein CsoS2	-	1341682	1343982	0.0928	0.4444	0.9756	1	-	0.4651	1	1	PF12288 (CsoS2_M) - Carboxysome shell peptide mid-region
All non-satellite	1	1.1	1.1.1		Carboxysome	Alpha-Carboxysome	Chemoautotroph Alpha-Carboxysome	380394	Proteobacteria (Gamma)	Acidithiobacillus ferrooxidans ATCC 53993	NC_011206	NC_011206__1	198283507	YP_002219828.1	ribulose-bisphosphate carboxylase	-	1344053	1344385	0.1995	0.9556	0.9756	0.9444	-	0.9884	0.975	0.95	PF00101 (RuBisCO_small) - Ribulose bisphosphate carboxylase, small chain
All non-satellite	1	1.1	1.1.1		Carboxysome	Alpha-Carboxysome	Chemoautotroph Alpha-Carboxysome	380394	Proteobacteria (Gamma)	Acidithiobacillus ferrooxidans ATCC 53993	NC_011206	NC_011206__1	198283508	YP_002219829.1	ribulose bisophosphate carboxylase	-	1344477	1345898	0.1183	0.5667	1	1	-	0.593	1	1	PF02788 (RuBisCO_large_N) - Ribulose bisphosphate carboxylase large chain, N-terminal domain ; PF00016 (RuBisCO_large) - Ribulose bisphosphate carboxylase large chain, catalytic domain
All non-satellite	1	1.1	1.1.1		Carboxysome	Alpha-Carboxysome	Chemoautotroph Alpha-Carboxysome	380394	Proteobacteria (Gamma)	Acidithiobacillus ferrooxidans ATCC 53993	NC_011206	NC_011206__1	198283509	YP_002219830.1	LysR family transcriptional regulator	+	1346043	1346969	0.1531	0.3667	0.439	0.8889	-	0.3837	0.45	0.9	PF00126 (HTH_1) - Bacterial regulatory helix-turn-helix protein, lysR family ; PF12727 (PBP_like) - PBP superfamily domain ; PF03466 (LysR_substrate) - LysR substrate binding domain
All non-satellite	1	1.1	1.1.1		Carboxysome	Alpha-Carboxysome	Chemoautotroph Alpha-Carboxysome	380394	Proteobacteria (Gamma)	Acidithiobacillus ferrooxidans ATCC 53993	NC_011206	NC_011206__1	198283510	YP_002219831.1	hypothetical protein	+	1347413	1348270	0.0116	0.0556	0.0488	0.1111	-	0.0581	0.05	0.1	PF09995 (DUF2236) - Uncharacterized protein conserved in bacteria (DUF2236)
All non-satellite	1	1.1	1.1.1		Carboxysome	Alpha-Carboxysome	Chemoautotroph Alpha-Carboxysome	380394	Proteobacteria (Gamma)	Acidithiobacillus ferrooxidans ATCC 53993	NC_011206	NC_011206__1	198283511	YP_002219832.1	conjugal transfer protein	+	1348580	1349248	0.0046	0.0222	0.0488	0.1111	-	0.0233	0.05	0.1	PF04335 (VirB8) - VirB8 protein
All non-satellite	1	1.1	1.1.1		Carboxysome	Alpha-Carboxysome	Chemoautotroph Alpha-Carboxysome	380394	Proteobacteria (Gamma)	Acidithiobacillus ferrooxidans ATCC 53993	NC_011206	NC_011206__1	198283512	YP_002219833.1	conjugal transfer protein TrbG/VirB9/CagX	+	1349261	1350376	0.0046	0.0222	0.0488	0.1111	-	0.0233	0.05	0.1	PF03524 (CagX) - Conjugal transfer protein
All non-satellite	1	1.1	1.1.1		Carboxysome	Alpha-Carboxysome	Chemoautotroph Alpha-Carboxysome	572477	Proteobacteria (Gamma)	Allochromatium vinosum DSM 180	NC_013851	NC_013851__2	288942433	YP_003444673.1	malate dehydrogenase	+	3093667	3095070	0.0162	0.0333	0.0488	0.0556	-	0.0349	0.05	0.05	PF01266 (DAO) - FAD dependent oxidoreductase
All non-satellite	1	1.1	1.1.1		Carboxysome	Alpha-Carboxysome	Chemoautotroph Alpha-Carboxysome	572477	Proteobacteria (Gamma)	Allochromatium vinosum DSM 180	NC_013851	NC_013851__2	288942434	YP_003444674.1	tRNA-Ser	+	3095270	3096679	0.007	0.0111	0.0244	0.0556	-	0.0116	0.025	0.05	PF03600 (CitMHS) - Citrate transporter
All non-satellite	1	1.1	1.1.1		Carboxysome	Alpha-Carboxysome	Chemoautotroph Alpha-Carboxysome	572477	Proteobacteria (Gamma)	Allochromatium vinosum DSM 180	NC_013851	NC_013851__2	288942435	YP_003444675.1	dTDP-glucose 4,6-dehydratase	+	3097087	3098154	0.0232	0.0444	0.0244	0.0556	-	0.0465	0.025	0.05	PF01370 (Epimerase) - NAD dependent epimerase/dehydratase family
All non-satellite	1	1.1	1.1.1		Carboxysome	Alpha-Carboxysome	Chemoautotroph Alpha-Carboxysome	572477	Proteobacteria (Gamma)	Allochromatium vinosum DSM 180	NC_013851	NC_013851__2	288942436	YP_003444676.1	glucose-1-phosphate thymidylyltransferase	+	3098156	3099037	0.007	0.0111	0.0244	0.0556	-	0.0116	0.025	0.05	PF00483 (NTP_transferase) - Nucleotidyl transferase
All non-satellite	1	1.1	1.1.1		Carboxysome	Alpha-Carboxysome	Chemoautotroph Alpha-Carboxysome	572477	Proteobacteria (Gamma)	Allochromatium vinosum DSM 180	NC_013851	NC_013851__2	288942437	YP_003444677.1	dTDP-4-dehydrorhamnose 3,5-epimerase	+	3099037	3099606	0.0023	0.0111	0.0244	0.0556	-	0.0116	0.025	0.05	PF00908 (dTDP_sugar_isom) - dTDP-4-dehydrorhamnose 3,5-epimerase
All non-satellite	1	1.1	1.1.1		Carboxysome	Alpha-Carboxysome	Chemoautotroph Alpha-Carboxysome	572477	Proteobacteria (Gamma)	Allochromatium vinosum DSM 180	NC_013851	NC_013851__2	288942438	YP_003444678.1	dTDP-4-dehydrorhamnose reductase	+	3099603	3100511	0.0093	0.0333	0.0244	0.0556	-	0.0349	0.025	0.05	PF04321 (RmlD_sub_bind) - RmlD substrate binding domain
All non-satellite	1	1.1	1.1.1		Carboxysome	Alpha-Carboxysome	Chemoautotroph Alpha-Carboxysome	572477	Proteobacteria (Gamma)	Allochromatium vinosum DSM 180	NC_013851	NC_013851__2	288942439	YP_003444679.1	hypothetical protein	-	3100508	3101467	0.0464	0.2222	0.4878	0.0556	-	0.2326	0.5	0.05	PF08369 (PCP_red) - Proto-chlorophyllide reductase 57 kD subunit ; PF05996 (Fe_bilin_red) - Ferredoxin-dependent bilin reductase
All non-satellite	1	1.1	1.1.1		Carboxysome	Alpha-Carboxysome	Chemoautotroph Alpha-Carboxysome	572477	Proteobacteria (Gamma)	Allochromatium vinosum DSM 180	NC_013851	NC_013851__2	288942440	YP_003444680.1	glucose-6-phosphate isomerase	-	3101527	3103179	0.0046	0.0111	0.0244	0.0556	-	0.0116	0.025	0.05	PF00342 (PGI) - Phosphoglucose isomerase
All non-satellite	1	1.1	1.1.1		Carboxysome	Alpha-Carboxysome	Chemoautotroph Alpha-Carboxysome	572477	Proteobacteria (Gamma)	Allochromatium vinosum DSM 180	NC_013851	NC_013851__2	288942441	YP_003444681.1	LysR family transcriptional regulator	-	3103314	3104291	0.1531	0.3667	0.439	0.8889	-	0.3837	0.45	0.9	PF00126 (HTH_1) - Bacterial regulatory helix-turn-helix protein, lysR family ; PF03466 (LysR_substrate) - LysR substrate binding domain
All non-satellite	1	1.1	1.1.1		Carboxysome	Alpha-Carboxysome	Chemoautotroph Alpha-Carboxysome	572477	Proteobacteria (Gamma)	Allochromatium vinosum DSM 180	NC_013851	NC_013851__2	288942442	YP_003444682.1	hypothetical protein	-	3104273	3104578	0.0882	0.4111	0.9024	0.8889	-	0.4302	0.925	0.9	PF01329 (Pterin_4a) - Pterin 4 alpha carbinolamine dehydratase
All non-satellite	1	1.1	1.1.1		Carboxysome	Alpha-Carboxysome	Chemoautotroph Alpha-Carboxysome	572477	Proteobacteria (Gamma)	Allochromatium vinosum DSM 180	NC_013851	NC_013851__2	288942443	YP_003444683.1	Ferritin Dps family protein	-	3104587	3105045	0.0418	0.1889	0.4146	0.7778	-	0.1977	0.425	0.8	PF00210 (Ferritin) - Ferritin-like domain
All non-satellite	1	1.1	1.1.1		Carboxysome	Alpha-Carboxysome	Chemoautotroph Alpha-Carboxysome	572477	Proteobacteria (Gamma)	Allochromatium vinosum DSM 180	NC_013851	NC_013851__2	288942444	YP_003444684	microcompartments protein . [BMC single-domain]	-	3105052	3105375	-	-	-	-	-	-	-	-	PF00936 (BMC) - BMC domain
All non-satellite	1	1.1	1.1.1		Carboxysome	Alpha-Carboxysome	Chemoautotroph Alpha-Carboxysome	572477	Proteobacteria (Gamma)	Allochromatium vinosum DSM 180	NC_013851	NC_013851__2	288942445	YP_003444685	microcompartments protein . [BMC single-domain]	-	3105453	3105767	-	-	-	-	-	-	-	-	PF00936 (BMC) - BMC domain
All non-satellite	1	1.1	1.1.1		Carboxysome	Alpha-Carboxysome	Chemoautotroph Alpha-Carboxysome	572477	Proteobacteria (Gamma)	Allochromatium vinosum DSM 180	NC_013851	NC_013851__2	288942446	YP_003444686	carboxysome peptide B . [pentamer]	-	3105849	3106112	-	-	-	-	-	-	-	-	PF03319 (EutN_CcmL) - Ethanolamine utilisation protein EutN/carboxysome
All non-satellite	1	1.1	1.1.1		Carboxysome	Alpha-Carboxysome	Chemoautotroph Alpha-Carboxysome	572477	Proteobacteria (Gamma)	Allochromatium vinosum DSM 180	NC_013851	NC_013851__2	288942447	YP_003444687	carboxysome peptide A . [pentamer]	-	3106115	3106360	-	-	-	-	-	-	-	-	PF03319 (EutN_CcmL) - Ethanolamine utilisation protein EutN/carboxysome
All non-satellite	1	1.1	1.1.1		Carboxysome	Alpha-Carboxysome	Chemoautotroph Alpha-Carboxysome	572477	Proteobacteria (Gamma)	Allochromatium vinosum DSM 180	NC_013851	NC_013851__2	288942448	YP_003444688.1	carboxysome shell carbonic anhydrase	-	3106357	3107889	0.0905	0.4333	0.9512	1	-	0.4535	0.975	0.95	PF08936 (CsoSCA) - Carboxysome Shell Carbonic Anhydrase
All non-satellite	1	1.1	1.1.1		Carboxysome	Alpha-Carboxysome	Chemoautotroph Alpha-Carboxysome	572477	Proteobacteria (Gamma)	Allochromatium vinosum DSM 180	NC_013851	NC_013851__2	288942449	YP_003444689.1	putative carboxysome structural peptide CsoS2	-	3107919	3110219	0.0928	0.4444	0.9756	1	-	0.4651	1	1	PF12288 (CsoS2_M) - Carboxysome shell peptide mid-region
All non-satellite	1	1.1	1.1.1		Carboxysome	Alpha-Carboxysome	Chemoautotroph Alpha-Carboxysome	572477	Proteobacteria (Gamma)	Allochromatium vinosum DSM 180	NC_013851	NC_013851__2	288942450	YP_003444690.1	Ribulose-bisphosphate carboxylase	-	3110377	3110718	0.1995	0.9556	0.9756	0.9444	-	0.9884	0.975	0.95	PF00101 (RuBisCO_small) - Ribulose bisphosphate carboxylase, small chain
All non-satellite	1	1.1	1.1.1		Carboxysome	Alpha-Carboxysome	Chemoautotroph Alpha-Carboxysome	572477	Proteobacteria (Gamma)	Allochromatium vinosum DSM 180	NC_013851	NC_013851__2	288942451	YP_003444691.1	Ribulose-bisphosphate carboxylase	-	3110766	3112181	0.1183	0.5667	1	1	-	0.593	1	1	PF02788 (RuBisCO_large_N) - Ribulose bisphosphate carboxylase large chain, N-terminal domain ; PF00016 (RuBisCO_large) - Ribulose bisphosphate carboxylase large chain, catalytic domain
All non-satellite	1	1.1	1.1.1		Carboxysome	Alpha-Carboxysome	Chemoautotroph Alpha-Carboxysome	572477	Proteobacteria (Gamma)	Allochromatium vinosum DSM 180	NC_013851	NC_013851__2	288942452	YP_003444692.1	ribulose bisphosphate carboxylase small chain	-	3112415	3112774	0.1995	0.9556	0.9756	0.9444	-	0.9884	0.975	0.95	PF00101 (RuBisCO_small) - Ribulose bisphosphate carboxylase, small chain
All non-satellite	1	1.1	1.1.1		Carboxysome	Alpha-Carboxysome	Chemoautotroph Alpha-Carboxysome	572477	Proteobacteria (Gamma)	Allochromatium vinosum DSM 180	NC_013851	NC_013851__2	288942453	YP_003444693.1	sulfate transporter	-	3112947	3114638	0.0255	0.1	0.122	0.1111	-	0.093	0.125	0.15	PF00916 (Sulfate_transp) - Sulfate transporter family ; PF13792 (Sulfate_tra_GLY) - Sulfate transporter N-terminal domain with GLY motif ; PF01740 (STAS) - STAS domain
All non-satellite	1	1.1	1.1.1		Carboxysome	Alpha-Carboxysome	Chemoautotroph Alpha-Carboxysome	572477	Proteobacteria (Gamma)	Allochromatium vinosum DSM 180	NC_013851	NC_013851__2	288942454	YP_003444694.1	glucose-6-phosphate 1-dehydrogenase	-	3114803	3116272	0.007	0.0222	0.0488	0.1111	-	0.0233	0.05	0.1	PF00479 (G6PD_N) - Glucose-6-phosphate dehydrogenase, NAD binding domain ; PF02781 (G6PD_C) - Glucose-6-phosphate dehydrogenase, C-terminal domain
All non-satellite	1	1.1	1.1.1		Carboxysome	Alpha-Carboxysome	Chemoautotroph Alpha-Carboxysome	555778	Proteobacteria (Gamma)	Halothiobacillus neapolitanus c2	NC_013422	NC_013422__1	261855497	YP_003262780.1	hypothetical protein	-	960484	962262	0.0046	0.0111	0.0244	0.0556	-	0.0116	0.025	0.05	PF02624 (YcaO) - YcaO-like family
All non-satellite	1	1.1	1.1.1		Carboxysome	Alpha-Carboxysome	Chemoautotroph Alpha-Carboxysome	555778	Proteobacteria (Gamma)	Halothiobacillus neapolitanus c2	NC_013422	NC_013422__1	261855498	YP_003262781.1	hypothetical protein	-	962275	962697	0.0023	0.0111	0.0244	0.0556	-	0.0116	0.025	0.05	PF04430 (DUF498) - Protein of unknown function (DUF498/DUF598)
All non-satellite	1	1.1	1.1.1		Carboxysome	Alpha-Carboxysome	Chemoautotroph Alpha-Carboxysome	555778	Proteobacteria (Gamma)	Halothiobacillus neapolitanus c2	NC_013422	NC_013422__1	261855499	YP_003262782.1	UbiH/UbiF/VisC/COQ6 family ubiquinone biosynthesis hydroxylase	-	962753	963955	0.0951	0.0333	0.0488	0.1111	-	0.0349	0.05	0.1	PF01494 (FAD_binding_3) - FAD binding domain
All non-satellite	1	1.1	1.1.1		Carboxysome	Alpha-Carboxysome	Chemoautotroph Alpha-Carboxysome	555778	Proteobacteria (Gamma)	Halothiobacillus neapolitanus c2	NC_013422	NC_013422__1	261855500	YP_003262783.1	UbiH/UbiF/VisC/COQ6 family ubiquinone biosynthesis hydroxylase	-	963958	965178	0.0951	0.0333	0.0488	0.1111	-	0.0349	0.05	0.1	PF01494 (FAD_binding_3) - FAD binding domain
All non-satellite	1	1.1	1.1.1		Carboxysome	Alpha-Carboxysome	Chemoautotroph Alpha-Carboxysome	555778	Proteobacteria (Gamma)	Halothiobacillus neapolitanus c2	NC_013422	NC_013422__1	261855501	YP_003262784.1	peptidase M24	-	965230	966579	0.0093	0.0222	0.0244	0.0556	-	0.0116	0.025	0.05	PF00557 (Peptidase_M24) - Metallopeptidase family M24 ; PF05195 (AMP_N) - Aminopeptidase P, N-terminal domain
All non-satellite	1	1.1	1.1.1		Carboxysome	Alpha-Carboxysome	Chemoautotroph Alpha-Carboxysome	555778	Proteobacteria (Gamma)	Halothiobacillus neapolitanus c2	NC_013422	NC_013422__1	261855502	YP_003262785.1	hypothetical protein	-	966596	967156	0.0023	0.0111	0.0244	0.0556	-	0.0116	0.025	0.05	PF03695 (UPF0149) - Uncharacterised protein family (UPF0149)
All non-satellite	1	1.1	1.1.1		Carboxysome	Alpha-Carboxysome	Chemoautotroph Alpha-Carboxysome	555778	Proteobacteria (Gamma)	Halothiobacillus neapolitanus c2	NC_013422	NC_013422__1	261855503	YP_003262786.1	hypothetical protein	+	967367	967639	-	-	-	-	-	-	-	-
All non-satellite	1	1.1	1.1.1		Carboxysome	Alpha-Carboxysome	Chemoautotroph Alpha-Carboxysome	555778	Proteobacteria (Gamma)	Halothiobacillus neapolitanus c2	NC_013422	NC_013422__1	261855504	YP_003262787.1	hypothetical protein	+	967645	967950	0.0023	0.0111	0.0244	0.0556	-	0.0116	0.025	0.05	PF05164 (ZapA) - Cell division protein ZapA
All non-satellite	1	1.1	1.1.1		Carboxysome	Alpha-Carboxysome	Chemoautotroph Alpha-Carboxysome	555778	Proteobacteria (Gamma)	Halothiobacillus neapolitanus c2	NC_013422	NC_013422__1	261855505	YP_003262788.1	hypothetical protein	-	968042	968488	-	-	-	-	-	-	-	-
All non-satellite	1	1.1	1.1.1		Carboxysome	Alpha-Carboxysome	Chemoautotroph Alpha-Carboxysome	555778	Proteobacteria (Gamma)	Halothiobacillus neapolitanus c2	NC_013422	NC_013422__1	261855506	YP_003262789.1	dihydrofolate reductase	-	968702	969235	0.0023	0.0111	0.0244	0.0556	-	0.0116	0.025	0.05	PF00186 (DHFR_1) - Dihydrofolate reductase
All non-satellite	1	1.1	1.1.1		Carboxysome	Alpha-Carboxysome	Chemoautotroph Alpha-Carboxysome	555778	Proteobacteria (Gamma)	Halothiobacillus neapolitanus c2	NC_013422	NC_013422__1	261855507	YP_003262790.1	phosphate-starvation-inducible E	-	969232	969651	0.0023	0.0111	0.0244	0.0556	-	0.0116	0.025	0.05	PF06146 (PsiE) - Phosphate-starvation-inducible E
All non-satellite	1	1.1	1.1.1		Carboxysome	Alpha-Carboxysome	Chemoautotroph Alpha-Carboxysome	555778	Proteobacteria (Gamma)	Halothiobacillus neapolitanus c2	NC_013422	NC_013422__1	261855508	YP_003262791.1	thymidylate synthase	-	969681	970475	0.0023	0.0111	0.0244	0.0556	-	0.0116	0.025	0.05	PF00303 (Thymidylat_synt) - Thymidylate synthase
All non-satellite	1	1.1	1.1.1		Carboxysome	Alpha-Carboxysome	Chemoautotroph Alpha-Carboxysome	555778	Proteobacteria (Gamma)	Halothiobacillus neapolitanus c2	NC_013422	NC_013422__1	261855509	YP_003262792.1	prolipoprotein diacylglyceryl transferase	-	970472	971299	0.007	0.0222	0.0244	0.0556	-	0.0116	0.025	0.05	PF01790 (LGT) - Prolipoprotein diacylglyceryl transferase
All non-satellite	1	1.1	1.1.1		Carboxysome	Alpha-Carboxysome	Chemoautotroph Alpha-Carboxysome	555778	Proteobacteria (Gamma)	Halothiobacillus neapolitanus c2	NC_013422	NC_013422__1	261855510	YP_003262793	microcompartments protein . [BMC double-domain]	-	971679	972320	-	-	-	-	-	-	-	-	PF00936 (BMC) - BMC domain
All non-satellite	1	1.1	1.1.1		Carboxysome	Alpha-Carboxysome	Chemoautotroph Alpha-Carboxysome	555778	Proteobacteria (Gamma)	Halothiobacillus neapolitanus c2	NC_013422	NC_013422__1	261855511	YP_003262794.1	hypothetical protein	-	972405	972707	-	-	-	-	-	-	-	-
All non-satellite	1	1.1	1.1.1		Carboxysome	Alpha-Carboxysome	Chemoautotroph Alpha-Carboxysome	555778	Proteobacteria (Gamma)	Halothiobacillus neapolitanus c2	NC_013422	NC_013422__1	261855512	YP_003262795.1	CbbQ/NirQ/NorQ domain-containing protein	-	972739	973542	0.0418	0.1444	0.3171	0.7222	-	0.1512	0.325	0.65	PF07728 (AAA_5) - AAA domain (dynein-related subfamily) ; PF08406 (CbbQ_C) - CbbQ/NirQ/NorQ C-terminal
All non-satellite	1	1.1	1.1.1		Carboxysome	Alpha-Carboxysome	Chemoautotroph Alpha-Carboxysome	555778	Proteobacteria (Gamma)	Halothiobacillus neapolitanus c2	NC_013422	NC_013422__1	261855513	YP_003262796.1	nitrogen regulatory protein P-II	-	973595	973930	0.0139	0.0667	0.1463	0.3333	-	0.0698	0.15	0.3	PF00543 (P-II) - Nitrogen regulatory protein P-II
All non-satellite	1	1.1	1.1.1		Carboxysome	Alpha-Carboxysome	Chemoautotroph Alpha-Carboxysome	555778	Proteobacteria (Gamma)	Halothiobacillus neapolitanus c2	NC_013422	NC_013422__1	261855514	YP_003262797.1	hypothetical protein	-	973927	977067	0.0302	0.1444	0.3171	0.7222	-	0.1512	0.325	0.65	PF10070 (DUF2309) - Uncharacterized protein conserved in bacteria (DUF2309)
All non-satellite	1	1.1	1.1.1		Carboxysome	Alpha-Carboxysome	Chemoautotroph Alpha-Carboxysome	555778	Proteobacteria (Gamma)	Halothiobacillus neapolitanus c2	NC_013422	NC_013422__1	261855515	YP_003262798.1	hypothetical protein	-	977072	977818	-	-	-	-	-	-	-	-
All non-satellite	1	1.1	1.1.1		Carboxysome	Alpha-Carboxysome	Chemoautotroph Alpha-Carboxysome	555778	Proteobacteria (Gamma)	Halothiobacillus neapolitanus c2	NC_013422	NC_013422__1	261855516	YP_003262799.1	NADH/ubiquinone/plastoquinone	-	977820	979499	0.1253	0.6	0.439	0.5	-	0.6279	0.425	0.45	PF00361 (Oxidored_q1) - NADH-Ubiquinone/plastoquinone (complex I), various chains ; PF00662 (Oxidored_q1_N) - NADH-Ubiquinone oxidoreductase (complex I), chain 5 N-terminus
All non-satellite	1	1.1	1.1.1		Carboxysome	Alpha-Carboxysome	Chemoautotroph Alpha-Carboxysome	555778	Proteobacteria (Gamma)	Halothiobacillus neapolitanus c2	NC_013422	NC_013422__1	261855517	YP_003262800.1	von Willebrand factor A	-	979659	982025	0.0302	0.1333	0.2927	0.6667	-	0.1395	0.3	0.6	PF13519 (VWA_2) - von Willebrand factor type A domain
All non-satellite	1	1.1	1.1.1		Carboxysome	Alpha-Carboxysome	Chemoautotroph Alpha-Carboxysome	555778	Proteobacteria (Gamma)	Halothiobacillus neapolitanus c2	NC_013422	NC_013422__1	261855518	YP_003262801.1	hypothetical protein	-	982060	982350	-	-	-	-	-	-	-	-
All non-satellite	1	1.1	1.1.1		Carboxysome	Alpha-Carboxysome	Chemoautotroph Alpha-Carboxysome	555778	Proteobacteria (Gamma)	Halothiobacillus neapolitanus c2	NC_013422	NC_013422__1	261855519	YP_003262802.1	ParA family protein	-	982347	982997	0.2181	0.2	0.3902	0.7222	-	0.2093	0.4	0.65	PF01656 (CbiA) - CobQ/CobB/MinD/ParA nucleotide binding domain
All non-satellite	1	1.1	1.1.1		Carboxysome	Alpha-Carboxysome	Chemoautotroph Alpha-Carboxysome	555778	Proteobacteria (Gamma)	Halothiobacillus neapolitanus c2	NC_013422	NC_013422__1	261855520	YP_003262803.1	hypothetical protein	-	983002	983283	0.0882	0.4111	0.9024	0.8889	-	0.4302	0.925	0.9	PF01329 (Pterin_4a) - Pterin 4 alpha carbinolamine dehydratase
All non-satellite	1	1.1	1.1.1		Carboxysome	Alpha-Carboxysome	Chemoautotroph Alpha-Carboxysome	555778	Proteobacteria (Gamma)	Halothiobacillus neapolitanus c2	NC_013422	NC_013422__1	261855521	YP_003262804	microcompartments protein . [BMC single-domain]	-	983594	983926	-	-	-	-	-	-	-	-	PF00936 (BMC) - BMC domain
All non-satellite	1	1.1	1.1.1		Carboxysome	Alpha-Carboxysome	Chemoautotroph Alpha-Carboxysome	555778	Proteobacteria (Gamma)	Halothiobacillus neapolitanus c2	NC_013422	NC_013422__1	261855522	YP_003262805	microcompartments protein . [BMC single-domain]	-	984038	984334	-	-	-	-	-	-	-	-	PF00936 (BMC) - BMC domain
All non-satellite	1	1.1	1.1.1		Carboxysome	Alpha-Carboxysome	Chemoautotroph Alpha-Carboxysome	555778	Proteobacteria (Gamma)	Halothiobacillus neapolitanus c2	NC_013422	NC_013422__1	261855523	YP_003262806	microcompartments protein . [BMC single-domain]	-	984409	984705	-	-	-	-	-	-	-	-	PF00936 (BMC) - BMC domain
All non-satellite	1	1.1	1.1.1		Carboxysome	Alpha-Carboxysome	Chemoautotroph Alpha-Carboxysome	555778	Proteobacteria (Gamma)	Halothiobacillus neapolitanus c2	NC_013422	NC_013422__1	261855524	YP_003262807	carboxysome peptide B . [pentamer]	-	984757	985002	-	-	-	-	-	-	-	-	PF03319 (EutN_CcmL) - Ethanolamine utilisation protein EutN/carboxysome
All non-satellite	1	1.1	1.1.1		Carboxysome	Alpha-Carboxysome	Chemoautotroph Alpha-Carboxysome	555778	Proteobacteria (Gamma)	Halothiobacillus neapolitanus c2	NC_013422	NC_013422__1	261855525	YP_003262808	carboxysome peptide A . [pentamer]	-	985002	985253	-	-	-	-	-	-	-	-	PF03319 (EutN_CcmL) - Ethanolamine utilisation protein EutN/carboxysome
All non-satellite	1	1.1	1.1.1		Carboxysome	Alpha-Carboxysome	Chemoautotroph Alpha-Carboxysome	555778	Proteobacteria (Gamma)	Halothiobacillus neapolitanus c2	NC_013422	NC_013422__1	261855526	YP_003262809.1	carboxysome shell carbonic anhydrase	-	985250	986794	0.0905	0.4333	0.9512	1	-	0.4535	0.975	0.95	PF08936 (CsoSCA) - Carboxysome Shell Carbonic Anhydrase
All non-satellite	1	1.1	1.1.1		Carboxysome	Alpha-Carboxysome	Chemoautotroph Alpha-Carboxysome	555778	Proteobacteria (Gamma)	Halothiobacillus neapolitanus c2	NC_013422	NC_013422__1	261855527	YP_003262810.1	carboxysome shell protein	-	986815	989406	0.0928	0.4444	0.9756	1	-	0.4651	1	1	PF12288 (CsoS2_M) - Carboxysome shell peptide mid-region
All non-satellite	1	1.1	1.1.1		Carboxysome	Alpha-Carboxysome	Chemoautotroph Alpha-Carboxysome	555778	Proteobacteria (Gamma)	Halothiobacillus neapolitanus c2	NC_013422	NC_013422__1	261855528	YP_003262811.1	ribulose-bisphosphate carboxylase	-	989489	989821	0.1995	0.9556	0.9756	0.9444	-	0.9884	0.975	0.95	PF00101 (RuBisCO_small) - Ribulose bisphosphate carboxylase, small chain
All non-satellite	1	1.1	1.1.1		Carboxysome	Alpha-Carboxysome	Chemoautotroph Alpha-Carboxysome	555778	Proteobacteria (Gamma)	Halothiobacillus neapolitanus c2	NC_013422	NC_013422__1	261855529	YP_003262812.1	hypothetical protein	-	989858	991279	0.1183	0.5667	1	1	-	0.593	1	1	PF02788 (RuBisCO_large_N) - Ribulose bisphosphate carboxylase large chain, N-terminal domain ; PF00016 (RuBisCO_large) - Ribulose bisphosphate carboxylase large chain, catalytic domain
All non-satellite	1	1.1	1.1.1		Carboxysome	Alpha-Carboxysome	Chemoautotroph Alpha-Carboxysome	555778	Proteobacteria (Gamma)	Halothiobacillus neapolitanus c2	NC_013422	NC_013422__1	261855530	YP_003262813.1	ATPase P	+	992209	994716	0.0394	0.0333	0.0488	0.1111	-	0.0349	0.05	0.1	PF00702 (Hydrolase) - haloacid dehalogenase-like hydrolase ; PF00403 (HMA) - Heavy-metal-associated domain ; PF00122 (E1-E2_ATPase) - E1-E2 ATPase ; PF08282 (Hydrolase_3) - haloacid dehalogenase-like hydrolase ; PF12710 (HAD) - haloacid dehalogenase-like hydrolase
All non-satellite	1	1.1	1.1.1		Carboxysome	Alpha-Carboxysome	Chemoautotroph Alpha-Carboxysome	555778	Proteobacteria (Gamma)	Halothiobacillus neapolitanus c2	NC_013422	NC_013422__1	261855531	YP_003262814.1	hypothetical protein	+	994728	995123	0.0046	0.0222	0.0488	0.0556	-	0.0233	0.05	0.1	PF03625 (DUF302) - Domain of unknown function DUF302
All non-satellite	1	1.1	1.1.1		Carboxysome	Alpha-Carboxysome	Chemoautotroph Alpha-Carboxysome	555778	Proteobacteria (Gamma)	Halothiobacillus neapolitanus c2	NC_013422	NC_013422__1	261855532	YP_003262815.1	heavy metal transport/detoxification protein	+	995153	995359	0.0162	0.0222	0.0244	0.0556	-	0.0233	0.025	0.05	PF00403 (HMA) - Heavy-metal-associated domain
All non-satellite	1	1.1			Carboxysome	Alpha-Carboxysome	Chemoautotroph Alpha-Carboxysome	717773	Proteobacteria (Gamma)	Thioalkalimicrobium cyclicum ALM1	NC_015581	NC_015581__1	334144616	YP_004537772.1	cytochrome c oxidase, cbb3-type subunit I	-	1782856	1784298	0.0046	0.0111	0.0244	-	-	0.0116	0.025	0.05	PF00115 (COX1) - Cytochrome C and Quinol oxidase polypeptide I
All non-satellite	1	1.1			Carboxysome	Alpha-Carboxysome	Chemoautotroph Alpha-Carboxysome	717773	Proteobacteria (Gamma)	Thioalkalimicrobium cyclicum ALM1	NC_015581	NC_015581__1	334144617	YP_004537773.1	imidazoleglycerol-phosphate dehydratase	+	1784675	1785268	0.0023	0.0111	0.0244	-	-	0.0116	0.025	0.05	PF00475 (IGPD) - Imidazoleglycerol-phosphate dehydratase
All non-satellite	1	1.1			Carboxysome	Alpha-Carboxysome	Chemoautotroph Alpha-Carboxysome	717773	Proteobacteria (Gamma)	Thioalkalimicrobium cyclicum ALM1	NC_015581	NC_015581__1	334144618	YP_004537774.1	imidazole glycerol phosphate synthase subunit HisH	+	1785272	1785919	0.007	0.0222	0.0244	-	-	0.0233	0.025	0.05	PF00117 (GATase) - Glutamine amidotransferase class-I
All non-satellite	1	1.1			Carboxysome	Alpha-Carboxysome	Chemoautotroph Alpha-Carboxysome	717773	Proteobacteria (Gamma)	Thioalkalimicrobium cyclicum ALM1	NC_015581	NC_015581__1	334144619	YP_004537775.1	1-(5-phosphoribosyl)-5-[(5-phosphoribosylamino)methylideneamino]	+	1785961	1786707	0.0023	0.0111	0.0244	-	-	0.0116	0.025	0.05	PF00977 (His_biosynth) - Histidine biosynthesis protein
All non-satellite	1	1.1			Carboxysome	Alpha-Carboxysome	Chemoautotroph Alpha-Carboxysome	717773	Proteobacteria (Gamma)	Thioalkalimicrobium cyclicum ALM1	NC_015581	NC_015581__1	334144620	YP_004537776.1	imidazole glycerol phosphate synthase subunit HisF	+	1786708	1787481	0.0023	0.0111	0.0244	-	-	0.0116	0.025	0.05	PF00977 (His_biosynth) - Histidine biosynthesis protein
All non-satellite	1	1.1			Carboxysome	Alpha-Carboxysome	Chemoautotroph Alpha-Carboxysome	717773	Proteobacteria (Gamma)	Thioalkalimicrobium cyclicum ALM1	NC_015581	NC_015581__1	334144621	YP_004537777.1	phosphoribosyl-ATP pyrophosphatase	+	1787478	1787801	0.0023	0.0111	0.0244	-	-	0.0116	0.025	0.05	PF01503 (PRA-PH) - Phosphoribosyl-ATP pyrophosphohydrolase
All non-satellite	1	1.1			Carboxysome	Alpha-Carboxysome	Chemoautotroph Alpha-Carboxysome	717773	Proteobacteria (Gamma)	Thioalkalimicrobium cyclicum ALM1	NC_015581	NC_015581__1	334144622	YP_004537778.1	histidine triad (HIT) protein	+	1787815	1788135	0.0046	0.0111	0.0244	-	-	0.0116	0.025	0.05	PF11969 (DcpS_C) - Scavenger mRNA decapping enzyme C-term binding
All non-satellite	1	1.1			Carboxysome	Alpha-Carboxysome	Chemoautotroph Alpha-Carboxysome	717773	Proteobacteria (Gamma)	Thioalkalimicrobium cyclicum ALM1	NC_015581	NC_015581__1	334144623	YP_004537779.1	Sec-independent protein translocase tatA/E-like protein	+	1788193	1788450	0.0046	0.0222	0.0244	-	-	0.0233	0.025	0.05	PF02416 (MttA_Hcf106) - mttA/Hcf106 family
All non-satellite	1	1.1			Carboxysome	Alpha-Carboxysome	Chemoautotroph Alpha-Carboxysome	717773	Proteobacteria (Gamma)	Thioalkalimicrobium cyclicum ALM1	NC_015581	NC_015581__1	334144624	YP_004537780.1	Sec-independent protein translocase tatB-like protein	+	1788498	1788953	0.0046	0.0222	0.0244	-	-	0.0233	0.025	0.05	PF02416 (MttA_Hcf106) - mttA/Hcf106 family
All non-satellite	1	1.1			Carboxysome	Alpha-Carboxysome	Chemoautotroph Alpha-Carboxysome	717773	Proteobacteria (Gamma)	Thioalkalimicrobium cyclicum ALM1	NC_015581	NC_015581__1	334144625	YP_004537781.1	Sec-independent protein translocase subunit TatC	+	1788960	1789970	0.0046	0.0222	0.0244	-	-	0.0233	0.025	0.05	PF00902 (TatC) - Sec-independent protein translocase protein (TatC)
All non-satellite	1	1.1			Carboxysome	Alpha-Carboxysome	Chemoautotroph Alpha-Carboxysome	717773	Proteobacteria (Gamma)	Thioalkalimicrobium cyclicum ALM1	NC_015581	NC_015581__1	334144626	YP_004537782.1	hypothetical protein	+	1789936	1791654	0.0046	0.0111	0.0244	-	-	0.0116	0.025	0.05	PF03190 (Thioredox_DsbH) - Protein of unknown function, DUF255
All non-satellite	1	1.1			Carboxysome	Alpha-Carboxysome	Chemoautotroph Alpha-Carboxysome	717773	Proteobacteria (Gamma)	Thioalkalimicrobium cyclicum ALM1	NC_015581	NC_015581__1	334144627	YP_004537783.1	peptidase membrane zinc metallopeptidase	+	1791658	1792356	0.0023	0.0111	0.0244	-	-	0.0116	0.025	0.05	PF04298 (Zn_peptidase_2) - Putative neutral zinc metallopeptidase
All non-satellite	1	1.1			Carboxysome	Alpha-Carboxysome	Chemoautotroph Alpha-Carboxysome	717773	Proteobacteria (Gamma)	Thioalkalimicrobium cyclicum ALM1	NC_015581	NC_015581__1	334144628	YP_004537784.1	RNA polymerase sigma-32 subunit RpoH	+	1792421	1793278	0.0302	0.0556	0.0488	-	-	0.0465	0.05	0.05	PF04542 (Sigma70_r2) - Sigma-70 region 2 ; PF04545 (Sigma70_r4) - Sigma-70, region 4
All non-satellite	1	1.1			Carboxysome	Alpha-Carboxysome	Chemoautotroph Alpha-Carboxysome	717773	Proteobacteria (Gamma)	Thioalkalimicrobium cyclicum ALM1	NC_015581	NC_015581__1	334144629	YP_004537785.1	calcium/calmodulin dependent protein kinase II association-domain-containing protein	-	1793339	1793878	0.007	0.0333	0.0732	-	-	0.0349	0.075	0.15	PF08332 (CaMKII_AD) - Calcium/calmodulin dependent protein kinase II Association
All non-satellite	1	1.1			Carboxysome	Alpha-Carboxysome	Chemoautotroph Alpha-Carboxysome	717773	Proteobacteria (Gamma)	Thioalkalimicrobium cyclicum ALM1	NC_015581	NC_015581__1	334144630	YP_004537786	microcompartments protein . [BMC double-domain]	-	1793905	1794531	-	-	-	-	-	-	-	-	PF00936 (BMC) - BMC domain
All non-satellite	1	1.1			Carboxysome	Alpha-Carboxysome	Chemoautotroph Alpha-Carboxysome	717773	Proteobacteria (Gamma)	Thioalkalimicrobium cyclicum ALM1	NC_015581	NC_015581__1	334144631	YP_004537787.1	nucleoside-triphosphatase rdgB	-	1794554	1795270	0.051	0.2444	0.5366	-	-	0.2558	0.55	0.1	PF01725 (Ham1p_like) - Ham1 family
All non-satellite	1	1.1			Carboxysome	Alpha-Carboxysome	Chemoautotroph Alpha-Carboxysome	717773	Proteobacteria (Gamma)	Thioalkalimicrobium cyclicum ALM1	NC_015581	NC_015581__1	334144632	YP_004537788.1	calcium/calmodulin dependent protein kinase II association-domain-containing protein	-	1795275	1795823	0.007	0.0333	0.0732	-	-	0.0349	0.075	0.15	PF08332 (CaMKII_AD) - Calcium/calmodulin dependent protein kinase II Association
All non-satellite	1	1.1			Carboxysome	Alpha-Carboxysome	Chemoautotroph Alpha-Carboxysome	717773	Proteobacteria (Gamma)	Thioalkalimicrobium cyclicum ALM1	NC_015581	NC_015581__1	334144633	YP_004537789.1	LysR family transcriptional regulator	-	1795883	1796881	0.1531	0.3667	0.439	-	-	0.3837	0.45	0.9	PF00126 (HTH_1) - Bacterial regulatory helix-turn-helix protein, lysR family ; PF03466 (LysR_substrate) - LysR substrate binding domain
All non-satellite	1	1.1			Carboxysome	Alpha-Carboxysome	Chemoautotroph Alpha-Carboxysome	717773	Proteobacteria (Gamma)	Thioalkalimicrobium cyclicum ALM1	NC_015581	NC_015581__1	334144634	YP_004537790.1	hypothetical protein	-	1796898	1797218	-	-	-	-	-	-	-	-
All non-satellite	1	1.1			Carboxysome	Alpha-Carboxysome	Chemoautotroph Alpha-Carboxysome	717773	Proteobacteria (Gamma)	Thioalkalimicrobium cyclicum ALM1	NC_015581	NC_015581__1	334144635	YP_004537791.1	hypothetical protein	-	1797238	1798218	0.0139	0.0667	0.122	-	-	0.0698	0.125	0.1	PF05982 (DUF897) - Domain of unknown function (DUF897)
All non-satellite	1	1.1			Carboxysome	Alpha-Carboxysome	Chemoautotroph Alpha-Carboxysome	717773	Proteobacteria (Gamma)	Thioalkalimicrobium cyclicum ALM1	NC_015581	NC_015581__1	334144636	YP_004537792.1	sulfate transporter	-	1798346	1799704	0.0255	0.1	0.122	-	-	0.093	0.125	0.15	PF00916 (Sulfate_transp) - Sulfate transporter family ; PF13792 (Sulfate_tra_GLY) - Sulfate transporter N-terminal domain with GLY motif
All non-satellite	1	1.1			Carboxysome	Alpha-Carboxysome	Chemoautotroph Alpha-Carboxysome	717773	Proteobacteria (Gamma)	Thioalkalimicrobium cyclicum ALM1	NC_015581	NC_015581__1	334144637	YP_004537793.1	hypothetical protein	-	1799880	1800125	0.0882	0.4111	0.9024	-	-	0.4302	0.925	0.9	PF01329 (Pterin_4a) - Pterin 4 alpha carbinolamine dehydratase
All non-satellite	1	1.1			Carboxysome	Alpha-Carboxysome	Chemoautotroph Alpha-Carboxysome	717773	Proteobacteria (Gamma)	Thioalkalimicrobium cyclicum ALM1	NC_015581	NC_015581__1	334144638	YP_004537794.1	ferritin	-	1800122	1800664	0.0418	0.1889	0.4146	-	-	0.1977	0.425	0.8	PF00210 (Ferritin) - Ferritin-like domain
All non-satellite	1	1.1			Carboxysome	Alpha-Carboxysome	Chemoautotroph Alpha-Carboxysome	717773	Proteobacteria (Gamma)	Thioalkalimicrobium cyclicum ALM1	NC_015581	NC_015581__1	334144639	YP_004537795	microcompartments protein . [BMC single-domain]	-	1800714	1801022	-	-	-	-	-	-	-	-	PF00936 (BMC) - BMC domain
All non-satellite	1	1.1			Carboxysome	Alpha-Carboxysome	Chemoautotroph Alpha-Carboxysome	717773	Proteobacteria (Gamma)	Thioalkalimicrobium cyclicum ALM1	NC_015581	NC_015581__1	334144640	YP_004537796	microcompartments protein . [BMC single-domain]	-	1801098	1801397	-	-	-	-	-	-	-	-	PF00936 (BMC) - BMC domain
All non-satellite	1	1.1			Carboxysome	Alpha-Carboxysome	Chemoautotroph Alpha-Carboxysome	717773	Proteobacteria (Gamma)	Thioalkalimicrobium cyclicum ALM1	NC_015581	NC_015581__1	334144641	YP_004537797	carboxysome peptide B . [pentamer]	-	1801516	1801776	-	-	-	-	-	-	-	-	PF03319 (EutN_CcmL) - Ethanolamine utilisation protein EutN/carboxysome
All non-satellite	1	1.1			Carboxysome	Alpha-Carboxysome	Chemoautotroph Alpha-Carboxysome	717773	Proteobacteria (Gamma)	Thioalkalimicrobium cyclicum ALM1	NC_015581	NC_015581__1	334144642	YP_004537798	carboxysome peptide A . [pentamer]	-	1801776	1802024	-	-	-	-	-	-	-	-	PF03319 (EutN_CcmL) - Ethanolamine utilisation protein EutN/carboxysome
All non-satellite	1	1.1			Carboxysome	Alpha-Carboxysome	Chemoautotroph Alpha-Carboxysome	717773	Proteobacteria (Gamma)	Thioalkalimicrobium cyclicum ALM1	NC_015581	NC_015581__1	334144643	YP_004537799.1	hypothetical protein	-	1802021	1802797	-	-	-	-	-	-	-	-
All non-satellite	1	1.1			Carboxysome	Alpha-Carboxysome	Chemoautotroph Alpha-Carboxysome	717773	Proteobacteria (Gamma)	Thioalkalimicrobium cyclicum ALM1	NC_015581	NC_015581__1	334144644	YP_004537800.1	carboxysome structural peptide CsoS2	-	1802801	1804954	0.0928	0.4444	0.9756	-	-	0.4651	1	1	PF12288 (CsoS2_M) - Carboxysome shell peptide mid-region
All non-satellite	1	1.1			Carboxysome	Alpha-Carboxysome	Chemoautotroph Alpha-Carboxysome	717773	Proteobacteria (Gamma)	Thioalkalimicrobium cyclicum ALM1	NC_015581	NC_015581__1	334144645	YP_004537801.1	ribulose-bisphosphate carboxylase	-	1804988	1805332	0.1995	0.9556	0.9756	-	-	0.9884	0.975	0.95	PF00101 (RuBisCO_small) - Ribulose bisphosphate carboxylase, small chain
All non-satellite	1	1.1			Carboxysome	Alpha-Carboxysome	Chemoautotroph Alpha-Carboxysome	717773	Proteobacteria (Gamma)	Thioalkalimicrobium cyclicum ALM1	NC_015581	NC_015581__1	334144646	YP_004537802.1	ribulose bisphosphate carboxylase large chain	-	1805368	1806780	0.1183	0.5667	1	-	-	0.593	1	1	PF02788 (RuBisCO_large_N) - Ribulose bisphosphate carboxylase large chain, N-terminal domain ; PF00016 (RuBisCO_large) - Ribulose bisphosphate carboxylase large chain, catalytic domain
All non-satellite	1	1.1			Carboxysome	Alpha-Carboxysome	Chemoautotroph Alpha-Carboxysome	717773	Proteobacteria (Gamma)	Thioalkalimicrobium cyclicum ALM1	NC_015581	NC_015581__1	334144647	YP_004537803.1	Invasion gene expression up-regulator SirB	-	1806963	1807334	0.0023	0.0111	0.0244	-	-	0.0116	0.025	0.05	PF04247 (SirB) - Invasion gene expression up-regulator, SirB
All non-satellite	1	1.1			Carboxysome	Alpha-Carboxysome	Chemoautotroph Alpha-Carboxysome	717773	Proteobacteria (Gamma)	Thioalkalimicrobium cyclicum ALM1	NC_015581	NC_015581__1	334144648	YP_004537804.1	biotin biosynthesis protein BioC	-	1807354	1808286	0.0186	0.0444	0.0244	-	-	0.0465	0.025	0.05	PF08241 (Methyltransf_11) - Methyltransferase domain
All non-satellite	1	1.1			Carboxysome	Alpha-Carboxysome	Chemoautotroph Alpha-Carboxysome	717773	Proteobacteria (Gamma)	Thioalkalimicrobium cyclicum ALM1	NC_015581	NC_015581__1	334144649	YP_004537805.1	carboxylesterase	-	1808279	1809073	0.0278	0.0778	0.0976	-	-	0.0814	0.1	0.05	PF12697 (Abhydrolase_6) - Alpha/beta hydrolase family
All non-satellite	1	1.1			Carboxysome	Alpha-Carboxysome	Chemoautotroph Alpha-Carboxysome	717773	Proteobacteria (Gamma)	Thioalkalimicrobium cyclicum ALM1	NC_015581	NC_015581__1	334144650	YP_004537806.1	cold-shock DNA-binding domain-containing protein	+	1809277	1809486	0.0023	0.0111	0.0244	-	-	0.0116	0.025	0.05	PF00313 (CSD) - 'Cold-shock' DNA-binding domain
All non-satellite	1	1.1			Carboxysome	Alpha-Carboxysome	Chemoautotroph Alpha-Carboxysome	717773	Proteobacteria (Gamma)	Thioalkalimicrobium cyclicum ALM1	NC_015581	NC_015581__1	334144651	YP_004537807.1	hypothetical protein	+	1809594	1810088	0.0023	0.0111	0.0244	-	-	0.0116	0.025	0.05	PF02635 (DrsE) - DsrE/DsrF-like family
All non-satellite	1	1.1			Carboxysome	Alpha-Carboxysome	Chemoautotroph Alpha-Carboxysome	717773	Proteobacteria (Gamma)	Thioalkalimicrobium cyclicum ALM1	NC_015581	NC_015581__1	334144652	YP_004537808.1	8-amino-7-oxononanoate synthase	-	1810075	1811232	0.1276	0.0111	0.0244	-	-	0.0116	0.025	0.05	PF00155 (Aminotran_1_2) - Aminotransferase class I and II
All non-satellite	1	1.1			Carboxysome	Alpha-Carboxysome	Chemoautotroph Alpha-Carboxysome	717773	Proteobacteria (Gamma)	Thioalkalimicrobium cyclicum ALM1	NC_015581	NC_015581__1	334144653	YP_004537809.1	biotin synthase	-	1811253	1812305	0.2251	0.0444	0.0488	-	-	0.0465	0.05	0.05	PF06968 (BATS) - Biotin and Thiamin Synthesis associated domain ; PF04055 (Radical_SAM) - Radical SAM superfamily
All non-satellite	1	1.1			Carboxysome	Alpha-Carboxysome	Chemoautotroph Alpha-Carboxysome	1255043	Proteobacteria (Gamma)	Thioalkalivibrio nitratireducens DSM 14787	NC_019902	NC_019902__2	430762230	YP_007218087.1	hypothetical protein	+	3063896	3064672	0.0023	0.0111	0.0244	-	-	0.0116	0.025	0.05	PF14371 (DUF4412) - Domain of unknown function (DUF4412)
All non-satellite	1	1.1			Carboxysome	Alpha-Carboxysome	Chemoautotroph Alpha-Carboxysome	1255043	Proteobacteria (Gamma)	Thioalkalivibrio nitratireducens DSM 14787	NC_019902	NC_019902__2	430762231	YP_007218088.1	Lipoprotein - like protein	+	3064676	3065170	0.0093	0.0111	0.0244	-	-	0.0116	0.025	0.05	PF00877 (NLPC_P60) - NlpC/P60 family
All non-satellite	1	1.1			Carboxysome	Alpha-Carboxysome	Chemoautotroph Alpha-Carboxysome	1255043	Proteobacteria (Gamma)	Thioalkalivibrio nitratireducens DSM 14787	NC_019902	NC_019902__2	430762232	YP_007218089.1	hypothetical protein	+	3065167	3065688	0.0046	0.0222	0.0488	-	-	0.0233	0.05	0.1	PF03625 (DUF302) - Domain of unknown function DUF302
All non-satellite	1	1.1			Carboxysome	Alpha-Carboxysome	Chemoautotroph Alpha-Carboxysome	1255043	Proteobacteria (Gamma)	Thioalkalivibrio nitratireducens DSM 14787	NC_019902	NC_019902__2	430762233	YP_007218090.1	Molybdopterin biosynthesis Mog protein, molybdochelatase	-	3065704	3066258	0.0116	0.0111	0.0244	-	-	0.0116	0.025	0.05	PF00994 (MoCF_biosynth) - Probable molybdopterin binding domain
All non-satellite	1	1.1			Carboxysome	Alpha-Carboxysome	Chemoautotroph Alpha-Carboxysome	1255043	Proteobacteria (Gamma)	Thioalkalivibrio nitratireducens DSM 14787	NC_019902	NC_019902__2	430762234	YP_007218091.1	SoxH- like protein	+	3066517	3067434	0.051	0.1556	0.3415	-	-	0.1628	0.35	0.05	PF00753 (Lactamase_B) - Metallo-beta-lactamase superfamily
All non-satellite	1	1.1			Carboxysome	Alpha-Carboxysome	Chemoautotroph Alpha-Carboxysome	1255043	Proteobacteria (Gamma)	Thioalkalivibrio nitratireducens DSM 14787	NC_019902	NC_019902__2	430762235	YP_007218092.1	putative oxidoreductase protein	+	3067691	3068473	0.0186	0.0222	0.0244	-	-	0.0233	0.025	0.05	PF00248 (Aldo_ket_red) - Aldo/keto reductase family
All non-satellite	1	1.1			Carboxysome	Alpha-Carboxysome	Chemoautotroph Alpha-Carboxysome	1255043	Proteobacteria (Gamma)	Thioalkalivibrio nitratireducens DSM 14787	NC_019902	NC_019902__2	430762236	YP_007218093.1	hypothetical protein	+	3068484	3069140	-	-	-	-	-	-	-	-
All non-satellite	1	1.1			Carboxysome	Alpha-Carboxysome	Chemoautotroph Alpha-Carboxysome	1255043	Proteobacteria (Gamma)	Thioalkalivibrio nitratireducens DSM 14787	NC_019902	NC_019902__2	430762237	YP_007218094.1	Sulfur acceptor protein SufE for iron-sulfur cluster assembly	+	3069292	3069720	0.0023	0.0111	0.0244	-	-	0.0116	0.025	0.05	PF02657 (SufE) - Fe-S metabolism associated domain
All non-satellite	1	1.1			Carboxysome	Alpha-Carboxysome	Chemoautotroph Alpha-Carboxysome	1255043	Proteobacteria (Gamma)	Thioalkalivibrio nitratireducens DSM 14787	NC_019902	NC_019902__2	430762238	YP_007218095.1	CMP/dCMP deaminase, zinc-binding protein	+	3069937	3070518	0.0139	0.0222	0.0244	-	-	0.0233	0.025	0.05	PF00383 (dCMP_cyt_deam_1) - Cytidine and deoxycytidylate deaminase zinc-binding region
All non-satellite	1	1.1			Carboxysome	Alpha-Carboxysome	Chemoautotroph Alpha-Carboxysome	1255043	Proteobacteria (Gamma)	Thioalkalivibrio nitratireducens DSM 14787	NC_019902	NC_019902__2	430762239	YP_007218096.1	Transcriptional regulator	-	3070680	3071723	0.1531	0.3667	0.439	-	-	0.3837	0.45	0.9	PF00126 (HTH_1) - Bacterial regulatory helix-turn-helix protein, lysR family ; PF03466 (LysR_substrate) - LysR substrate binding domain
All non-satellite	1	1.1			Carboxysome	Alpha-Carboxysome	Chemoautotroph Alpha-Carboxysome	1255043	Proteobacteria (Gamma)	Thioalkalivibrio nitratireducens DSM 14787	NC_019902	NC_019902__2	430762240	YP_007218097.1	putative nitrogen regulatory protein P-II	-	3071837	3072157	-	-	-	-	-	-	-	-
All non-satellite	1	1.1			Carboxysome	Alpha-Carboxysome	Chemoautotroph Alpha-Carboxysome	1255043	Proteobacteria (Gamma)	Thioalkalivibrio nitratireducens DSM 14787	NC_019902	NC_019902__2	430762241	YP_007218098.1	putative sodium-dependent bicarbonate transporter	-	3072173	3073180	0.0139	0.0667	0.122	-	-	0.0698	0.125	0.1	PF05982 (DUF897) - Domain of unknown function (DUF897)
All non-satellite	1	1.1			Carboxysome	Alpha-Carboxysome	Chemoautotroph Alpha-Carboxysome	1255043	Proteobacteria (Gamma)	Thioalkalivibrio nitratireducens DSM 14787	NC_019902	NC_019902__2	430762242	YP_007218099.1	putative pterin-4 alpha-carbinolamine dehydratase-like protein	-	3073713	3073976	0.0882	0.4111	0.9024	-	-	0.4302	0.925	0.9	PF01329 (Pterin_4a) - Pterin 4 alpha carbinolamine dehydratase
All non-satellite	1	1.1			Carboxysome	Alpha-Carboxysome	Chemoautotroph Alpha-Carboxysome	1255043	Proteobacteria (Gamma)	Thioalkalivibrio nitratireducens DSM 14787	NC_019902	NC_019902__2	430762243	YP_007218100.1	bacterioferritin	-	3073973	3074431	0.0418	0.1889	0.4146	-	-	0.1977	0.425	0.8	PF00210 (Ferritin) - Ferritin-like domain
All non-satellite	1	1.1			Carboxysome	Alpha-Carboxysome	Chemoautotroph Alpha-Carboxysome	1255043	Proteobacteria (Gamma)	Thioalkalivibrio nitratireducens DSM 14787	NC_019902	NC_019902__2	430762244	YP_007218101	carboxysome shell protein CsoS1 . [BMC single-domain]	-	3074510	3074833	-	-	-	-	-	-	-	-	PF00936 (BMC) - BMC domain
All non-satellite	1	1.1			Carboxysome	Alpha-Carboxysome	Chemoautotroph Alpha-Carboxysome	1255043	Proteobacteria (Gamma)	Thioalkalivibrio nitratireducens DSM 14787	NC_019902	NC_019902__2	430762245	YP_007218102	microcompartments protein . [BMC single-domain]	-	3074876	3075184	-	-	-	-	-	-	-	-	PF00936 (BMC) - BMC domain
All non-satellite	1	1.1			Carboxysome	Alpha-Carboxysome	Chemoautotroph Alpha-Carboxysome	1255043	Proteobacteria (Gamma)	Thioalkalivibrio nitratireducens DSM 14787	NC_019902	NC_019902__2	430762246	YP_007218103	carboxysome shell protein CsoS1 . [BMC single-domain]	-	3075250	3075540	-	-	-	-	-	-	-	-	PF00936 (BMC) - BMC domain
All non-satellite	1	1.1			Carboxysome	Alpha-Carboxysome	Chemoautotroph Alpha-Carboxysome	1255043	Proteobacteria (Gamma)	Thioalkalivibrio nitratireducens DSM 14787	NC_019902	NC_019902__2	430762247	YP_007218104	putative carboxysome peptide B . [pentamer]	-	3075599	3075868	-	-	-	-	-	-	-	-	PF03319 (EutN_CcmL) - Ethanolamine utilisation protein EutN/carboxysome
All non-satellite	1	1.1			Carboxysome	Alpha-Carboxysome	Chemoautotroph Alpha-Carboxysome	1255043	Proteobacteria (Gamma)	Thioalkalivibrio nitratireducens DSM 14787	NC_019902	NC_019902__2	430762248	YP_007218105	putative carboxysome peptide A . [pentamer]	-	3075868	3076131	-	-	-	-	-	-	-	-	PF03319 (EutN_CcmL) - Ethanolamine utilisation protein EutN/carboxysome
All non-satellite	1	1.1			Carboxysome	Alpha-Carboxysome	Chemoautotroph Alpha-Carboxysome	1255043	Proteobacteria (Gamma)	Thioalkalivibrio nitratireducens DSM 14787	NC_019902	NC_019902__2	430762249	YP_007218106.1	carboxysome shell protein CsoS3	-	3076131	3077519	0.0905	0.4333	0.9512	-	-	0.4535	0.975	0.95	PF08936 (CsoSCA) - Carboxysome Shell Carbonic Anhydrase
All non-satellite	1	1.1			Carboxysome	Alpha-Carboxysome	Chemoautotroph Alpha-Carboxysome	1255043	Proteobacteria (Gamma)	Thioalkalivibrio nitratireducens DSM 14787	NC_019902	NC_019902__2	430762251	YP_007218107.1	carboxysome shell protein CsoS2	-	3077664	3079247	0.0928	0.4444	0.9756	-	-	0.4651	1	1	PF12288 (CsoS2_M) - Carboxysome shell peptide mid-region
All non-satellite	1	1.1			Carboxysome	Alpha-Carboxysome	Chemoautotroph Alpha-Carboxysome	1255043	Proteobacteria (Gamma)	Thioalkalivibrio nitratireducens DSM 14787	NC_019902	NC_019902__2	430762250	YP_007218108.1	hypothetical protein	+	3079215	3080006	-	-	-	-	-	-	-	-
All non-satellite	1	1.1			Carboxysome	Alpha-Carboxysome	Chemoautotroph Alpha-Carboxysome	1255043	Proteobacteria (Gamma)	Thioalkalivibrio nitratireducens DSM 14787	NC_019902	NC_019902__2	430762252	YP_007218109.1	Ribulose bisphosphate carboxylase small chain	-	3080100	3080444	0.1995	0.9556	0.9756	-	-	0.9884	0.975	0.95	PF00101 (RuBisCO_small) - Ribulose bisphosphate carboxylase, small chain
All non-satellite	1	1.1			Carboxysome	Alpha-Carboxysome	Chemoautotroph Alpha-Carboxysome	1255043	Proteobacteria (Gamma)	Thioalkalivibrio nitratireducens DSM 14787	NC_019902	NC_019902__2	430762253	YP_007218110.1	ribulose-1,5-bisphosphate carboxylase/oxygenase large subunit	-	3080500	3081915	0.1183	0.5667	1	-	-	0.593	1	1	PF02788 (RuBisCO_large_N) - Ribulose bisphosphate carboxylase large chain, N-terminal domain ; PF00016 (RuBisCO_large) - Ribulose bisphosphate carboxylase large chain, catalytic domain
All non-satellite	1	1.1			Carboxysome	Alpha-Carboxysome	Chemoautotroph Alpha-Carboxysome	1255043	Proteobacteria (Gamma)	Thioalkalivibrio nitratireducens DSM 14787	NC_019902	NC_019902__2	430762254	YP_007218111.1	YbaK/prolyl-tRNA synthetase associated protein	+	3082242	3082712	0.0023	0.0111	0.0244	-	-	0.0116	0.025	0.05	PF04073 (tRNA_edit) - Aminoacyl-tRNA editing domain
All non-satellite	1	1.1			Carboxysome	Alpha-Carboxysome	Chemoautotroph Alpha-Carboxysome	1255043	Proteobacteria (Gamma)	Thioalkalivibrio nitratireducens DSM 14787	NC_019902	NC_019902__2	430762255	YP_007218112.1	Regulator of nucleoside diphosphate kinase	+	3082958	3083371	0.0116	0.0111	0.0244	-	-	0.0116	0.025	0.05	PF01272 (GreA_GreB) - Transcription elongation factor, GreA/GreB, C-term ; PF14760 (Rnk_N) - Rnk N-terminus
All non-satellite	1	1.1			Carboxysome	Alpha-Carboxysome	Chemoautotroph Alpha-Carboxysome	1255043	Proteobacteria (Gamma)	Thioalkalivibrio nitratireducens DSM 14787	NC_019902	NC_019902__2	430762256	YP_007218113.1	hypothetical protein	-	3083492	3084520	-	-	-	-	-	-	-	-
All non-satellite	1	1.1			Carboxysome	Alpha-Carboxysome	Chemoautotroph Alpha-Carboxysome	1255043	Proteobacteria (Gamma)	Thioalkalivibrio nitratireducens DSM 14787	NC_019902	NC_019902__2	430762257	YP_007218114.1	diguanylate cyclase/phosphodiesterase (GGDEF & EAL domains) with PAS/PAC sensor(s)	-	3085035	3088295	0.0464	0.0556	0.0244	-	-	0.0465	0.025	0.05	PF05231 (MASE1) - MASE1 ; PF03924 (CHASE) - CHASE domain ; PF00563 (EAL) - EAL domain ; PF00990 (GGDEF) - GGDEF domain
All non-satellite	1	1.1	1.1.1		Carboxysome	Alpha-Carboxysome	Chemoautotroph Alpha-Carboxysome	396595	Proteobacteria (Gamma)	Thioalkalivibrio sp. K90mix	NC_013889	NC_013889__2	289208041	YP_003460107.1	RND family efflux transporter MFP subunit	+	912714	913826	0.0186	0.0444	0.0488	0.0556	-	0.0465	0.05	0.05	PF12700 (HlyD_2) - HlyD family secretion protein
All non-satellite	1	1.1	1.1.1		Carboxysome	Alpha-Carboxysome	Chemoautotroph Alpha-Carboxysome	396595	Proteobacteria (Gamma)	Thioalkalivibrio sp. K90mix	NC_013889	NC_013889__2	289208042	YP_003460108.1	acriflavin resistance protein	+	913841	916942	0.0464	0.0222	0.0244	0.0556	-	0.0233	0.025	0.05	PF00873 (ACR_tran) - AcrB/AcrD/AcrF family
All non-satellite	1	1.1	1.1.1		Carboxysome	Alpha-Carboxysome	Chemoautotroph Alpha-Carboxysome	396595	Proteobacteria (Gamma)	Thioalkalivibrio sp. K90mix	NC_013889	NC_013889__2	289208043	YP_003460109.1	ribulose-bisphosphate carboxylase	+	917243	918664	0.1183	0.5667	1	1	-	0.593	1	1	PF02788 (RuBisCO_large_N) - Ribulose bisphosphate carboxylase large chain, N-terminal domain ; PF00016 (RuBisCO_large) - Ribulose bisphosphate carboxylase large chain, catalytic domain
All non-satellite	1	1.1	1.1.1		Carboxysome	Alpha-Carboxysome	Chemoautotroph Alpha-Carboxysome	396595	Proteobacteria (Gamma)	Thioalkalivibrio sp. K90mix	NC_013889	NC_013889__2	289208044	YP_003460110.1	ribulose-bisphosphate carboxylase	+	918734	919066	0.1995	0.9556	0.9756	0.9444	-	0.9884	0.975	0.95	PF00101 (RuBisCO_small) - Ribulose bisphosphate carboxylase, small chain
All non-satellite	1	1.1	1.1.1		Carboxysome	Alpha-Carboxysome	Chemoautotroph Alpha-Carboxysome	396595	Proteobacteria (Gamma)	Thioalkalivibrio sp. K90mix	NC_013889	NC_013889__2	289208045	YP_003460111.1	carboxysome shell protein CsoS2	+	919159	922167	0.0928	0.4444	0.9756	1	-	0.4651	1	1	PF12288 (CsoS2_M) - Carboxysome shell peptide mid-region
All non-satellite	1	1.1	1.1.1		Carboxysome	Alpha-Carboxysome	Chemoautotroph Alpha-Carboxysome	396595	Proteobacteria (Gamma)	Thioalkalivibrio sp. K90mix	NC_013889	NC_013889__2	289208046	YP_003460112.1	carboxysome shell carbonic anhydrase	+	922299	923765	0.0905	0.4333	0.9512	1	-	0.4535	0.975	0.95	PF08936 (CsoSCA) - Carboxysome Shell Carbonic Anhydrase
All non-satellite	1	1.1	1.1.1		Carboxysome	Alpha-Carboxysome	Chemoautotroph Alpha-Carboxysome	396595	Proteobacteria (Gamma)	Thioalkalivibrio sp. K90mix	NC_013889	NC_013889__2	289208047	YP_003460113	carboxysome peptide A . [pentamer]	+	923782	924033	-	-	-	-	-	-	-	-	PF03319 (EutN_CcmL) - Ethanolamine utilisation protein EutN/carboxysome
All non-satellite	1	1.1	1.1.1		Carboxysome	Alpha-Carboxysome	Chemoautotroph Alpha-Carboxysome	396595	Proteobacteria (Gamma)	Thioalkalivibrio sp. K90mix	NC_013889	NC_013889__2	289208048	YP_003460114	carboxysome peptide B . [pentamer]	+	924038	924370	-	-	-	-	-	-	-	-	PF03319 (EutN_CcmL) - Ethanolamine utilisation protein EutN/carboxysome
All non-satellite	1	1.1	1.1.1		Carboxysome	Alpha-Carboxysome	Chemoautotroph Alpha-Carboxysome	396595	Proteobacteria (Gamma)	Thioalkalivibrio sp. K90mix	NC_013889	NC_013889__2	289208049	YP_003460115	microcompartments protein . [BMC single-domain]	+	924415	924714	-	-	-	-	-	-	-	-	PF00936 (BMC) - BMC domain
All non-satellite	1	1.1	1.1.1		Carboxysome	Alpha-Carboxysome	Chemoautotroph Alpha-Carboxysome	396595	Proteobacteria (Gamma)	Thioalkalivibrio sp. K90mix	NC_013889	NC_013889__2	289208050	YP_003460116	microcompartments protein . [BMC single-domain]	+	924746	925039	-	-	-	-	-	-	-	-	PF00936 (BMC) - BMC domain
All non-satellite	1	1.1	1.1.1		Carboxysome	Alpha-Carboxysome	Chemoautotroph Alpha-Carboxysome	396595	Proteobacteria (Gamma)	Thioalkalivibrio sp. K90mix	NC_013889	NC_013889__2	289208051	YP_003460117	microcompartments protein . [BMC single-domain]	+	925108	925422	-	-	-	-	-	-	-	-	PF00936 (BMC) - BMC domain
All non-satellite	1	1.1	1.1.1		Carboxysome	Alpha-Carboxysome	Chemoautotroph Alpha-Carboxysome	396595	Proteobacteria (Gamma)	Thioalkalivibrio sp. K90mix	NC_013889	NC_013889__2	289208052	YP_003460118.1	ferritin	+	925433	925858	0.0418	0.1889	0.4146	0.7778	-	0.1977	0.425	0.8	PF00210 (Ferritin) - Ferritin-like domain
All non-satellite	1	1.1	1.1.1		Carboxysome	Alpha-Carboxysome	Chemoautotroph Alpha-Carboxysome	396595	Proteobacteria (Gamma)	Thioalkalivibrio sp. K90mix	NC_013889	NC_013889__2	289208053	YP_003460119.1	transcriptional coactivator/pterin dehydratase	+	925891	926172	0.0882	0.4111	0.9024	0.8889	-	0.4302	0.925	0.9	PF01329 (Pterin_4a) - Pterin 4 alpha carbinolamine dehydratase
All non-satellite	1	1.1	1.1.1		Carboxysome	Alpha-Carboxysome	Chemoautotroph Alpha-Carboxysome	396595	Proteobacteria (Gamma)	Thioalkalivibrio sp. K90mix	NC_013889	NC_013889__2	289208054	YP_003460120.1	cobyrinic acid ac-diamide synthase	+	926323	926958	0.2181	0.2	0.3902	0.7222	-	0.2093	0.4	0.65	PF01656 (CbiA) - CobQ/CobB/MinD/ParA nucleotide binding domain
All non-satellite	1	1.1	1.1.1		Carboxysome	Alpha-Carboxysome	Chemoautotroph Alpha-Carboxysome	396595	Proteobacteria (Gamma)	Thioalkalivibrio sp. K90mix	NC_013889	NC_013889__2	289208055	YP_003460121.1	hypothetical protein	+	926955	927377	-	-	-	-	-	-	-	-
All non-satellite	1	1.1	1.1.1		Carboxysome	Alpha-Carboxysome	Chemoautotroph Alpha-Carboxysome	396595	Proteobacteria (Gamma)	Thioalkalivibrio sp. K90mix	NC_013889	NC_013889__2	289208056	YP_003460122.1	CbbQ/NirQ/NorQ domain-containing protein	+	927459	928262	0.0464	0.1444	0.3171	0.7222	-	0.1512	0.325	0.65	PF00158 (Sigma54_activat) - Sigma-54 interaction domain ; PF07728 (AAA_5) - AAA domain (dynein-related subfamily) ; PF08406 (CbbQ_C) - CbbQ/NirQ/NorQ C-terminal
All non-satellite	1	1.1	1.1.1		Carboxysome	Alpha-Carboxysome	Chemoautotroph Alpha-Carboxysome	396595	Proteobacteria (Gamma)	Thioalkalivibrio sp. K90mix	NC_013889	NC_013889__2	289208057	YP_003460123.1	von Willebrand factor A	+	928288	930609	0.0302	0.1333	0.2927	0.6667	-	0.1395	0.3	0.6	PF13519 (VWA_2) - von Willebrand factor type A domain
All non-satellite	1	1.1	1.1.1		Carboxysome	Alpha-Carboxysome	Chemoautotroph Alpha-Carboxysome	396595	Proteobacteria (Gamma)	Thioalkalivibrio sp. K90mix	NC_013889	NC_013889__2	289208058	YP_003460124.1	LysR family transcriptional regulator	+	930668	931645	0.1531	0.3667	0.439	0.8889	-	0.3837	0.45	0.9	PF00126 (HTH_1) - Bacterial regulatory helix-turn-helix protein, lysR family ; PF12727 (PBP_like) - PBP superfamily domain ; PF03466 (LysR_substrate) - LysR substrate binding domain
All non-satellite	1	1.1	1.1.1		Carboxysome	Alpha-Carboxysome	Chemoautotroph Alpha-Carboxysome	396595	Proteobacteria (Gamma)	Thioalkalivibrio sp. K90mix	NC_013889	NC_013889__2	289208059	YP_003460125.1	Calcium/calmodulin dependent protein kinase II association-domain-containing protein	+	931729	932295	0.007	0.0333	0.0732	0.1111	-	0.0349	0.075	0.15	PF08332 (CaMKII_AD) - Calcium/calmodulin dependent protein kinase II Association
All non-satellite	1	1.1	1.1.1		Carboxysome	Alpha-Carboxysome	Chemoautotroph Alpha-Carboxysome	396595	Proteobacteria (Gamma)	Thioalkalivibrio sp. K90mix	NC_013889	NC_013889__2	289208060	YP_003460126.1	hypothetical protein	+	932373	932855	-	-	-	-	-	-	-	-
All non-satellite	1	1.1	1.1.1		Carboxysome	Alpha-Carboxysome	Chemoautotroph Alpha-Carboxysome	396595	Proteobacteria (Gamma)	Thioalkalivibrio sp. K90mix	NC_013889	NC_013889__2	289208061	YP_003460127.1	hypothetical protein	+	932848	933846	0.0023	0.0111	0.0244	0.0556	-	0.0116	0.025	0.05	PF02958 (EcKinase) - Ecdysteroid kinase
All non-satellite	1	1.1	1.1.1		Carboxysome	Alpha-Carboxysome	Chemoautotroph Alpha-Carboxysome	396595	Proteobacteria (Gamma)	Thioalkalivibrio sp. K90mix	NC_013889	NC_013889__2	289208062	YP_003460128.1	ABC transporter	-	933895	935562	0.2923	0.3	0.3902	0.1111	-	0.3023	0.375	0.1	PF00005 (ABC_tran) - ABC transporter ; PF12848 (ABC_tran_2) - ABC transporter ; PF13304 (AAA_21) - AAA domain
All non-satellite	1	1.1	1.1.1		Carboxysome	Alpha-Carboxysome	Chemoautotroph Alpha-Carboxysome	396588	Proteobacteria (Gamma)	Thioalkalivibrio sulfidophilus HL-EbGr7	NC_011901	NC_011901__2	220936340	YP_002515239.1	ATP-dependent DNA helicase RecG	-	3334250	3336310	0.0255	0.0556	0.0488	0.1111	-	0.0581	0.05	0.1	PF00270 (DEAD) - DEAD/DEAH box helicase ; PF00271 (Helicase_C) - Helicase conserved C-terminal domain ; PF01336 (tRNA_anti-codon) - OB-fold nucleic acid binding domain
All non-satellite	1	1.1	1.1.1		Carboxysome	Alpha-Carboxysome	Chemoautotroph Alpha-Carboxysome	396588	Proteobacteria (Gamma)	Thioalkalivibrio sulfidophilus HL-EbGr7	NC_011901	NC_011901__2	220936341	YP_002515240.1	endoribonuclease L-PSP	-	3336505	3336885	0.0394	0.1556	0.3415	0.0556	-	0.1628	0.35	0.05	PF01042 (Ribonuc_L-PSP) - Endoribonuclease L-PSP
All non-satellite	1	1.1	1.1.1		Carboxysome	Alpha-Carboxysome	Chemoautotroph Alpha-Carboxysome	396588	Proteobacteria (Gamma)	Thioalkalivibrio sulfidophilus HL-EbGr7	NC_011901	NC_011901__2	220936342	YP_002515241.1	GTP diphosphokinase	-	3337084	3339252	0.0232	0.0333	0.0488	0.1111	-	0.0349	0.05	0.1	PF13328 (HD_4) - HD domain ; PF13291 (ACT_4) - ACT domain ; PF01966 (HD) - HD domain ; PF01842 (ACT) - ACT domain ; PF04607 (RelA_SpoT) - Region found in RelA / SpoT proteins ; PF02824 (TGS) - TGS domain
All non-satellite	1	1.1	1.1.1		Carboxysome	Alpha-Carboxysome	Chemoautotroph Alpha-Carboxysome	396588	Proteobacteria (Gamma)	Thioalkalivibrio sulfidophilus HL-EbGr7	NC_011901	NC_011901__2	220936343	YP_002515242.1	RNA polymerase subunit omega	-	3339275	3339538	0.0023	0.0111	0.0244	0.0556	-	0.0116	0.025	0.05	PF01192 (RNA_pol_Rpb6) - RNA polymerase Rpb6
All non-satellite	1	1.1	1.1.1		Carboxysome	Alpha-Carboxysome	Chemoautotroph Alpha-Carboxysome	396588	Proteobacteria (Gamma)	Thioalkalivibrio sulfidophilus HL-EbGr7	NC_011901	NC_011901__2	220936344	YP_002515243.1	guanylate kinase	-	3339581	3340213	0.0023	0.0111	0.0244	0.0556	-	0.0116	0.025	0.05	PF00625 (Guanylate_kin) - Guanylate kinase
All non-satellite	1	1.1	1.1.1		Carboxysome	Alpha-Carboxysome	Chemoautotroph Alpha-Carboxysome	396588	Proteobacteria (Gamma)	Thioalkalivibrio sulfidophilus HL-EbGr7	NC_011901	NC_011901__2	220936345	YP_002515244.1	hypothetical protein	-	3340367	3340939	0.007	0.0333	0.0732	0.1111	-	0.0349	0.075	0.15	PF08332 (CaMKII_AD) - Calcium/calmodulin dependent protein kinase II Association
All non-satellite	1	1.1	1.1.1		Carboxysome	Alpha-Carboxysome	Chemoautotroph Alpha-Carboxysome	396588	Proteobacteria (Gamma)	Thioalkalivibrio sulfidophilus HL-EbGr7	NC_011901	NC_011901__2	220936346	YP_002515245.1	von Willebrand factor A	-	3341232	3343553	0.007	0.0111	0.0244	0.0556	-	0.0116	0.025	0.05	PF00092 (VWA) - von Willebrand factor type A domain
All non-satellite	1	1.1	1.1.1		Carboxysome	Alpha-Carboxysome	Chemoautotroph Alpha-Carboxysome	396588	Proteobacteria (Gamma)	Thioalkalivibrio sulfidophilus HL-EbGr7	NC_011901	NC_011901__2	220936347	YP_002515246.1	CbbQ/NirQ/NorQ domain-containing protein	-	3343591	3344394	0.0464	0.1444	0.3171	0.7222	-	0.1512	0.325	0.65	PF00158 (Sigma54_activat) - Sigma-54 interaction domain ; PF07728 (AAA_5) - AAA domain (dynein-related subfamily) ; PF08406 (CbbQ_C) - CbbQ/NirQ/NorQ C-terminal
All non-satellite	1	1.1	1.1.1		Carboxysome	Alpha-Carboxysome	Chemoautotroph Alpha-Carboxysome	396588	Proteobacteria (Gamma)	Thioalkalivibrio sulfidophilus HL-EbGr7	NC_011901	NC_011901__2	220936348	YP_002515247.1	histone H1	-	3344462	3344707	-	-	-	-	-	-	-	-
All non-satellite	1	1.1	1.1.1		Carboxysome	Alpha-Carboxysome	Chemoautotroph Alpha-Carboxysome	396588	Proteobacteria (Gamma)	Thioalkalivibrio sulfidophilus HL-EbGr7	NC_011901	NC_011901__2	220936349	YP_002515248.1	ParA family protein	-	3344704	3345342	0.2181	0.2	0.3902	0.7222	-	0.2093	0.4	0.65	PF01656 (CbiA) - CobQ/CobB/MinD/ParA nucleotide binding domain
All non-satellite	1	1.1	1.1.1		Carboxysome	Alpha-Carboxysome	Chemoautotroph Alpha-Carboxysome	396588	Proteobacteria (Gamma)	Thioalkalivibrio sulfidophilus HL-EbGr7	NC_011901	NC_011901__2	220936350	YP_002515249.1	hypothetical protein	-	3345358	3345636	0.0882	0.4111	0.9024	0.8889	-	0.4302	0.925	0.9	PF01329 (Pterin_4a) - Pterin 4 alpha carbinolamine dehydratase
All non-satellite	1	1.1	1.1.1		Carboxysome	Alpha-Carboxysome	Chemoautotroph Alpha-Carboxysome	396588	Proteobacteria (Gamma)	Thioalkalivibrio sulfidophilus HL-EbGr7	NC_011901	NC_011901__2	220936351	YP_002515250.1	ferritin Dps family protein	-	3345629	3346075	0.0418	0.1889	0.4146	0.7778	-	0.1977	0.425	0.8	PF00210 (Ferritin) - Ferritin-like domain
All non-satellite	1	1.1	1.1.1		Carboxysome	Alpha-Carboxysome	Chemoautotroph Alpha-Carboxysome	396588	Proteobacteria (Gamma)	Thioalkalivibrio sulfidophilus HL-EbGr7	NC_011901	NC_011901__2	220936352	YP_002515251	carboxysome structural peptide CsoS1B . [BMC single-domain]	-	3346087	3346425	-	-	-	-	-	-	-	-	PF00936 (BMC) - BMC domain
All non-satellite	1	1.1	1.1.1		Carboxysome	Alpha-Carboxysome	Chemoautotroph Alpha-Carboxysome	396588	Proteobacteria (Gamma)	Thioalkalivibrio sulfidophilus HL-EbGr7	NC_011901	NC_011901__2	220936353	YP_002515252	carboxysome structural peptide CsoS1B . [BMC single-domain]	-	3346505	3346798	-	-	-	-	-	-	-	-	PF00936 (BMC) - BMC domain
All non-satellite	1	1.1	1.1.1		Carboxysome	Alpha-Carboxysome	Chemoautotroph Alpha-Carboxysome	396588	Proteobacteria (Gamma)	Thioalkalivibrio sulfidophilus HL-EbGr7	NC_011901	NC_011901__2	220936354	YP_002515253	carboxysome shell protein, CsoS1C . [BMC single-domain]	-	3346830	3347129	-	-	-	-	-	-	-	-	PF00936 (BMC) - BMC domain
All non-satellite	1	1.1	1.1.1		Carboxysome	Alpha-Carboxysome	Chemoautotroph Alpha-Carboxysome	396588	Proteobacteria (Gamma)	Thioalkalivibrio sulfidophilus HL-EbGr7	NC_011901	NC_011901__2	220936355	YP_002515254	hypothetical protein Tgr7_3198 . [pentamer]	-	3347172	3347495	-	-	-	-	-	-	-	-	PF03319 (EutN_CcmL) - Ethanolamine utilisation protein EutN/carboxysome
All non-satellite	1	1.1	1.1.1		Carboxysome	Alpha-Carboxysome	Chemoautotroph Alpha-Carboxysome	396588	Proteobacteria (Gamma)	Thioalkalivibrio sulfidophilus HL-EbGr7	NC_011901	NC_011901__2	220936356	YP_002515255	carboxysome protein A . [pentamer]	-	3347508	3347765	-	-	-	-	-	-	-	-	PF03319 (EutN_CcmL) - Ethanolamine utilisation protein EutN/carboxysome
All non-satellite	1	1.1	1.1.1		Carboxysome	Alpha-Carboxysome	Chemoautotroph Alpha-Carboxysome	396588	Proteobacteria (Gamma)	Thioalkalivibrio sulfidophilus HL-EbGr7	NC_011901	NC_011901__2	220936357	YP_002515256.1	carboxysome shell carbonic anhydrase	-	3347789	3349339	0.0905	0.4333	0.9512	1	-	0.4535	0.975	0.95	PF08936 (CsoSCA) - Carboxysome Shell Carbonic Anhydrase
All non-satellite	1	1.1	1.1.1		Carboxysome	Alpha-Carboxysome	Chemoautotroph Alpha-Carboxysome	396588	Proteobacteria (Gamma)	Thioalkalivibrio sulfidophilus HL-EbGr7	NC_011901	NC_011901__2	220936358	YP_002515257.1	carboxysome shell protein	-	3349375	3352332	0.0928	0.4444	0.9756	1	-	0.4651	1	1	PF12288 (CsoS2_M) - Carboxysome shell peptide mid-region
All non-satellite	1	1.1	1.1.1		Carboxysome	Alpha-Carboxysome	Chemoautotroph Alpha-Carboxysome	396588	Proteobacteria (Gamma)	Thioalkalivibrio sulfidophilus HL-EbGr7	NC_011901	NC_011901__2	220936359	YP_002515258.1	ribulose-bisphosphate carboxylase	-	3352413	3352745	0.1995	0.9556	0.9756	0.9444	-	0.9884	0.975	0.95	PF00101 (RuBisCO_small) - Ribulose bisphosphate carboxylase, small chain
All non-satellite	1	1.1	1.1.1		Carboxysome	Alpha-Carboxysome	Chemoautotroph Alpha-Carboxysome	396588	Proteobacteria (Gamma)	Thioalkalivibrio sulfidophilus HL-EbGr7	NC_011901	NC_011901__2	220936360	YP_002515259.1	ribulose bisophosphate carboxylase	-	3352813	3354234	0.1183	0.5667	1	1	-	0.593	1	1	PF02788 (RuBisCO_large_N) - Ribulose bisphosphate carboxylase large chain, N-terminal domain ; PF00016 (RuBisCO_large) - Ribulose bisphosphate carboxylase large chain, catalytic domain
All non-satellite	1	1.1	1.1.1		Carboxysome	Alpha-Carboxysome	Chemoautotroph Alpha-Carboxysome	396588	Proteobacteria (Gamma)	Thioalkalivibrio sulfidophilus HL-EbGr7	NC_011901	NC_011901__2	220936361	YP_002515260.1	tRNA-Pro	+	3354590	3355570	0.1531	0.3667	0.439	0.8889	-	0.3837	0.45	0.9	PF00126 (HTH_1) - Bacterial regulatory helix-turn-helix protein, lysR family ; PF12727 (PBP_like) - PBP superfamily domain ; PF03466 (LysR_substrate) - LysR substrate binding domain
All non-satellite	1	1.1	1.1.1		Carboxysome	Alpha-Carboxysome	Chemoautotroph Alpha-Carboxysome	396588	Proteobacteria (Gamma)	Thioalkalivibrio sulfidophilus HL-EbGr7	NC_011901	NC_011901__2	220936362	YP_002515261.1	octaprenyl-diphosphate synthase	-	3355784	3356752	0.0046	0.0222	0.0488	0.1111	-	0.0233	0.05	0.1	PF00348 (polyprenyl_synt) - Polyprenyl synthetase
All non-satellite	1	1.1	1.1.1		Carboxysome	Alpha-Carboxysome	Chemoautotroph Alpha-Carboxysome	396588	Proteobacteria (Gamma)	Thioalkalivibrio sulfidophilus HL-EbGr7	NC_011901	NC_011901__2	220936363	YP_002515262.1	50S ribosomal protein L21	+	3356912	3357223	0.0023	0.0111	0.0244	0.0556	-	0.0116	0.025	0.05	PF00829 (Ribosomal_L21p) - Ribosomal prokaryotic L21 protein
All non-satellite	1	1.1	1.1.1		Carboxysome	Alpha-Carboxysome	Chemoautotroph Alpha-Carboxysome	396588	Proteobacteria (Gamma)	Thioalkalivibrio sulfidophilus HL-EbGr7	NC_011901	NC_011901__2	220936364	YP_002515263.1	50S ribosomal protein L27	+	3357242	3357499	0.0023	0.0111	0.0244	0.0556	-	0.0116	0.025	0.05	PF01016 (Ribosomal_L27) - Ribosomal L27 protein
All non-satellite	1	1.1	1.1.1		Carboxysome	Alpha-Carboxysome	Chemoautotroph Alpha-Carboxysome	396588	Proteobacteria (Gamma)	Thioalkalivibrio sulfidophilus HL-EbGr7	NC_011901	NC_011901__2	220936365	YP_002515264.1	GTPase ObgE	+	3357645	3358688	0.0534	0.0556	0.0244	0.0556	-	0.0581	0.025	0.05	PF02421 (FeoB_N) - Ferrous iron transport protein B ; PF01926 (MMR_HSR1) - 50S ribosome-binding GTPase ; PF01018 (GTP1_OBG) - GTP1/OBG
All non-satellite	1	1.1	1.1.1		Carboxysome	Alpha-Carboxysome	Chemoautotroph Alpha-Carboxysome	765912	Proteobacteria (Gamma)	Thioflavicoccus mobilis 8321	NC_019940	NC_019940__1	431932221	YP_007245267.1	NADH:ubiquinone oxidoreductase subunit L/multisubunit Na+/H+ antiporter, MnhA subunit	+	3230169	3231818	0.1253	0.6	0.439	0.5	-	0.6279	0.425	0.45	PF00361 (Oxidored_q1) - NADH-Ubiquinone/plastoquinone (complex I), various chains ; PF00662 (Oxidored_q1_N) - NADH-Ubiquinone oxidoreductase (complex I), chain 5 N-terminus
All non-satellite	1	1.1	1.1.1		Carboxysome	Alpha-Carboxysome	Chemoautotroph Alpha-Carboxysome	765912	Proteobacteria (Gamma)	Thioflavicoccus mobilis 8321	NC_019940	NC_019940__1	431932222	YP_007245268.1	hypothetical protein	+	3231821	3234439	0.0302	0.1444	0.3171	0.7222	-	0.1512	0.325	0.65	PF10070 (DUF2309) - Uncharacterized protein conserved in bacteria (DUF2309)
All non-satellite	1	1.1	1.1.1		Carboxysome	Alpha-Carboxysome	Chemoautotroph Alpha-Carboxysome	765912	Proteobacteria (Gamma)	Thioflavicoccus mobilis 8321	NC_019940	NC_019940__1	431932223	YP_007245269.1	ribulose 1,5-bisphosphate carboxylase, large subunit	+	3234971	3236386	0.1183	0.5667	1	1	-	0.593	1	1	PF02788 (RuBisCO_large_N) - Ribulose bisphosphate carboxylase large chain, N-terminal domain ; PF00016 (RuBisCO_large) - Ribulose bisphosphate carboxylase large chain, catalytic domain
All non-satellite	1	1.1	1.1.1		Carboxysome	Alpha-Carboxysome	Chemoautotroph Alpha-Carboxysome	765912	Proteobacteria (Gamma)	Thioflavicoccus mobilis 8321	NC_019940	NC_019940__1	431932224	YP_007245270.1	ribulose bisphosphate carboxylase small subunit	+	3236435	3236779	0.1995	0.9556	0.9756	0.9444	-	0.9884	0.975	0.95	PF00101 (RuBisCO_small) - Ribulose bisphosphate carboxylase, small chain
All non-satellite	1	1.1	1.1.1		Carboxysome	Alpha-Carboxysome	Chemoautotroph Alpha-Carboxysome	765912	Proteobacteria (Gamma)	Thioflavicoccus mobilis 8321	NC_019940	NC_019940__1	431932225	YP_007245271.1	Carboxysome shell peptide mid-region	+	3236889	3239228	0.0928	0.4444	0.9756	1	-	0.4651	1	1	PF12288 (CsoS2_M) - Carboxysome shell peptide mid-region
All non-satellite	1	1.1	1.1.1		Carboxysome	Alpha-Carboxysome	Chemoautotroph Alpha-Carboxysome	765912	Proteobacteria (Gamma)	Thioflavicoccus mobilis 8321	NC_019940	NC_019940__1	431932226	YP_007245272.1	carboxysome shell carbonic anhydrase	+	3239390	3241054	0.0905	0.4333	0.9512	1	-	0.4535	0.975	0.95	PF08936 (CsoSCA) - Carboxysome Shell Carbonic Anhydrase
All non-satellite	1	1.1	1.1.1		Carboxysome	Alpha-Carboxysome	Chemoautotroph Alpha-Carboxysome	765912	Proteobacteria (Gamma)	Thioflavicoccus mobilis 8321	NC_019940	NC_019940__1	431932227	YP_007245273	carboxysome peptide A . [pentamer]	+	3241054	3241308	-	-	-	-	-	-	-	-	PF03319 (EutN_CcmL) - Ethanolamine utilisation protein EutN/carboxysome
All non-satellite	1	1.1	1.1.1		Carboxysome	Alpha-Carboxysome	Chemoautotroph Alpha-Carboxysome	765912	Proteobacteria (Gamma)	Thioflavicoccus mobilis 8321	NC_019940	NC_019940__1	431932228	YP_007245274	carboxysome peptide B . [pentamer]	+	3241308	3241601	-	-	-	-	-	-	-	-	PF03319 (EutN_CcmL) - Ethanolamine utilisation protein EutN/carboxysome
All non-satellite	1	1.1	1.1.1		Carboxysome	Alpha-Carboxysome	Chemoautotroph Alpha-Carboxysome	765912	Proteobacteria (Gamma)	Thioflavicoccus mobilis 8321	NC_019940	NC_019940__1	431932229	YP_007245275	carbon dioxide concentrating mechanism/carboxysome shell protein . [BMC single-domain]	+	3241643	3241963	-	-	-	-	-	-	-	-	PF00936 (BMC) - BMC domain
All non-satellite	1	1.1	1.1.1		Carboxysome	Alpha-Carboxysome	Chemoautotroph Alpha-Carboxysome	765912	Proteobacteria (Gamma)	Thioflavicoccus mobilis 8321	NC_019940	NC_019940__1	431932230	YP_007245276	carbon dioxide concentrating mechanism/carboxysome shell protein . [BMC single-domain]	+	3242048	3242368	-	-	-	-	-	-	-	-	PF00936 (BMC) - BMC domain
All non-satellite	1	1.1	1.1.1		Carboxysome	Alpha-Carboxysome	Chemoautotroph Alpha-Carboxysome	765912	Proteobacteria (Gamma)	Thioflavicoccus mobilis 8321	NC_019940	NC_019940__1	431932231	YP_007245277.1	bacterioferritin (cytochrome b1)	+	3242396	3242872	0.0418	0.1889	0.4146	0.7778	-	0.1977	0.425	0.8	PF00210 (Ferritin) - Ferritin-like domain
All non-satellite	1	1.1	1.1.1		Carboxysome	Alpha-Carboxysome	Chemoautotroph Alpha-Carboxysome	765912	Proteobacteria (Gamma)	Thioflavicoccus mobilis 8321	NC_019940	NC_019940__1	431932232	YP_007245278.1	pterin-4a-carbinolamine dehydratase	+	3242890	3243153	0.0882	0.4111	0.9024	0.8889	-	0.4302	0.925	0.9	PF01329 (Pterin_4a) - Pterin 4 alpha carbinolamine dehydratase
All non-satellite	1	1.1	1.1.1		Carboxysome	Alpha-Carboxysome	Chemoautotroph Alpha-Carboxysome	765912	Proteobacteria (Gamma)	Thioflavicoccus mobilis 8321	NC_019940	NC_019940__1	431932233	YP_007245279.1	hypothetical protein	+	3243305	3243499	-	-	-	-	-	-	-	-
All non-satellite	1	1.1	1.1.1		Carboxysome	Alpha-Carboxysome	Chemoautotroph Alpha-Carboxysome	765912	Proteobacteria (Gamma)	Thioflavicoccus mobilis 8321	NC_019940	NC_019940__1	431932234	YP_007245280.1	transcriptional regulator	+	3243566	3244576	0.1531	0.3667	0.439	0.8889	-	0.3837	0.45	0.9	PF00126 (HTH_1) - Bacterial regulatory helix-turn-helix protein, lysR family ; PF03466 (LysR_substrate) - LysR substrate binding domain
All non-satellite	1	1.1	1.1.1		Carboxysome	Alpha-Carboxysome	Chemoautotroph Alpha-Carboxysome	765912	Proteobacteria (Gamma)	Thioflavicoccus mobilis 8321	NC_019940	NC_019940__1	431932235	YP_007245281	BMC domain-containing protein . [BMC double-domain]	+	3244854	3245468	-	-	-	-	-	-	-	-	PF00936 (BMC) - BMC domain
All non-satellite	1	1.1	1.1.1		Carboxysome	Alpha-Carboxysome	Chemoautotroph Alpha-Carboxysome	765912	Proteobacteria (Gamma)	Thioflavicoccus mobilis 8321	NC_019940	NC_019940__1	431932236	YP_007245282.1	ADP-ribose pyrophosphatase	+	3245511	3246068	0.1787	0.0667	0.0976	0.2222	-	0.0698	0.1	0.2	PF00293 (NUDIX) - NUDIX domain
All non-satellite	1	1.1	1.1.1		Carboxysome	Alpha-Carboxysome	Chemoautotroph Alpha-Carboxysome	765912	Proteobacteria (Gamma)	Thioflavicoccus mobilis 8321	NC_019940	NC_019940__1	431932237	YP_007245283.1	acetyltransferase, ribosomal protein N-acetylase	-	3246322	3246789	0.0325	0.0222	0.0244	0.0556	-	0.0233	0.025	0.05	PF13302 (Acetyltransf_3) - Acetyltransferase (GNAT) domain
All non-satellite	1	1.1	1.1.1		Carboxysome	Alpha-Carboxysome	Chemoautotroph Alpha-Carboxysome	765912	Proteobacteria (Gamma)	Thioflavicoccus mobilis 8321	NC_019940	NC_019940__1	431932238	YP_007245284.1	Fe-S cluster assembly ABC transporter permease/ATPase	-	3247258	3249081	0.2923	0.3	0.3902	0.1111	-	0.3023	0.375	0.1	PF00005 (ABC_tran) - ABC transporter ; PF13207 (AAA_17) - AAA domain ; PF00664 (ABC_membrane) - ABC transporter transmembrane region ; PF02463 (SMC_N) - RecF/RecN/SMC N terminal domain
All non-satellite	1	1.1	1.1.1		Carboxysome	Alpha-Carboxysome	Chemoautotroph Alpha-Carboxysome	765912	Proteobacteria (Gamma)	Thioflavicoccus mobilis 8321	NC_019940	NC_019940__1	431932239	YP_007245285.1	SOS response transcriptional repressor, RecA-mediated autopeptidase	+	3249162	3249560	0.007	0.0222	0.0488	0.1111	-	0.0233	0.05	0.1	PF00717 (Peptidase_S24) - Peptidase S24-like
All non-satellite	1	1.1	1.1.1		Carboxysome	Alpha-Carboxysome	Chemoautotroph Alpha-Carboxysome	765912	Proteobacteria (Gamma)	Thioflavicoccus mobilis 8321	NC_019940	NC_019940__1	431932240	YP_007245286.1	lipoprotein	-	3249617	3250735	0.0023	0.0111	0.0244	0.0556	-	0.0116	0.025	0.05	PF06804 (Lipoprotein_18) - NlpB/DapX lipoprotein
All non-satellite	1	1.1	1.1.1		Carboxysome	Alpha-Carboxysome	Chemoautotroph Alpha-Carboxysome	765912	Proteobacteria (Gamma)	Thioflavicoccus mobilis 8321	NC_019940	NC_019940__1	431932241	YP_007245287.1	dihydrodipicolinate synthase	-	3250859	3251734	0.007	0.0111	0.0244	0.0556	-	0.0116	0.025	0.05	PF00701 (DHDPS) - Dihydrodipicolinate synthetase family
All non-satellite	1	1.1	1.1.1		Carboxysome	Alpha-Carboxysome	Chemoautotroph Alpha-Carboxysome	765912	Proteobacteria (Gamma)	Thioflavicoccus mobilis 8321	NC_019940	NC_019940__1	431932242	YP_007245288.1	glycine cleavage system regulatory protein	+	3251904	3252443	0.0093	0.0333	0.0488	0.1111	-	0.0349	0.05	0.1	PF13740 (ACT_6) - ACT domain ; PF01842 (ACT) - ACT domain
All non-satellite	1	1.1	1.1.1		Carboxysome	Alpha-Carboxysome	Chemoautotroph Alpha-Carboxysome	765912	Proteobacteria (Gamma)	Thioflavicoccus mobilis 8321	NC_019940	NC_019940__1	431932243	YP_007245289.1	peroxiredoxin	+	3252527	3253003	0.0116	0.0333	0.0488	0.1111	-	0.0349	0.05	0.1	PF00578 (AhpC-TSA) - AhpC/TSA family
All non-satellite	1	1.1	1.1.1		Carboxysome	Alpha-Carboxysome	Chemoautotroph Alpha-Carboxysome	765912	Proteobacteria (Gamma)	Thioflavicoccus mobilis 8321	NC_019940	NC_019940__1	431932244	YP_007245290.1	PhoH family protein	+	3253103	3254521	0.0209	0.0111	0.0244	0.0556	-	0.0116	0.025	0.05	PF02562 (PhoH) - PhoH-like protein ; PF13604 (AAA_30) - AAA domain ; PF13401 (AAA_22) - AAA domain ; PF13638 (PIN_4) - PIN domain
All non-satellite	1	1.1	1.1.1		Carboxysome	Alpha-Carboxysome	Chemoautotroph Alpha-Carboxysome	765912	Proteobacteria (Gamma)	Thioflavicoccus mobilis 8321	NC_019940	NC_019940__1	431932245	YP_007245291.1	polyketide biosynthesis dithiol-disulfide isomerase	+	3254948	3255613	0.0023	0.0111	0.0244	0.0556	-	0.0116	0.025	0.05	PF01323 (DSBA) - DSBA-like thioredoxin domain
All non-satellite	1	1.1	1.1.1		Carboxysome	Alpha-Carboxysome	Chemoautotroph Alpha-Carboxysome	317025	Proteobacteria (Gamma)	Thiomicrospira crunogena XCL-2	NC_007520	NC_007520__1	78485180	YP_391105.1	hypothetical protein	+	909063	913784	-	-	-	-	-	-	-	-
All non-satellite	1	1.1	1.1.1		Carboxysome	Alpha-Carboxysome	Chemoautotroph Alpha-Carboxysome	317025	Proteobacteria (Gamma)	Thiomicrospira crunogena XCL-2	NC_007520	NC_007520__1	78485181	YP_391106.1	hypothetical protein	+	914645	915412	-	-	-	-	-	-	-	-
All non-satellite	1	1.1	1.1.1		Carboxysome	Alpha-Carboxysome	Chemoautotroph Alpha-Carboxysome	317025	Proteobacteria (Gamma)	Thiomicrospira crunogena XCL-2	NC_007520	NC_007520__1	78485182	YP_391107.1	hypothetical protein	-	916186	916488	0.0023	0.0111	0.0244	0.0556	-	0.0116	0.025	0.05	PF11373 (DUF3175) - Protein of unknown function (DUF3175)
All non-satellite	1	1.1	1.1.1		Carboxysome	Alpha-Carboxysome	Chemoautotroph Alpha-Carboxysome	317025	Proteobacteria (Gamma)	Thiomicrospira crunogena XCL-2	NC_007520	NC_007520__1	78485183	YP_391108.1	ribulose bisophosphate carboxylase	+	916929	918344	0.1183	0.5667	1	1	-	0.593	1	1	PF02788 (RuBisCO_large_N) - Ribulose bisphosphate carboxylase large chain, N-terminal domain ; PF00016 (RuBisCO_large) - Ribulose bisphosphate carboxylase large chain, catalytic domain
All non-satellite	1	1.1	1.1.1		Carboxysome	Alpha-Carboxysome	Chemoautotroph Alpha-Carboxysome	317025	Proteobacteria (Gamma)	Thiomicrospira crunogena XCL-2	NC_007520	NC_007520__1	78485184	YP_391109.1	ribulose-bisphosphate carboxylase	+	918390	918734	0.1995	0.9556	0.9756	0.9444	-	0.9884	0.975	0.95	PF00101 (RuBisCO_small) - Ribulose bisphosphate carboxylase, small chain
All non-satellite	1	1.1	1.1.1		Carboxysome	Alpha-Carboxysome	Chemoautotroph Alpha-Carboxysome	317025	Proteobacteria (Gamma)	Thiomicrospira crunogena XCL-2	NC_007520	NC_007520__1	78485185	YP_391110.1	carboxysome structural peptide CsoS2	+	918793	920781	0.0928	0.4444	0.9756	1	-	0.4651	1	1	PF12288 (CsoS2_M) - Carboxysome shell peptide mid-region
All non-satellite	1	1.1	1.1.1		Carboxysome	Alpha-Carboxysome	Chemoautotroph Alpha-Carboxysome	317025	Proteobacteria (Gamma)	Thiomicrospira crunogena XCL-2	NC_007520	NC_007520__1	78485186	YP_391111.1	carboxysome shell protein CsoS3	+	920809	922395	0.0905	0.4333	0.9512	1	-	0.4535	0.975	0.95	PF08936 (CsoSCA) - Carboxysome Shell Carbonic Anhydrase
All non-satellite	1	1.1	1.1.1		Carboxysome	Alpha-Carboxysome	Chemoautotroph Alpha-Carboxysome	317025	Proteobacteria (Gamma)	Thiomicrospira crunogena XCL-2	NC_007520	NC_007520__1	78485187	YP_391112	ethanolamine utilization protein EutN/carboxysome structural protein Ccml . [pentamer]	+	922410	922682	-	-	-	-	-	-	-	-	PF03319 (EutN_CcmL) - Ethanolamine utilisation protein EutN/carboxysome
All non-satellite	1	1.1	1.1.1		Carboxysome	Alpha-Carboxysome	Chemoautotroph Alpha-Carboxysome	317025	Proteobacteria (Gamma)	Thiomicrospira crunogena XCL-2	NC_007520	NC_007520__1	78485188	YP_391113	ethanolamine utilization protein EutN/carboxysome structural protein Ccml . [pentamer]	+	922663	922917	-	-	-	-	-	-	-	-	PF03319 (EutN_CcmL) - Ethanolamine utilisation protein EutN/carboxysome
All non-satellite	1	1.1	1.1.1		Carboxysome	Alpha-Carboxysome	Chemoautotroph Alpha-Carboxysome	317025	Proteobacteria (Gamma)	Thiomicrospira crunogena XCL-2	NC_007520	NC_007520__1	78485189	YP_391114	microcompartments protein . [BMC single-domain]	+	922956	923246	-	-	-	-	-	-	-	-	PF00936 (BMC) - BMC domain
All non-satellite	1	1.1	1.1.1		Carboxysome	Alpha-Carboxysome	Chemoautotroph Alpha-Carboxysome	317025	Proteobacteria (Gamma)	Thiomicrospira crunogena XCL-2	NC_007520	NC_007520__1	78485190	YP_391115	microcompartments protein . [BMC single-domain]	+	923273	923566	-	-	-	-	-	-	-	-	PF00936 (BMC) - BMC domain
All non-satellite	1	1.1	1.1.1		Carboxysome	Alpha-Carboxysome	Chemoautotroph Alpha-Carboxysome	317025	Proteobacteria (Gamma)	Thiomicrospira crunogena XCL-2	NC_007520	NC_007520__1	78485191	YP_391116	microcompartments protein . [BMC single-domain]	+	923593	923901	-	-	-	-	-	-	-	-	PF00936 (BMC) - BMC domain
All non-satellite	1	1.1	1.1.1		Carboxysome	Alpha-Carboxysome	Chemoautotroph Alpha-Carboxysome	317025	Proteobacteria (Gamma)	Thiomicrospira crunogena XCL-2	NC_007520	NC_007520__1	78485192	YP_391117.1	rubrerythrin	+	923960	924508	0.0418	0.1889	0.4146	0.7778	-	0.1977	0.425	0.8	PF00210 (Ferritin) - Ferritin-like domain
All non-satellite	1	1.1	1.1.1		Carboxysome	Alpha-Carboxysome	Chemoautotroph Alpha-Carboxysome	317025	Proteobacteria (Gamma)	Thiomicrospira crunogena XCL-2	NC_007520	NC_007520__1	78485193	YP_391118.1	hypothetical protein	+	924505	924780	0.0882	0.4111	0.9024	0.8889	-	0.4302	0.925	0.9	PF01329 (Pterin_4a) - Pterin 4 alpha carbinolamine dehydratase
All non-satellite	1	1.1	1.1.1		Carboxysome	Alpha-Carboxysome	Chemoautotroph Alpha-Carboxysome	317025	Proteobacteria (Gamma)	Thiomicrospira crunogena XCL-2	NC_007520	NC_007520__1	78485194	YP_391119.1	hypothetical protein	+	925495	925884	-	-	-	-	-	-	-	-
All non-satellite	1	1.1	1.1.1		Carboxysome	Alpha-Carboxysome	Chemoautotroph Alpha-Carboxysome	317025	Proteobacteria (Gamma)	Thiomicrospira crunogena XCL-2	NC_007520	NC_007520__1	78485195	YP_391120.1	Ham1-like protein	+	925893	926504	0.051	0.2444	0.5366	0.0556	-	0.2558	0.55	0.1	PF01725 (Ham1p_like) - Ham1 family
All non-satellite	1	1.1	1.1.1		Carboxysome	Alpha-Carboxysome	Chemoautotroph Alpha-Carboxysome	317025	Proteobacteria (Gamma)	Thiomicrospira crunogena XCL-2	NC_007520	NC_007520__1	78485196	YP_391121	hypothetical protein Tcr_0851 . [BMC double-domain]	+	926501	927118	-	-	-	-	-	-	-	-	PF00936 (BMC) - BMC domain
All non-satellite	1	1.1	1.1.1		Carboxysome	Alpha-Carboxysome	Chemoautotroph Alpha-Carboxysome	317025	Proteobacteria (Gamma)	Thiomicrospira crunogena XCL-2	NC_007520	NC_007520__1	78485197	YP_391122.1	LysR family transcriptional regulator	+	927193	928146	0.1531	0.3667	0.439	0.8889	-	0.3837	0.45	0.9	PF00126 (HTH_1) - Bacterial regulatory helix-turn-helix protein, lysR family ; PF03466 (LysR_substrate) - LysR substrate binding domain
All non-satellite	1	1.1	1.1.1		Carboxysome	Alpha-Carboxysome	Chemoautotroph Alpha-Carboxysome	317025	Proteobacteria (Gamma)	Thiomicrospira crunogena XCL-2	NC_007520	NC_007520__1	78485198	YP_391123.1	NADH dehydrogenase subunit L	+	928550	930106	0.1253	0.6	0.439	0.5	-	0.6279	0.425	0.45	PF00361 (Oxidored_q1) - NADH-Ubiquinone/plastoquinone (complex I), various chains
All non-satellite	1	1.1	1.1.1		Carboxysome	Alpha-Carboxysome	Chemoautotroph Alpha-Carboxysome	317025	Proteobacteria (Gamma)	Thiomicrospira crunogena XCL-2	NC_007520	NC_007520__1	78485199	YP_391124.1	hypothetical protein	+	930103	932574	0.0302	0.1444	0.3171	0.7222	-	0.1512	0.325	0.65	PF10070 (DUF2309) - Uncharacterized protein conserved in bacteria (DUF2309)
All non-satellite	1	1.1	1.1.1		Carboxysome	Alpha-Carboxysome	Chemoautotroph Alpha-Carboxysome	317025	Proteobacteria (Gamma)	Thiomicrospira crunogena XCL-2	NC_007520	NC_007520__1	78485200	YP_391125.1	histone deacetylase superfamily protein	-	932735	933655	0.0023	0.0111	0.0244	0.0556	-	0.0116	0.025	0.05	PF00850 (Hist_deacetyl) - Histone deacetylase domain
All non-satellite	1	1.1	1.1.1		Carboxysome	Alpha-Carboxysome	Chemoautotroph Alpha-Carboxysome	317025	Proteobacteria (Gamma)	Thiomicrospira crunogena XCL-2	NC_007520	NC_007520__1	78485201	YP_391126.1	metal-dependent protein hydrolase	+	933837	934679	0.0023	0.0111	0.0244	0.0556	-	0.0116	0.025	0.05	PF03690 (UPF0160) - Uncharacterised protein family (UPF0160)
All non-satellite	1	1.1	1.1.1		Carboxysome	Alpha-Carboxysome	Chemoautotroph Alpha-Carboxysome	317025	Proteobacteria (Gamma)	Thiomicrospira crunogena XCL-2	NC_007520	NC_007520__1	78485202	YP_391127.1	BFD-like (2Fe-2S)-binding protein	+	934705	934944	0.0046	0.0111	0.0244	0.0556	-	0.0116	0.025	0.05	PF04324 (Fer2_BFD) - BFD-like [2Fe-2S] binding domain
All non-satellite	1	1.1	1.1.1		Carboxysome	Alpha-Carboxysome	Chemoautotroph Alpha-Carboxysome	317025	Proteobacteria (Gamma)	Thiomicrospira crunogena XCL-2	NC_007520	NC_007520__1	78485203	YP_391128.1	prophage repressor	-	934996	935616	0.007	0.0222	0.0488	0.1111	-	0.0233	0.05	0.1	PF00717 (Peptidase_S24) - Peptidase S24-like
All non-satellite	1	1.1	1.1.1		Carboxysome	Alpha-Carboxysome	Chemoautotroph Alpha-Carboxysome	317025	Proteobacteria (Gamma)	Thiomicrospira crunogena XCL-2	NC_007520	NC_007520__1	78485204	YP_391129.1	DNA-directed DNA polymerase	+	935716	937068	0.0046	0.0111	0.0244	0.0556	-	0.0116	0.025	0.05	PF13438 (DUF4113) - Domain of unknown function (DUF4113) ; PF11799 (IMS_C) - impB/mucB/samB family C-terminal domain ; PF11798 (IMS_HHH) - IMS family HHH motif ; PF00817 (IMS) - impB/mucB/samB family
All non-satellite	1	1.1	1.1.2		Carboxysome	Alpha-Carboxysome	Cyanobacteria Alpha-Carboxysome	359140	Cyanobacteria	environmental samples uncultured marine type-A Synechococcus 5B2	DQ284920	DQ284920__1	82799288	ABB92214.1	hydrolase or acyltransferase	-	12076	12840	0.0278	0.0778	0.0976	0.15	-	0.0814	0.1	0.15	PF12697 (Abhydrolase_6) - Alpha/beta hydrolase family
All non-satellite	1	1.1	1.1.2		Carboxysome	Alpha-Carboxysome	Cyanobacteria Alpha-Carboxysome	359140	Cyanobacteria	environmental samples uncultured marine type-A Synechococcus 5B2	DQ284920	DQ284920__1	82799289	ABB92215.1	unknown protein	-	13151	13744	0.0603	0.0111	0.0244	0.05	-	0.0116	0.025	0.05	PF00300 (His_Phos_1) - Histidine phosphatase superfamily (branch 1)
All non-satellite	1	1.1	1.1.2		Carboxysome	Alpha-Carboxysome	Cyanobacteria Alpha-Carboxysome	359140	Cyanobacteria	environmental samples uncultured marine type-A Synechococcus 5B2	DQ284920	DQ284920__1	82799290	ABB92216.1	chlorophyll a/b binding light harvesting protein	-	14259	15293	0.0023	0.0111	0.0244	0.05	-	0.0116	0.025	0.05	PF00421 (PSII) - Photosystem II protein
All non-satellite	1	1.1	1.1.2		Carboxysome	Alpha-Carboxysome	Cyanobacteria Alpha-Carboxysome	359140	Cyanobacteria	environmental samples uncultured marine type-A Synechococcus 5B2	DQ284920	DQ284920__1	82799291	ABB92217.1	ferredoxin I	-	15547	15840	0.0325	0.0667	0.122	0.25	-	0.0698	0.125	0.25	PF00111 (Fer2) - 2Fe-2S iron-sulfur cluster binding domain
All non-satellite	1	1.1	1.1.2		Carboxysome	Alpha-Carboxysome	Cyanobacteria Alpha-Carboxysome	359140	Cyanobacteria	environmental samples uncultured marine type-A Synechococcus 5B2	DQ284920	DQ284920__1	82799292	ABB92218.1	putative amino acid transport protein	-	16778	17935	-	-	-	-	-	-	-	-
All non-satellite	1	1.1	1.1.2		Carboxysome	Alpha-Carboxysome	Cyanobacteria Alpha-Carboxysome	359140	Cyanobacteria	environmental samples uncultured marine type-A Synechococcus 5B2	DQ284920	DQ284920__1	82799293	ABB92219.1	putative CO2 hydration protein ChpX	-	18000	19148	0.0951	0.4556	0.1951	0.4	-	0.4767	0.2	0.4	PF10216 (ChpXY) - CO2 hydration protein (ChpXY)
All non-satellite	1	1.1	1.1.2		Carboxysome	Alpha-Carboxysome	Cyanobacteria Alpha-Carboxysome	359140	Cyanobacteria	environmental samples uncultured marine type-A Synechococcus 5B2	DQ284920	DQ284920__1	82799294	ABB92220.1	NADH dehydrogenase I chain 4	-	19145	20635	0.1253	0.6	0.439	0.4	-	0.6279	0.425	0.4	PF00361 (Oxidored_q1) - NADH-Ubiquinone/plastoquinone (complex I), various chains
All non-satellite	1	1.1	1.1.2		Carboxysome	Alpha-Carboxysome	Cyanobacteria Alpha-Carboxysome	359140	Cyanobacteria	environmental samples uncultured marine type-A Synechococcus 5B2	DQ284920	DQ284920__1	82799295	ABB92221.1	NADH dehydrogenase I chain 5	-	20645	22489	0.1253	0.6	0.439	0.4	-	0.6279	0.425	0.4	PF00361 (Oxidored_q1) - NADH-Ubiquinone/plastoquinone (complex I), various chains ; PF00662 (Oxidored_q1_N) - NADH-Ubiquinone oxidoreductase (complex I), chain 5 N-terminus
All non-satellite	1	1.1	1.1.2		Carboxysome	Alpha-Carboxysome	Cyanobacteria Alpha-Carboxysome	359140	Cyanobacteria	environmental samples uncultured marine type-A Synechococcus 5B2	DQ284920	DQ284920__1	82799296	ABB92222	carbon dioxide concentrating mechanism protein CcmK [uncultured marine type-A Synechococcus 5B2]. [BMC single-domain]	-	22595	23209	-	-	-	-	-	-	-	-	PF00936 (BMC) - BMC domain
All non-satellite	1	1.1	1.1.2		Carboxysome	Alpha-Carboxysome	Cyanobacteria Alpha-Carboxysome	359140	Cyanobacteria	environmental samples uncultured marine type-A Synechococcus 5B2	DQ284920	DQ284920__1	82799297	ABB92223	putative carboxysome peptide B [uncultured marine type-A Synechococcus 5B2]. [pentamer]	-	23261	23512	-	-	-	-	-	-	-	-	PF03319 (EutN_CcmL) - Ethanolamine utilisation protein EutN/carboxysome
All non-satellite	1	1.1	1.1.2		Carboxysome	Alpha-Carboxysome	Cyanobacteria Alpha-Carboxysome	359140	Cyanobacteria	environmental samples uncultured marine type-A Synechococcus 5B2	DQ284920	DQ284920__1	82799298	ABB92224	putative carboxysome peptide A [uncultured marine type-A Synechococcus 5B2]. [pentamer]	-	23512	23844	-	-	-	-	-	-	-	-	PF03319 (EutN_CcmL) - Ethanolamine utilisation protein EutN/carboxysome
All non-satellite	1	1.1	1.1.2		Carboxysome	Alpha-Carboxysome	Cyanobacteria Alpha-Carboxysome	359140	Cyanobacteria	environmental samples uncultured marine type-A Synechococcus 5B2	DQ284920	DQ284920__1	82799299	ABB92225.1	putative carboxysome shell polypeptide CsoS3	-	23847	25610	0.0905	0.4333	0.9512	1	-	0.4535	0.975	1	PF08936 (CsoSCA) - Carboxysome Shell Carbonic Anhydrase
All non-satellite	1	1.1	1.1.2		Carboxysome	Alpha-Carboxysome	Cyanobacteria Alpha-Carboxysome	359140	Cyanobacteria	environmental samples uncultured marine type-A Synechococcus 5B2	DQ284920	DQ284920__1	82799300	ABB92226.1	putative carboxysome structural peptide CsoS2	-	25618	27975	0.0928	0.4444	0.9756	1	-	0.4651	1	1	PF12288 (CsoS2_M) - Carboxysome shell peptide mid-region
All non-satellite	1	1.1	1.1.2		Carboxysome	Alpha-Carboxysome	Cyanobacteria Alpha-Carboxysome	359140	Cyanobacteria	environmental samples uncultured marine type-A Synechococcus 5B2	DQ284920	DQ284920__1	82799301	ABB92227.1	ribulose bisphosphate carboxylase small chain	-	28078	28419	0.1995	0.9556	0.9756	1	-	0.9884	0.975	1	PF00101 (RuBisCO_small) - Ribulose bisphosphate carboxylase, small chain
All non-satellite	1	1.1	1.1.2		Carboxysome	Alpha-Carboxysome	Cyanobacteria Alpha-Carboxysome	359140	Cyanobacteria	environmental samples uncultured marine type-A Synechococcus 5B2	DQ284920	DQ284920__1	82799302	ABB92228.1	ribulose-1,5-bisphosphate carboxylase/oxygenase large subunit	-	28479	29894	0.1183	0.5667	1	1	-	0.593	1	1	PF02788 (RuBisCO_large_N) - Ribulose bisphosphate carboxylase large chain, N-terminal domain ; PF00016 (RuBisCO_large) - Ribulose bisphosphate carboxylase large chain, catalytic domain
All non-satellite	1	1.1	1.1.2		Carboxysome	Alpha-Carboxysome	Cyanobacteria Alpha-Carboxysome	359140	Cyanobacteria	environmental samples uncultured marine type-A Synechococcus 5B2	DQ284920	DQ284920__1	82799303	ABB92229	carbon dioxide concentrating mechanism protein CcmK [uncultured marine type-A Synechococcus 5B2]. [BMC single-domain]	-	29969	30280	-	-	-	-	-	-	-	-	PF00936 (BMC) - BMC domain
All non-satellite	1	1.1	1.1.2		Carboxysome	Alpha-Carboxysome	Cyanobacteria Alpha-Carboxysome	359140	Cyanobacteria	environmental samples uncultured marine type-A Synechococcus 5B2	DQ284920	DQ284920__1	82799304	ABB92230.1	Ham1-like protein	+	30630	31211	0.051	0.2444	0.5366	1	-	0.2558	0.55	1	PF01725 (Ham1p_like) - Ham1 family
All non-satellite	1	1.1	1.1.2		Carboxysome	Alpha-Carboxysome	Cyanobacteria Alpha-Carboxysome	359140	Cyanobacteria	environmental samples uncultured marine type-A Synechococcus 5B2	DQ284920	DQ284920__1	82799305	ABB92231	hypothetical protein [uncultured marine type-A Synechococcus 5B2]. [BMC double-domain]	-	31215	32000	-	-	-	-	-	-	-	-	PF00936 (BMC) - BMC domain
All non-satellite	1	1.1	1.1.2		Carboxysome	Alpha-Carboxysome	Cyanobacteria Alpha-Carboxysome	359140	Cyanobacteria	environmental samples uncultured marine type-A Synechococcus 5B2	DQ284920	DQ284920__1	82799306	ABB92232.1	hypothetical protein	+	32009	32500	-	-	-	-	-	-	-	-
All non-satellite	1	1.1	1.1.2		Carboxysome	Alpha-Carboxysome	Cyanobacteria Alpha-Carboxysome	359140	Cyanobacteria	environmental samples uncultured marine type-A Synechococcus 5B2	DQ284920	DQ284920__1	82799307	ABB92233.1	light-independent protochlorophyllide reductase subunit	+	32582	33859	0.0464	0.2222	0.4878	0.95	-	0.2326	0.475	0.95	PF00148 (Oxidored_nitro) - Nitrogenase component 1 type Oxidoreductase
All non-satellite	1	1.1	1.1.2		Carboxysome	Alpha-Carboxysome	Cyanobacteria Alpha-Carboxysome	359140	Cyanobacteria	environmental samples uncultured marine type-A Synechococcus 5B2	DQ284920	DQ284920__1	82799308	ABB92234.1	light-independent protochlorophyllide reductase ChlB subunit	+	33864	35441	0.0464	0.2222	0.4878	0.95	-	0.2326	0.5	0.95	PF00148 (Oxidored_nitro) - Nitrogenase component 1 type Oxidoreductase ; PF08369 (PCP_red) - Proto-chlorophyllide reductase 57 kD subunit
All non-satellite	1	1.1	1.1.2		Carboxysome	Alpha-Carboxysome	Cyanobacteria Alpha-Carboxysome	359140	Cyanobacteria	environmental samples uncultured marine type-A Synechococcus 5B2	DQ284920	DQ284920__1	82799309	ABB92235.1	monoamine oxidase	+	35798	37222	0.0186	0.0333	0.0488	0.1	-	0.0349	0.05	0.1	PF01593 (Amino_oxidase) - Flavin containing amine oxidoreductase
All non-satellite	1	1.1	1.1.2		Carboxysome	Alpha-Carboxysome	Cyanobacteria Alpha-Carboxysome	359140	Cyanobacteria	environmental samples uncultured marine type-A Synechococcus 5B2	DQ284920	DQ284920__1	82799310	ABB92236.1	protochlorophyllide reductase iron-sulfur ATP-binding protein	+	38952	39842	0.0464	0.2222	0.4878	0.95	-	0.2326	0.475	0.95	PF00142 (Fer4_NifH) - 4Fe-4S iron sulfur cluster binding proteins, NifH/frxC family
All non-satellite	1	1.1	1.1.2		Carboxysome	Alpha-Carboxysome	Cyanobacteria Alpha-Carboxysome	359140	Cyanobacteria	environmental samples uncultured marine type-A Synechococcus 5B2	DQ284920	DQ284920__1	82799311	ABB92237.1	light dependent protochlorophyllide oxido-reductase	-	39856	40806	0.174	0.2222	0.4634	0.95	-	0.2326	0.475	0.95	PF00106 (adh_short) - short chain dehydrogenase
All non-satellite	1	1.1	1.1.2		Carboxysome	Alpha-Carboxysome	Cyanobacteria Alpha-Carboxysome	359140	Cyanobacteria	environmental samples uncultured marine type-A Synechococcus 5B2	DQ284920	DQ284920__1	82799312	ABB92238.1	conserved hypothetical protein	-	41208	41585	0.0023	0.0111	0.0244	0.05	-	0.0116	0.025	0.05	PF14250 (AbrB-like) - AbrB-like transcriptional regulator
All non-satellite	1	1.1	1.1.2		Carboxysome	Alpha-Carboxysome	Cyanobacteria Alpha-Carboxysome	359140	Cyanobacteria	environmental samples uncultured marine type-A Synechococcus 5B2	DQ284920	DQ284920__1	82799313	ABB92239.1	conserved hypothetical protein	-	41927	42295	-	-	-	-	-	-	-	-
All non-satellite	1	1.1	1.1.2		Carboxysome	Alpha-Carboxysome	Cyanobacteria Alpha-Carboxysome	364149	Cyanobacteria	environmental samples uncultured marine type-A Synechococcus GOM 3M9	DQ325538	DQ325538__1	90655396	ABD96237.1	MscS family mechanosensitive ion channel	-	28446	30200	0.0046	0.0222	0.0488	0.1	-	0.0233	0.05	0.1	PF00924 (MS_channel) - Mechanosensitive ion channel
All non-satellite	1	1.1	1.1.2		Carboxysome	Alpha-Carboxysome	Cyanobacteria Alpha-Carboxysome	364149	Cyanobacteria	environmental samples uncultured marine type-A Synechococcus GOM 3M9	DQ325538	DQ325538__1	90655397	ABD96238.1	Maf-like protein	-	30226	30828	0.0116	0.0333	0.0732	0.15	-	0.0349	0.075	0.15	PF02545 (Maf) - Maf-like protein
All non-satellite	1	1.1	1.1.2		Carboxysome	Alpha-Carboxysome	Cyanobacteria Alpha-Carboxysome	364149	Cyanobacteria	environmental samples uncultured marine type-A Synechococcus GOM 3M9	DQ325538	DQ325538__1	90655398	ABD96239.1	unknown	+	30859	31266	-	-	-	-	-	-	-	-
All non-satellite	1	1.1	1.1.2		Carboxysome	Alpha-Carboxysome	Cyanobacteria Alpha-Carboxysome	364149	Cyanobacteria	environmental samples uncultured marine type-A Synechococcus GOM 3M9	DQ325538	DQ325538__1	90655399	ABD96240.1	cobyric acid synthase	+	31263	32765	0.2181	0.2	0.3902	0.15	-	0.2093	0.4	0.15	PF01656 (CbiA) - CobQ/CobB/MinD/ParA nucleotide binding domain ; PF07685 (GATase_3) - CobB/CobQ-like glutamine amidotransferase domain
All non-satellite	1	1.1	1.1.2		Carboxysome	Alpha-Carboxysome	Cyanobacteria Alpha-Carboxysome	364149	Cyanobacteria	environmental samples uncultured marine type-A Synechococcus GOM 3M9	DQ325538	DQ325538__1	90655400	ABD96241.1	unknown	+	32770	33015	0.0325	0.0667	0.122	0.25	-	0.0698	0.125	0.25	PF00111 (Fer2) - 2Fe-2S iron-sulfur cluster binding domain
All non-satellite	1	1.1	1.1.2		Carboxysome	Alpha-Carboxysome	Cyanobacteria Alpha-Carboxysome	364149	Cyanobacteria	environmental samples uncultured marine type-A Synechococcus GOM 3M9	DQ325538	DQ325538__1	90655401	ABD96242.1	possible chloride channel	+	33009	34289	0.0093	0.0444	0.0976	0.2	-	0.0465	0.1	0.2	PF00654 (Voltage_CLC) - Voltage gated chloride channel
All non-satellite	1	1.1	1.1.2		Carboxysome	Alpha-Carboxysome	Cyanobacteria Alpha-Carboxysome	364149	Cyanobacteria	environmental samples uncultured marine type-A Synechococcus GOM 3M9	DQ325538	DQ325538__1	90655402	ABD96243.1	probable RuBisCo-expression protein CbbX	-	34204	35109	0.0325	0.0889	0.1951	0.4	-	0.093	0.2	0.4	PF00004 (AAA) - ATPase family associated with various cellular activities (AAA)
All non-satellite	1	1.1	1.1.2		Carboxysome	Alpha-Carboxysome	Cyanobacteria Alpha-Carboxysome	364149	Cyanobacteria	environmental samples uncultured marine type-A Synechococcus GOM 3M9	DQ325538	DQ325538__1	90655403	ABD96244.1	conserved unknown	-	35093	35344	0.0882	0.4111	0.9024	0.95	-	0.4302	0.925	0.95	PF01329 (Pterin_4a) - Pterin 4 alpha carbinolamine dehydratase
All non-satellite	1	1.1	1.1.2		Carboxysome	Alpha-Carboxysome	Cyanobacteria Alpha-Carboxysome	364149	Cyanobacteria	environmental samples uncultured marine type-A Synechococcus GOM 3M9	DQ325538	DQ325538__1	90655404	ABD96245.1	putative CO2 hydration protein ChpX	-	35370	36509	0.0951	0.4556	0.1951	0.4	-	0.4767	0.2	0.4	PF10216 (ChpXY) - CO2 hydration protein (ChpXY)
All non-satellite	1	1.1	1.1.2		Carboxysome	Alpha-Carboxysome	Cyanobacteria Alpha-Carboxysome	364149	Cyanobacteria	environmental samples uncultured marine type-A Synechococcus GOM 3M9	DQ325538	DQ325538__1	90655405	ABD96246.1	NADH dehydrogenase I chain 4	-	36506	37996	0.1253	0.6	0.439	0.4	-	0.6279	0.425	0.4	PF00361 (Oxidored_q1) - NADH-Ubiquinone/plastoquinone (complex I), various chains
All non-satellite	1	1.1	1.1.2		Carboxysome	Alpha-Carboxysome	Cyanobacteria Alpha-Carboxysome	364149	Cyanobacteria	environmental samples uncultured marine type-A Synechococcus GOM 3M9	DQ325538	DQ325538__1	90655406	ABD96247.1	NADH dehydrogenase I chain 5	-	38007	39851	0.1253	0.6	0.439	0.4	-	0.6279	0.425	0.4	PF00361 (Oxidored_q1) - NADH-Ubiquinone/plastoquinone (complex I), various chains ; PF00662 (Oxidored_q1_N) - NADH-Ubiquinone oxidoreductase (complex I), chain 5 N-terminus
All non-satellite	1	1.1	1.1.2		Carboxysome	Alpha-Carboxysome	Cyanobacteria Alpha-Carboxysome	364149	Cyanobacteria	environmental samples uncultured marine type-A Synechococcus GOM 3M9	DQ325538	DQ325538__1	90655407	ABD96248	possible carbon dioxide concentrating mechanism protein CcmK [uncultured marine type-A Synechococcus GOM 3M9]. [BMC single-domain]	-	39961	40524	-	-	-	-	-	-	-	-	PF00936 (BMC) - BMC domain
All non-satellite	1	1.1	1.1.2		Carboxysome	Alpha-Carboxysome	Cyanobacteria Alpha-Carboxysome	364149	Cyanobacteria	environmental samples uncultured marine type-A Synechococcus GOM 3M9	DQ325538	DQ325538__1	90655408	ABD96249	putative carboxysome peptide B [uncultured marine type-A Synechococcus GOM 3M9]. [pentamer]	-	40574	40825	-	-	-	-	-	-	-	-	PF03319 (EutN_CcmL) - Ethanolamine utilisation protein EutN/carboxysome
All non-satellite	1	1.1	1.1.2		Carboxysome	Alpha-Carboxysome	Cyanobacteria Alpha-Carboxysome	364149	Cyanobacteria	environmental samples uncultured marine type-A Synechococcus GOM 3M9	DQ325538	DQ325538__1	90655409	ABD96250	putative carboxysome peptide A [uncultured marine type-A Synechococcus GOM 3M9]. [pentamer]	-	40825	41133	-	-	-	-	-	-	-	-	PF03319 (EutN_CcmL) - Ethanolamine utilisation protein EutN/carboxysome
All non-satellite	1	1.1	1.1.2		Carboxysome	Alpha-Carboxysome	Cyanobacteria Alpha-Carboxysome	364149	Cyanobacteria	environmental samples uncultured marine type-A Synechococcus GOM 3M9	DQ325538	DQ325538__1	90655410	ABD96251.1	putative carboxysome shell polypeptide CsoS3	-	41136	42908	0.0905	0.4333	0.9512	1	-	0.4535	0.975	1	PF08936 (CsoSCA) - Carboxysome Shell Carbonic Anhydrase
All non-satellite	1	1.1	1.1.2		Carboxysome	Alpha-Carboxysome	Cyanobacteria Alpha-Carboxysome	364149	Cyanobacteria	environmental samples uncultured marine type-A Synechococcus GOM 3M9	DQ325538	DQ325538__1	90655411	ABD96252.1	putative carboxysome structural peptide CsoS2	-	42916	45255	0.0928	0.4444	0.9756	1	-	0.4651	1	1	PF12288 (CsoS2_M) - Carboxysome shell peptide mid-region
All non-satellite	1	1.1	1.1.2		Carboxysome	Alpha-Carboxysome	Cyanobacteria Alpha-Carboxysome	364149	Cyanobacteria	environmental samples uncultured marine type-A Synechococcus GOM 3M9	DQ325538	DQ325538__1	90655412	ABD96253.1	ribulose-1,5-bisphosphate carboxylase/oxygenase small subunit	-	45354	45695	0.1995	0.9556	0.9756	1	-	0.9884	0.975	1	PF00101 (RuBisCO_small) - Ribulose bisphosphate carboxylase, small chain
All non-satellite	1	1.1	1.1.2		Carboxysome	Alpha-Carboxysome	Cyanobacteria Alpha-Carboxysome	364149	Cyanobacteria	environmental samples uncultured marine type-A Synechococcus GOM 3M9	DQ325538	DQ325538__1	90655413	ABD96254.1	ribulose-1,5-bisphosphate carboxylase/oxygenase large subunit	-	45768	47183	0.1183	0.5667	1	1	-	0.593	1	1	PF02788 (RuBisCO_large_N) - Ribulose bisphosphate carboxylase large chain, N-terminal domain ; PF00016 (RuBisCO_large) - Ribulose bisphosphate carboxylase large chain, catalytic domain
All non-satellite	1	1.1	1.1.2		Carboxysome	Alpha-Carboxysome	Cyanobacteria Alpha-Carboxysome	364149	Cyanobacteria	environmental samples uncultured marine type-A Synechococcus GOM 3M9	DQ325538	DQ325538__1	90655414	ABD96255	carbon dioxide concentrating mechanism protein CcmK [uncultured marine type-A Synechococcus GOM 3M9]. [BMC single-domain]	-	47255	47566	-	-	-	-	-	-	-	-	PF00936 (BMC) - BMC domain
All non-satellite	1	1.1	1.1.2		Carboxysome	Alpha-Carboxysome	Cyanobacteria Alpha-Carboxysome	364149	Cyanobacteria	environmental samples uncultured marine type-A Synechococcus GOM 3M9	DQ325538	DQ325538__1	90655415	ABD96256.1	Ham1-like protein	+	47931	48512	0.051	0.2444	0.5366	1	-	0.2558	0.55	1	PF01725 (Ham1p_like) - Ham1 family
All non-satellite	1	1.1	1.1.2		Carboxysome	Alpha-Carboxysome	Cyanobacteria Alpha-Carboxysome	364149	Cyanobacteria	environmental samples uncultured marine type-A Synechococcus GOM 3M9	DQ325538	DQ325538__1	90655416	ABD96257	unknown [uncultured marine type-A Synechococcus GOM 3M9]. [BMC double-domain]	-	48516	49295	-	-	-	-	-	-	-	-	PF00936 (BMC) - BMC domain
All non-satellite	1	1.1	1.1.2		Carboxysome	Alpha-Carboxysome	Cyanobacteria Alpha-Carboxysome	364149	Cyanobacteria	environmental samples uncultured marine type-A Synechococcus GOM 3M9	DQ325538	DQ325538__1	90655417	ABD96258.1	unknown	+	49448	49798	-	-	-	-	-	-	-	-
All non-satellite	1	1.1	1.1.2		Carboxysome	Alpha-Carboxysome	Cyanobacteria Alpha-Carboxysome	364149	Cyanobacteria	environmental samples uncultured marine type-A Synechococcus GOM 3M9	DQ325538	DQ325538__1	90655418	ABD96259.1	light-independent protochlorophyllide reductase subunit N	+	49938	51215	0.0464	0.2222	0.4878	0.95	-	0.2326	0.475	0.95	PF00148 (Oxidored_nitro) - Nitrogenase component 1 type Oxidoreductase
All non-satellite	1	1.1	1.1.2		Carboxysome	Alpha-Carboxysome	Cyanobacteria Alpha-Carboxysome	364149	Cyanobacteria	environmental samples uncultured marine type-A Synechococcus GOM 3M9	DQ325538	DQ325538__1	90655419	ABD96260.1	light-independent protochlorophyllide reductase subunit B	+	51220	52803	0.0464	0.2222	0.4878	0.95	-	0.2326	0.5	0.95	PF00148 (Oxidored_nitro) - Nitrogenase component 1 type Oxidoreductase ; PF08369 (PCP_red) - Proto-chlorophyllide reductase 57 kD subunit
All non-satellite	1	1.1	1.1.2		Carboxysome	Alpha-Carboxysome	Cyanobacteria Alpha-Carboxysome	364149	Cyanobacteria	environmental samples uncultured marine type-A Synechococcus GOM 3M9	DQ325538	DQ325538__1	90655420	ABD96261.1	protochlorophyllide reductase iron-sulfur ATP-binding protein	+	52954	53844	0.0464	0.2222	0.4878	0.95	-	0.2326	0.475	0.95	PF00142 (Fer4_NifH) - 4Fe-4S iron sulfur cluster binding proteins, NifH/frxC family
All non-satellite	1	1.1	1.1.2		Carboxysome	Alpha-Carboxysome	Cyanobacteria Alpha-Carboxysome	364149	Cyanobacteria	environmental samples uncultured marine type-A Synechococcus GOM 3M9	DQ325538	DQ325538__1	90655421	ABD96262.1	protochlorophyllide oxidoreductase	-	53858	54808	0.174	0.2222	0.4634	0.95	-	0.2326	0.475	0.95	PF00106 (adh_short) - short chain dehydrogenase
All non-satellite	1	1.1	1.1.2		Carboxysome	Alpha-Carboxysome	Cyanobacteria Alpha-Carboxysome	364149	Cyanobacteria	environmental samples uncultured marine type-A Synechococcus GOM 3M9	DQ325538	DQ325538__1	90655422	ABD96263.1	unknown	-	54878	55234	-	-	-	-	-	-	-	-
All non-satellite	1	1.1	1.1.2		Carboxysome	Alpha-Carboxysome	Cyanobacteria Alpha-Carboxysome	364149	Cyanobacteria	environmental samples uncultured marine type-A Synechococcus GOM 3M9	DQ325538	DQ325538__1	90655423	ABD96264.1	photosystem I reaction center subunit XII	-	55306	55410	0.0278	0.1333	0.2683	0.55	-	0.1395	0.275	0.55	PF07465 (PsaM) - Photosystem I protein M (PsaM)
All non-satellite	1	1.1	1.1.2		Carboxysome	Alpha-Carboxysome	Cyanobacteria Alpha-Carboxysome	364149	Cyanobacteria	environmental samples uncultured marine type-A Synechococcus GOM 3M9	DQ325538	DQ325538__1	90655424	ABD96265.1	unknown	+	55495	55977	0.0116	0.0556	0.122	0.25	-	0.0581	0.125	0.25	PF08847 (DUF1817) - Domain of unknown function (DUF1817)
All non-satellite	1	1.1	1.1.2		Carboxysome	Alpha-Carboxysome	Cyanobacteria Alpha-Carboxysome	364149	Cyanobacteria	environmental samples uncultured marine type-A Synechococcus GOM 3M9	DQ325538	DQ325538__1	90655425	ABD96266.1	unknown	-	55970	56737	0.0255	0.0667	0.1463	0.25	-	0.0698	0.125	0.25	PF01925 (TauE) - Sulfite exporter TauE/SafE
All non-satellite	1	1.1	1.1.2		Carboxysome	Alpha-Carboxysome	Cyanobacteria Alpha-Carboxysome	364149	Cyanobacteria	environmental samples uncultured marine type-A Synechococcus GOM 3M9	DQ325538	DQ325538__1	90655426	ABD96267.1	biotin/lipoate A/B protein ligase family	+	56753	57508	0.0394	0.1667	0.3659	0.75	-	0.1744	0.375	0.75	PF03099 (BPL_LplA_LipB) - Biotin/lipoate A/B protein ligase family
All non-satellite	1	1.1	1.1.2		Carboxysome	Alpha-Carboxysome	Cyanobacteria Alpha-Carboxysome	364149	Cyanobacteria	environmental samples uncultured marine type-A Synechococcus GOM 3M9	DQ325538	DQ325538__1	90655427	ABD96268.1	unknown	-	57451	58704	0.0394	0.1778	0.3415	0.7	-	0.186	0.35	0.7	PF02163 (Peptidase_M50) - Peptidase family M50
All non-satellite	1	1.1	1.1.2		Carboxysome	Alpha-Carboxysome	Cyanobacteria Alpha-Carboxysome	364149	Cyanobacteria	environmental samples uncultured marine type-A Synechococcus GOM 3M9	DQ325538	DQ325538__1	90655428	ABD96269.1	phosphoribosylanthranilate isomerase	+	58775	59446	0.0278	0.1333	0.2927	0.6	-	0.1395	0.3	0.6	PF00697 (PRAI) - N-(5'phosphoribosyl)anthranilate (PRA) isomerase
All non-satellite	1	1.1	1.1.2		Carboxysome	Alpha-Carboxysome	Cyanobacteria Alpha-Carboxysome	146891	Cyanobacteria	Prochlorococcus marinus str. AS9601	NC_008816	NC_008816__1	123968126	YP_001008984.1	short chain dehydrogenase	+	516558	517292	0.174	0.2222	0.4634	0.95	-	0.2326	0.475	0.95	PF00106 (adh_short) - short chain dehydrogenase
All non-satellite	1	1.1	1.1.2		Carboxysome	Alpha-Carboxysome	Cyanobacteria Alpha-Carboxysome	146891	Cyanobacteria	Prochlorococcus marinus str. AS9601	NC_008816	NC_008816__1	123968127	YP_001008985.1	GTP cyclohydrolase I	+	517446	518186	0.0209	0.0778	0.1707	0.35	-	0.0814	0.175	0.35	PF01227 (GTP_cyclohydroI) - GTP cyclohydrolase I
All non-satellite	1	1.1	1.1.2		Carboxysome	Alpha-Carboxysome	Cyanobacteria Alpha-Carboxysome	146891	Cyanobacteria	Prochlorococcus marinus str. AS9601	NC_008816	NC_008816__1	123968128	YP_001008986.1	phosphoribosylanthranilate isomerase	-	518183	518839	0.0278	0.1333	0.2927	0.6	-	0.1395	0.3	0.6	PF00697 (PRAI) - N-(5'phosphoribosyl)anthranilate (PRA) isomerase
All non-satellite	1	1.1	1.1.2		Carboxysome	Alpha-Carboxysome	Cyanobacteria Alpha-Carboxysome	146891	Cyanobacteria	Prochlorococcus marinus str. AS9601	NC_008816	NC_008816__1	123968129	YP_001008987.1	Zn-dependent proteases	+	518895	520118	0.0394	0.1778	0.3415	0.7	-	0.186	0.35	0.7	PF02163 (Peptidase_M50) - Peptidase family M50
All non-satellite	1	1.1	1.1.2		Carboxysome	Alpha-Carboxysome	Cyanobacteria Alpha-Carboxysome	146891	Cyanobacteria	Prochlorococcus marinus str. AS9601	NC_008816	NC_008816__1	123968130	YP_001008988.1	protein ligase	-	520115	520774	0.0394	0.1667	0.3659	0.75	-	0.1744	0.375	0.75	PF03099 (BPL_LplA_LipB) - Biotin/lipoate A/B protein ligase family
All non-satellite	1	1.1	1.1.2		Carboxysome	Alpha-Carboxysome	Cyanobacteria Alpha-Carboxysome	146891	Cyanobacteria	Prochlorococcus marinus str. AS9601	NC_008816	NC_008816__1	123968131	YP_001008989.1	photosystem I reaction center subunit XII	+	520941	521075	-	-	-	-	-	-	-	-
All non-satellite	1	1.1	1.1.2		Carboxysome	Alpha-Carboxysome	Cyanobacteria Alpha-Carboxysome	146891	Cyanobacteria	Prochlorococcus marinus str. AS9601	NC_008816	NC_008816__1	123968132	YP_001008990.1	hypothetical protein	+	521158	521505	-	-	-	-	-	-	-	-
All non-satellite	1	1.1	1.1.2		Carboxysome	Alpha-Carboxysome	Cyanobacteria Alpha-Carboxysome	146891	Cyanobacteria	Prochlorococcus marinus str. AS9601	NC_008816	NC_008816__1	123968133	YP_001008991.1	protochlorophyllide oxidoreductase	+	521559	522563	0.174	0.2222	0.4634	0.95	-	0.2326	0.475	0.95	PF00106 (adh_short) - short chain dehydrogenase
All non-satellite	1	1.1	1.1.2		Carboxysome	Alpha-Carboxysome	Cyanobacteria Alpha-Carboxysome	146891	Cyanobacteria	Prochlorococcus marinus str. AS9601	NC_008816	NC_008816__1	123968134	YP_001008992.1	protochlorophyllide reductase iron-sulfur ATP-binding protein	-	522570	523457	0.0464	0.2222	0.4878	0.95	-	0.2326	0.475	0.95	PF00142 (Fer4_NifH) - 4Fe-4S iron sulfur cluster binding proteins, NifH/frxC family
All non-satellite	1	1.1	1.1.2		Carboxysome	Alpha-Carboxysome	Cyanobacteria Alpha-Carboxysome	146891	Cyanobacteria	Prochlorococcus marinus str. AS9601	NC_008816	NC_008816__1	123968135	YP_001008993.1	light-independent protochlorophyllide reductase subunit B	-	523647	525218	0.0464	0.2222	0.4878	0.95	-	0.2326	0.5	0.95	PF00148 (Oxidored_nitro) - Nitrogenase component 1 type Oxidoreductase ; PF08369 (PCP_red) - Proto-chlorophyllide reductase 57 kD subunit
All non-satellite	1	1.1	1.1.2		Carboxysome	Alpha-Carboxysome	Cyanobacteria Alpha-Carboxysome	146891	Cyanobacteria	Prochlorococcus marinus str. AS9601	NC_008816	NC_008816__1	123968136	YP_001008994.1	light-independent protochlorophyllide reductase subunit N	-	525225	526481	0.0464	0.2222	0.4878	0.95	-	0.2326	0.475	0.95	PF00148 (Oxidored_nitro) - Nitrogenase component 1 type Oxidoreductase
All non-satellite	1	1.1	1.1.2		Carboxysome	Alpha-Carboxysome	Cyanobacteria Alpha-Carboxysome	146891	Cyanobacteria	Prochlorococcus marinus str. AS9601	NC_008816	NC_008816__1	123968137	YP_001008995.1	hypothetical protein	-	526639	527007	-	-	-	-	-	-	-	-
All non-satellite	1	1.1	1.1.2		Carboxysome	Alpha-Carboxysome	Cyanobacteria Alpha-Carboxysome	146891	Cyanobacteria	Prochlorococcus marinus str. AS9601	NC_008816	NC_008816__1	123968138	YP_001008996	hypothetical protein A9601_06031 . [BMC single-domain]	+	527105	527875	-	-	-	-	-	-	-	-	PF00936 (BMC) - BMC domain
All non-satellite	1	1.1	1.1.2		Carboxysome	Alpha-Carboxysome	Cyanobacteria Alpha-Carboxysome	146891	Cyanobacteria	Prochlorococcus marinus str. AS9601	NC_008816	NC_008816__1	123968139	YP_001008997.1	HAM1 family protein	-	527883	528467	0.051	0.2444	0.5366	1	-	0.2558	0.55	1	PF01725 (Ham1p_like) - Ham1 family
All non-satellite	1	1.1	1.1.2		Carboxysome	Alpha-Carboxysome	Cyanobacteria Alpha-Carboxysome	146891	Cyanobacteria	Prochlorococcus marinus str. AS9601	NC_008816	NC_008816__1	123968140	YP_001008998	carboxysome shell protein CsoS1 . [BMC single-domain]	+	528795	529106	-	-	-	-	-	-	-	-	PF00936 (BMC) - BMC domain
All non-satellite	1	1.1	1.1.2		Carboxysome	Alpha-Carboxysome	Cyanobacteria Alpha-Carboxysome	146891	Cyanobacteria	Prochlorococcus marinus str. AS9601	NC_008816	NC_008816__1	123968141	YP_001008999.1	ribulose bisophosphate carboxylase	+	529175	530590	0.1183	0.5667	1	1	-	0.593	1	1	PF02788 (RuBisCO_large_N) - Ribulose bisphosphate carboxylase large chain, N-terminal domain ; PF00016 (RuBisCO_large) - Ribulose bisphosphate carboxylase large chain, catalytic domain
All non-satellite	1	1.1	1.1.2		Carboxysome	Alpha-Carboxysome	Cyanobacteria Alpha-Carboxysome	146891	Cyanobacteria	Prochlorococcus marinus str. AS9601	NC_008816	NC_008816__1	123968142	YP_001009000.1	ribulose bisphosphate carboxylase, small chain	+	530681	531022	0.1995	0.9556	0.9756	1	-	0.9884	0.975	1	PF00101 (RuBisCO_small) - Ribulose bisphosphate carboxylase, small chain
All non-satellite	1	1.1	1.1.2		Carboxysome	Alpha-Carboxysome	Cyanobacteria Alpha-Carboxysome	146891	Cyanobacteria	Prochlorococcus marinus str. AS9601	NC_008816	NC_008816__1	123968143	YP_001009001.1	carboxysome shell protein CsoS2	+	531106	533403	0.0928	0.4444	0.9756	1	-	0.4651	1	1	PF12288 (CsoS2_M) - Carboxysome shell peptide mid-region
All non-satellite	1	1.1	1.1.2		Carboxysome	Alpha-Carboxysome	Cyanobacteria Alpha-Carboxysome	146891	Cyanobacteria	Prochlorococcus marinus str. AS9601	NC_008816	NC_008816__1	123968144	YP_001009002.1	carboxysome shell protein CsoS3	+	533411	534940	0.0905	0.4333	0.9512	1	-	0.4535	0.975	1	PF08936 (CsoSCA) - Carboxysome Shell Carbonic Anhydrase
All non-satellite	1	1.1	1.1.2		Carboxysome	Alpha-Carboxysome	Cyanobacteria Alpha-Carboxysome	146891	Cyanobacteria	Prochlorococcus marinus str. AS9601	NC_008816	NC_008816__1	123968145	YP_001009003	carboxysome peptide A . [pentamer]	+	534943	535194	-	-	-	-	-	-	-	-	PF03319 (EutN_CcmL) - Ethanolamine utilisation protein EutN/carboxysome
All non-satellite	1	1.1	1.1.2		Carboxysome	Alpha-Carboxysome	Cyanobacteria Alpha-Carboxysome	146891	Cyanobacteria	Prochlorococcus marinus str. AS9601	NC_008816	NC_008816__1	123968146	YP_001009004	carboxysome peptide B . [pentamer]	+	535213	535461	-	-	-	-	-	-	-	-	PF03319 (EutN_CcmL) - Ethanolamine utilisation protein EutN/carboxysome
All non-satellite	1	1.1	1.1.2		Carboxysome	Alpha-Carboxysome	Cyanobacteria Alpha-Carboxysome	146891	Cyanobacteria	Prochlorococcus marinus str. AS9601	NC_008816	NC_008816__1	123968147	YP_001009005.1	hypothetical protein	+	535536	535775	0.0882	0.4111	0.9024	0.95	-	0.4302	0.925	0.95	PF01329 (Pterin_4a) - Pterin 4 alpha carbinolamine dehydratase
All non-satellite	1	1.1	1.1.2		Carboxysome	Alpha-Carboxysome	Cyanobacteria Alpha-Carboxysome	146891	Cyanobacteria	Prochlorococcus marinus str. AS9601	NC_008816	NC_008816__1	123968148	YP_001009006.1	hypothetical protein	-	535782	536009	0.0302	0.1444	0.3171	0.65	-	0.1512	0.325	0.65	PF11334 (DUF3136) - Protein of unknown function (DUF3136)
All non-satellite	1	1.1	1.1.2		Carboxysome	Alpha-Carboxysome	Cyanobacteria Alpha-Carboxysome	146891	Cyanobacteria	Prochlorococcus marinus str. AS9601	NC_008816	NC_008816__1	123968149	YP_001009007.1	YjgF family translation initiation inhibitor	-	536095	536487	0.0394	0.1556	0.3415	0.65	-	0.1628	0.35	0.65	PF01042 (Ribonuc_L-PSP) - Endoribonuclease L-PSP
All non-satellite	1	1.1	1.1.2		Carboxysome	Alpha-Carboxysome	Cyanobacteria Alpha-Carboxysome	146891	Cyanobacteria	Prochlorococcus marinus str. AS9601	NC_008816	NC_008816__1	123968150	YP_001009008.1	hydroxyacylglutathione hydrolase	-	536512	537423	0.051	0.1556	0.3415	0.65	-	0.1628	0.35	0.65	PF00753 (Lactamase_B) - Metallo-beta-lactamase superfamily
All non-satellite	1	1.1	1.1.2		Carboxysome	Alpha-Carboxysome	Cyanobacteria Alpha-Carboxysome	146891	Cyanobacteria	Prochlorococcus marinus str. AS9601	NC_008816	NC_008816__1	123968151	YP_001009009.1	ATP phosphoribosyltransferase	+	537293	537931	0.0325	0.1444	0.3171	0.65	-	0.1512	0.325	0.65	PF01634 (HisG) - ATP phosphoribosyltransferase
All non-satellite	1	1.1	1.1.2		Carboxysome	Alpha-Carboxysome	Cyanobacteria Alpha-Carboxysome	146891	Cyanobacteria	Prochlorococcus marinus str. AS9601	NC_008816	NC_008816__1	123968152	YP_001009010.1	multidrug efflux ABC transporter	+	537944	539740	0.2923	0.3	0.3902	0.65	-	0.3023	0.375	0.65	PF00005 (ABC_tran) - ABC transporter ; PF13191 (AAA_16) - AAA ATPase domain ; PF00664 (ABC_membrane) - ABC transporter transmembrane region
All non-satellite	1	1.1	1.1.2		Carboxysome	Alpha-Carboxysome	Cyanobacteria Alpha-Carboxysome	146891	Cyanobacteria	Prochlorococcus marinus str. AS9601	NC_008816	NC_008816__1	123968153	YP_001009011.1	acetyltransferase	+	539740	540270	0.065	0.1	0.1951	0.4	-	0.1047	0.2	0.4	PF13508 (Acetyltransf_7) - Acetyltransferase (GNAT) domain
All non-satellite	1	1.1	1.1.2		Carboxysome	Alpha-Carboxysome	Cyanobacteria Alpha-Carboxysome	146891	Cyanobacteria	Prochlorococcus marinus str. AS9601	NC_008816	NC_008816__1	123968154	YP_001009012.1	cell wall biosynthesis glycosyltransferase	-	540271	540954	0.051	0.1667	0.3171	0.65	-	0.1744	0.325	0.65	PF00535 (Glycos_transf_2) - Glycosyl transferase family 2
All non-satellite	1	1.1	1.1.2		Carboxysome	Alpha-Carboxysome	Cyanobacteria Alpha-Carboxysome	146891	Cyanobacteria	Prochlorococcus marinus str. AS9601	NC_008816	NC_008816__1	123968155	YP_001009013.1	hypothetical protein	-	540960	541571	0.0302	0.1444	0.3171	0.65	-	0.1512	0.325	0.65	PF09837 (DUF2064) - Uncharacterized protein conserved in bacteria (DUF2064)
All non-satellite	1	1.1	1.1.2		Carboxysome	Alpha-Carboxysome	Cyanobacteria Alpha-Carboxysome	146891	Cyanobacteria	Prochlorococcus marinus str. AS9601	NC_008816	NC_008816__1	123968156	YP_001009014.1	chromosomal replication initiation protein	+	541765	543159	0.0371	0.1333	0.2927	0.6	-	0.1395	0.3	0.6	PF11490 (DNA_pol3_a_NII) - DNA polymerase III polC-type N-terminus II ; PF01695 (IstB_IS21) - IstB-like ATP binding protein ; PF11638 (DnaA_N) - DnaA N-terminal domain ; PF08299 (Bac_DnaA_C) - Bacterial dnaA protein helix-turn-helix ; PF00308 (Bac_DnaA) - Bacterial dnaA protein
All non-satellite	1	1.1	1.1.2		Carboxysome	Alpha-Carboxysome	Cyanobacteria Alpha-Carboxysome	146891	Cyanobacteria	Prochlorococcus marinus str. AS9601	NC_008816	NC_008816__1	123968157	YP_001009015.1	glutathione S-transferase	-	543162	544397	0.0232	0.1111	0.2439	0.5	-	0.1163	0.25	0.5	PF13417 (GST_N_3) - Glutathione S-transferase, N-terminal domain
All non-satellite	1	1.1	1.1.2		Carboxysome	Alpha-Carboxysome	Cyanobacteria Alpha-Carboxysome	146891	Cyanobacteria	Prochlorococcus marinus str. AS9601	NC_008816	NC_008816__1	123968158	YP_001009016.1	glutathione reductase (NADPH)	+	544450	545814	0.1694	0.1667	0.2683	0.55	-	0.1628	0.275	0.55	PF07992 (Pyr_redox_2) - Pyridine nucleotide-disulphide oxidoreductase ; PF02852 (Pyr_redox_dim) - Pyridine nucleotide-disulphide oxidoreductase, dimerisation domain
All non-satellite	1	1.1	1.1.2		Carboxysome	Alpha-Carboxysome	Cyanobacteria Alpha-Carboxysome	93059	Cyanobacteria	Prochlorococcus marinus str. MIT 9211	NC_009976	NC_009976__1	159903078	YP_001550422.1	acetyl-CoA carboxylase carboxyltransferase subunit alpha	+	504074	505063	0.0116	0.0333	0.0732	0.15	-	0.0349	0.075	0.15	PF01039 (Carboxyl_trans) - Carboxyl transferase domain ; PF03255 (ACCA) - Acetyl co-enzyme A carboxylase carboxyltransferase alpha subunit
All non-satellite	1	1.1	1.1.2		Carboxysome	Alpha-Carboxysome	Cyanobacteria Alpha-Carboxysome	93059	Cyanobacteria	Prochlorococcus marinus str. MIT 9211	NC_009976	NC_009976__1	159903079	YP_001550423.1	short chain dehydrogenase	+	505091	505798	0.174	0.2222	0.4634	0.95	-	0.2326	0.475	0.95	PF00106 (adh_short) - short chain dehydrogenase
All non-satellite	1	1.1	1.1.2		Carboxysome	Alpha-Carboxysome	Cyanobacteria Alpha-Carboxysome	93059	Cyanobacteria	Prochlorococcus marinus str. MIT 9211	NC_009976	NC_009976__1	159903080	YP_001550424.1	phosphoribosylanthranilate isomerase	-	505835	506503	0.0278	0.1333	0.2927	0.6	-	0.1395	0.3	0.6	PF00697 (PRAI) - N-(5'phosphoribosyl)anthranilate (PRA) isomerase
All non-satellite	1	1.1	1.1.2		Carboxysome	Alpha-Carboxysome	Cyanobacteria Alpha-Carboxysome	93059	Cyanobacteria	Prochlorococcus marinus str. MIT 9211	NC_009976	NC_009976__1	159903081	YP_001550425.1	Zn-dependent protease	+	506599	507840	0.0394	0.1778	0.3415	0.7	-	0.186	0.35	0.7	PF02163 (Peptidase_M50) - Peptidase family M50
All non-satellite	1	1.1	1.1.2		Carboxysome	Alpha-Carboxysome	Cyanobacteria Alpha-Carboxysome	93059	Cyanobacteria	Prochlorococcus marinus str. MIT 9211	NC_009976	NC_009976__1	159903082	YP_001550426.1	protein ligase	-	507807	508553	0.0394	0.1667	0.3659	0.75	-	0.1744	0.375	0.75	PF03099 (BPL_LplA_LipB) - Biotin/lipoate A/B protein ligase family
All non-satellite	1	1.1	1.1.2		Carboxysome	Alpha-Carboxysome	Cyanobacteria Alpha-Carboxysome	93059	Cyanobacteria	Prochlorococcus marinus str. MIT 9211	NC_009976	NC_009976__1	159903083	YP_001550427.1	photosystem I reaction center subunit XII	+	508711	508815	0.0278	0.1333	0.2683	0.55	-	0.1395	0.275	0.55	PF07465 (PsaM) - Photosystem I protein M (PsaM)
All non-satellite	1	1.1	1.1.2		Carboxysome	Alpha-Carboxysome	Cyanobacteria Alpha-Carboxysome	93059	Cyanobacteria	Prochlorococcus marinus str. MIT 9211	NC_009976	NC_009976__1	159903084	YP_001550428.1	hypothetical protein	+	508955	509299	-	-	-	-	-	-	-	-
All non-satellite	1	1.1	1.1.2		Carboxysome	Alpha-Carboxysome	Cyanobacteria Alpha-Carboxysome	93059	Cyanobacteria	Prochlorococcus marinus str. MIT 9211	NC_009976	NC_009976__1	159903085	YP_001550429.1	protochlorophyllide oxidoreductase	+	509372	510388	0.174	0.2222	0.4634	0.95	-	0.2326	0.475	0.95	PF00106 (adh_short) - short chain dehydrogenase
All non-satellite	1	1.1	1.1.2		Carboxysome	Alpha-Carboxysome	Cyanobacteria Alpha-Carboxysome	93059	Cyanobacteria	Prochlorococcus marinus str. MIT 9211	NC_009976	NC_009976__1	159903086	YP_001550430.1	protochlorophyllide reductase iron-sulfur ATP-binding protein	-	510394	511284	0.0464	0.2222	0.4878	0.95	-	0.2326	0.475	0.95	PF00142 (Fer4_NifH) - 4Fe-4S iron sulfur cluster binding proteins, NifH/frxC family
All non-satellite	1	1.1	1.1.2		Carboxysome	Alpha-Carboxysome	Cyanobacteria Alpha-Carboxysome	93059	Cyanobacteria	Prochlorococcus marinus str. MIT 9211	NC_009976	NC_009976__1	159903087	YP_001550431.1	light-independent protochlorophyllide reductase subunit B	-	511469	513064	0.0464	0.2222	0.4878	0.95	-	0.2326	0.5	0.95	PF00148 (Oxidored_nitro) - Nitrogenase component 1 type Oxidoreductase ; PF08369 (PCP_red) - Proto-chlorophyllide reductase 57 kD subunit
All non-satellite	1	1.1	1.1.2		Carboxysome	Alpha-Carboxysome	Cyanobacteria Alpha-Carboxysome	93059	Cyanobacteria	Prochlorococcus marinus str. MIT 9211	NC_009976	NC_009976__1	159903088	YP_001550432.1	light-independent protochlorophyllide reductase subunit N	-	513073	514329	0.0464	0.2222	0.4878	0.95	-	0.2326	0.475	0.95	PF00148 (Oxidored_nitro) - Nitrogenase component 1 type Oxidoreductase
All non-satellite	1	1.1	1.1.2		Carboxysome	Alpha-Carboxysome	Cyanobacteria Alpha-Carboxysome	93059	Cyanobacteria	Prochlorococcus marinus str. MIT 9211	NC_009976	NC_009976__1	159903089	YP_001550433.1	hypothetical protein	-	514506	514874	-	-	-	-	-	-	-	-
All non-satellite	1	1.1	1.1.2		Carboxysome	Alpha-Carboxysome	Cyanobacteria Alpha-Carboxysome	93059	Cyanobacteria	Prochlorococcus marinus str. MIT 9211	NC_009976	NC_009976__1	159903090	YP_001550434	hypothetical protein P9211_05491 . [BMC double-domain]	+	514976	515752	-	-	-	-	-	-	-	-	PF00936 (BMC) - BMC domain
All non-satellite	1	1.1	1.1.2		Carboxysome	Alpha-Carboxysome	Cyanobacteria Alpha-Carboxysome	93059	Cyanobacteria	Prochlorococcus marinus str. MIT 9211	NC_009976	NC_009976__1	159903091	YP_001550435.1	HAM1 family protein	-	515749	516336	0.051	0.2444	0.5366	1	-	0.2558	0.55	1	PF01725 (Ham1p_like) - Ham1 family
All non-satellite	1	1.1	1.1.2		Carboxysome	Alpha-Carboxysome	Cyanobacteria Alpha-Carboxysome	93059	Cyanobacteria	Prochlorococcus marinus str. MIT 9211	NC_009976	NC_009976__1	159903092	YP_001550436	carboxysome shell protein CsoS1 . [BMC single-domain]	+	516678	516989	-	-	-	-	-	-	-	-	PF00936 (BMC) - BMC domain
All non-satellite	1	1.1	1.1.2		Carboxysome	Alpha-Carboxysome	Cyanobacteria Alpha-Carboxysome	93059	Cyanobacteria	Prochlorococcus marinus str. MIT 9211	NC_009976	NC_009976__1	159903093	YP_001550437.1	ribulose bisophosphate carboxylase	+	517060	518472	0.1183	0.5667	1	1	-	0.593	1	1	PF02788 (RuBisCO_large_N) - Ribulose bisphosphate carboxylase large chain, N-terminal domain ; PF00016 (RuBisCO_large) - Ribulose bisphosphate carboxylase large chain, catalytic domain
All non-satellite	1	1.1	1.1.2		Carboxysome	Alpha-Carboxysome	Cyanobacteria Alpha-Carboxysome	93059	Cyanobacteria	Prochlorococcus marinus str. MIT 9211	NC_009976	NC_009976__1	159903094	YP_001550438.1	ribulose bisphosphate carboxylase, small chain	+	518572	518913	0.1995	0.9556	0.9756	1	-	0.9884	0.975	1	PF00101 (RuBisCO_small) - Ribulose bisphosphate carboxylase, small chain
All non-satellite	1	1.1	1.1.2		Carboxysome	Alpha-Carboxysome	Cyanobacteria Alpha-Carboxysome	93059	Cyanobacteria	Prochlorococcus marinus str. MIT 9211	NC_009976	NC_009976__1	159903095	YP_001550439.1	carboxysome shell protein CsoS2	+	519019	521376	0.0928	0.4444	0.9756	1	-	0.4651	1	1	PF12288 (CsoS2_M) - Carboxysome shell peptide mid-region
All non-satellite	1	1.1	1.1.2		Carboxysome	Alpha-Carboxysome	Cyanobacteria Alpha-Carboxysome	93059	Cyanobacteria	Prochlorococcus marinus str. MIT 9211	NC_009976	NC_009976__1	159903096	YP_001550440.1	carboxysome shell protein CsoS3	+	521384	522913	0.0905	0.4333	0.9512	1	-	0.4535	0.975	1	PF08936 (CsoSCA) - Carboxysome Shell Carbonic Anhydrase
All non-satellite	1	1.1	1.1.2		Carboxysome	Alpha-Carboxysome	Cyanobacteria Alpha-Carboxysome	93059	Cyanobacteria	Prochlorococcus marinus str. MIT 9211	NC_009976	NC_009976__1	159903097	YP_001550441	carboxysome peptide A . [pentamer]	+	522915	523175	-	-	-	-	-	-	-	-	PF03319 (EutN_CcmL) - Ethanolamine utilisation protein EutN/carboxysome
All non-satellite	1	1.1	1.1.2		Carboxysome	Alpha-Carboxysome	Cyanobacteria Alpha-Carboxysome	93059	Cyanobacteria	Prochlorococcus marinus str. MIT 9211	NC_009976	NC_009976__1	159903098	YP_001550442	carboxysome peptide B . [pentamer]	+	523175	523426	-	-	-	-	-	-	-	-	PF03319 (EutN_CcmL) - Ethanolamine utilisation protein EutN/carboxysome
All non-satellite	1	1.1	1.1.2		Carboxysome	Alpha-Carboxysome	Cyanobacteria Alpha-Carboxysome	93059	Cyanobacteria	Prochlorococcus marinus str. MIT 9211	NC_009976	NC_009976__1	159903099	YP_001550443	hypothetical protein P9211_05581 . [BMC single-domain]	+	523476	524048	-	-	-	-	-	-	-	-	PF00936 (BMC) - BMC domain
All non-satellite	1	1.1	1.1.2		Carboxysome	Alpha-Carboxysome	Cyanobacteria Alpha-Carboxysome	93059	Cyanobacteria	Prochlorococcus marinus str. MIT 9211	NC_009976	NC_009976__1	159903100	YP_001550444.1	pterin-4a-carbinolamine dehydratase	+	524128	524394	0.0882	0.4111	0.9024	0.95	-	0.4302	0.925	0.95	PF01329 (Pterin_4a) - Pterin 4 alpha carbinolamine dehydratase
All non-satellite	1	1.1	1.1.2		Carboxysome	Alpha-Carboxysome	Cyanobacteria Alpha-Carboxysome	93059	Cyanobacteria	Prochlorococcus marinus str. MIT 9211	NC_009976	NC_009976__1	159903101	YP_001550445.1	hypothetical protein	-	524415	524639	0.0302	0.1444	0.3171	0.65	-	0.1512	0.325	0.65	PF11334 (DUF3136) - Protein of unknown function (DUF3136)
All non-satellite	1	1.1	1.1.2		Carboxysome	Alpha-Carboxysome	Cyanobacteria Alpha-Carboxysome	93059	Cyanobacteria	Prochlorococcus marinus str. MIT 9211	NC_009976	NC_009976__1	159903102	YP_001550446.1	YjgF family translation initiation inhibitor	-	524729	525127	0.0394	0.1556	0.3415	0.65	-	0.1628	0.35	0.65	PF01042 (Ribonuc_L-PSP) - Endoribonuclease L-PSP
All non-satellite	1	1.1	1.1.2		Carboxysome	Alpha-Carboxysome	Cyanobacteria Alpha-Carboxysome	93059	Cyanobacteria	Prochlorococcus marinus str. MIT 9211	NC_009976	NC_009976__1	159903103	YP_001550447.1	hydroxyacylglutathione hydrolase	-	525163	525924	0.051	0.1556	0.3415	0.65	-	0.1628	0.35	0.65	PF00753 (Lactamase_B) - Metallo-beta-lactamase superfamily
All non-satellite	1	1.1	1.1.2		Carboxysome	Alpha-Carboxysome	Cyanobacteria Alpha-Carboxysome	93059	Cyanobacteria	Prochlorococcus marinus str. MIT 9211	NC_009976	NC_009976__1	159903104	YP_001550448.1	ATP phosphoribosyltransferase	+	525960	526610	0.0325	0.1444	0.3171	0.65	-	0.1512	0.325	0.65	PF01634 (HisG) - ATP phosphoribosyltransferase
All non-satellite	1	1.1	1.1.2		Carboxysome	Alpha-Carboxysome	Cyanobacteria Alpha-Carboxysome	93059	Cyanobacteria	Prochlorococcus marinus str. MIT 9211	NC_009976	NC_009976__1	159903105	YP_001550449.1	multidrug efflux ABC transporter	+	526610	528409	0.2923	0.3	0.3902	0.65	-	0.3023	0.375	0.65	PF00005 (ABC_tran) - ABC transporter ; PF13191 (AAA_16) - AAA ATPase domain ; PF00664 (ABC_membrane) - ABC transporter transmembrane region
All non-satellite	1	1.1	1.1.2		Carboxysome	Alpha-Carboxysome	Cyanobacteria Alpha-Carboxysome	93059	Cyanobacteria	Prochlorococcus marinus str. MIT 9211	NC_009976	NC_009976__1	159903106	YP_001550450.1	acetyltransferase	+	528434	528982	0.065	0.1	0.1951	0.4	-	0.1047	0.2	0.4	PF13508 (Acetyltransf_7) - Acetyltransferase (GNAT) domain
All non-satellite	1	1.1	1.1.2		Carboxysome	Alpha-Carboxysome	Cyanobacteria Alpha-Carboxysome	93059	Cyanobacteria	Prochlorococcus marinus str. MIT 9211	NC_009976	NC_009976__1	159903107	YP_001550451.1	cell wall biosynthesis glycosyltransferase	-	529021	529731	0.051	0.1667	0.3171	0.65	-	0.1744	0.325	0.65	PF00535 (Glycos_transf_2) - Glycosyl transferase family 2
All non-satellite	1	1.1	1.1.2		Carboxysome	Alpha-Carboxysome	Cyanobacteria Alpha-Carboxysome	93059	Cyanobacteria	Prochlorococcus marinus str. MIT 9211	NC_009976	NC_009976__1	159903108	YP_001550452.1	hypothetical protein	-	529662	530363	0.0302	0.1444	0.3171	0.65	-	0.1512	0.325	0.65	PF09837 (DUF2064) - Uncharacterized protein conserved in bacteria (DUF2064)
All non-satellite	1	1.1	1.1.2		Carboxysome	Alpha-Carboxysome	Cyanobacteria Alpha-Carboxysome	93059	Cyanobacteria	Prochlorococcus marinus str. MIT 9211	NC_009976	NC_009976__1	159903109	YP_001550453.1	chromosomal replication initiation protein	+	530649	532013	0.0371	0.1333	0.2927	0.6	-	0.1395	0.3	0.6	PF01695 (IstB_IS21) - IstB-like ATP binding protein ; PF11638 (DnaA_N) - DnaA N-terminal domain ; PF08299 (Bac_DnaA_C) - Bacterial dnaA protein helix-turn-helix ; PF00308 (Bac_DnaA) - Bacterial dnaA protein
All non-satellite	1	1.1	1.1.2		Carboxysome	Alpha-Carboxysome	Cyanobacteria Alpha-Carboxysome	93059	Cyanobacteria	Prochlorococcus marinus str. MIT 9211	NC_009976	NC_009976__1	159903110	YP_001550454.1	hypothetical protein	-	532010	532777	0.0023	0.0111	0.0244	0.05	-	0.0116	0.025	0.05	PF08857 (ParBc_2) - Putative ParB-like nuclease
All non-satellite	1	1.1	1.1.2		Carboxysome	Alpha-Carboxysome	Cyanobacteria Alpha-Carboxysome	93059	Cyanobacteria	Prochlorococcus marinus str. MIT 9211	NC_009976	NC_009976__1	159903111	YP_001550455.1	glutathione S-transferase	-	532704	533942	0.0232	0.1111	0.2439	0.5	-	0.1163	0.25	0.5	PF13417 (GST_N_3) - Glutathione S-transferase, N-terminal domain
All non-satellite	1	1.1	1.1.2		Carboxysome	Alpha-Carboxysome	Cyanobacteria Alpha-Carboxysome	93059	Cyanobacteria	Prochlorococcus marinus str. MIT 9211	NC_009976	NC_009976__1	159903112	YP_001550456.1	glutathione reductase (NADPH)	+	533979	535349	0.1694	0.1667	0.2683	0.55	-	0.1628	0.275	0.55	PF07992 (Pyr_redox_2) - Pyridine nucleotide-disulphide oxidoreductase ; PF02852 (Pyr_redox_dim) - Pyridine nucleotide-disulphide oxidoreductase, dimerisation domain
All non-satellite	1	1.1	1.1.2		Carboxysome	Alpha-Carboxysome	Cyanobacteria Alpha-Carboxysome	93060	Cyanobacteria	Prochlorococcus marinus str. MIT 9215	NC_009840	NC_009840__1	157412951	YP_001483817.1	short chain dehydrogenase	+	542446	543180	0.174	0.2222	0.4634	0.95	-	0.2326	0.475	0.95	PF00106 (adh_short) - short chain dehydrogenase
All non-satellite	1	1.1	1.1.2		Carboxysome	Alpha-Carboxysome	Cyanobacteria Alpha-Carboxysome	93060	Cyanobacteria	Prochlorococcus marinus str. MIT 9215	NC_009840	NC_009840__1	157412952	YP_001483818.1	putative GTP cyclohydrolase I	+	543323	544069	0.0209	0.0778	0.1707	0.35	-	0.0814	0.175	0.35	PF01227 (GTP_cyclohydroI) - GTP cyclohydrolase I
All non-satellite	1	1.1	1.1.2		Carboxysome	Alpha-Carboxysome	Cyanobacteria Alpha-Carboxysome	93060	Cyanobacteria	Prochlorococcus marinus str. MIT 9215	NC_009840	NC_009840__1	157412953	YP_001483819.1	phosphoribosylanthranilate isomerase	-	544107	544760	0.0278	0.1333	0.2927	0.6	-	0.1395	0.3	0.6	PF00697 (PRAI) - N-(5'phosphoribosyl)anthranilate (PRA) isomerase
All non-satellite	1	1.1	1.1.2		Carboxysome	Alpha-Carboxysome	Cyanobacteria Alpha-Carboxysome	93060	Cyanobacteria	Prochlorococcus marinus str. MIT 9215	NC_009840	NC_009840__1	157412954	YP_001483820.1	Zn-dependent protease	+	544816	546039	0.0394	0.1778	0.3415	0.7	-	0.186	0.35	0.7	PF02163 (Peptidase_M50) - Peptidase family M50
All non-satellite	1	1.1	1.1.2		Carboxysome	Alpha-Carboxysome	Cyanobacteria Alpha-Carboxysome	93060	Cyanobacteria	Prochlorococcus marinus str. MIT 9215	NC_009840	NC_009840__1	157412955	YP_001483821.1	biotin/lipoate A/B protein ligase family protein	-	546049	546792	0.0394	0.1667	0.3659	0.75	-	0.1744	0.375	0.75	PF03099 (BPL_LplA_LipB) - Biotin/lipoate A/B protein ligase family
All non-satellite	1	1.1	1.1.2		Carboxysome	Alpha-Carboxysome	Cyanobacteria Alpha-Carboxysome	93060	Cyanobacteria	Prochlorococcus marinus str. MIT 9215	NC_009840	NC_009840__1	157412956	YP_001483822.1	photosystem I reaction center subunit XII	+	546864	546998	0.0278	0.1333	0.2683	0.55	-	0.1395	0.275	0.55	PF07465 (PsaM) - Photosystem I protein M (PsaM)
All non-satellite	1	1.1	1.1.2		Carboxysome	Alpha-Carboxysome	Cyanobacteria Alpha-Carboxysome	93060	Cyanobacteria	Prochlorococcus marinus str. MIT 9215	NC_009840	NC_009840__1	157412957	YP_001483823.1	hypothetical protein	+	547085	547432	-	-	-	-	-	-	-	-
All non-satellite	1	1.1	1.1.2		Carboxysome	Alpha-Carboxysome	Cyanobacteria Alpha-Carboxysome	93060	Cyanobacteria	Prochlorococcus marinus str. MIT 9215	NC_009840	NC_009840__1	157412958	YP_001483824.1	protochlorophyllide oxidoreductase	+	547487	548491	0.174	0.2222	0.4634	0.95	-	0.2326	0.475	0.95	PF00106 (adh_short) - short chain dehydrogenase
All non-satellite	1	1.1	1.1.2		Carboxysome	Alpha-Carboxysome	Cyanobacteria Alpha-Carboxysome	93060	Cyanobacteria	Prochlorococcus marinus str. MIT 9215	NC_009840	NC_009840__1	157412959	YP_001483825.1	protochlorophyllide reductase iron-sulfur ATP-binding protein	-	548498	549385	0.0464	0.2222	0.4878	0.95	-	0.2326	0.475	0.95	PF00142 (Fer4_NifH) - 4Fe-4S iron sulfur cluster binding proteins, NifH/frxC family
All non-satellite	1	1.1	1.1.2		Carboxysome	Alpha-Carboxysome	Cyanobacteria Alpha-Carboxysome	93060	Cyanobacteria	Prochlorococcus marinus str. MIT 9215	NC_009840	NC_009840__1	157412960	YP_001483826.1	light-independent protochlorophyllide reductase subunit B	-	549579	551150	0.0464	0.2222	0.4878	0.95	-	0.2326	0.5	0.95	PF00148 (Oxidored_nitro) - Nitrogenase component 1 type Oxidoreductase ; PF08369 (PCP_red) - Proto-chlorophyllide reductase 57 kD subunit
All non-satellite	1	1.1	1.1.2		Carboxysome	Alpha-Carboxysome	Cyanobacteria Alpha-Carboxysome	93060	Cyanobacteria	Prochlorococcus marinus str. MIT 9215	NC_009840	NC_009840__1	157412961	YP_001483827.1	light-independent protochlorophyllide reductase subunit N	-	551157	552413	0.0464	0.2222	0.4878	0.95	-	0.2326	0.475	0.95	PF00148 (Oxidored_nitro) - Nitrogenase component 1 type Oxidoreductase
All non-satellite	1	1.1	1.1.2		Carboxysome	Alpha-Carboxysome	Cyanobacteria Alpha-Carboxysome	93060	Cyanobacteria	Prochlorococcus marinus str. MIT 9215	NC_009840	NC_009840__1	157412962	YP_001483828.1	hypothetical protein	-	552571	552939	-	-	-	-	-	-	-	-
All non-satellite	1	1.1	1.1.2		Carboxysome	Alpha-Carboxysome	Cyanobacteria Alpha-Carboxysome	93060	Cyanobacteria	Prochlorococcus marinus str. MIT 9215	NC_009840	NC_009840__1	157412963	YP_001483829	hypothetical protein P9215_06281 . [BMC double-domain]	+	552944	553807	-	-	-	-	-	-	-	-	PF00936 (BMC) - BMC domain
All non-satellite	1	1.1	1.1.2		Carboxysome	Alpha-Carboxysome	Cyanobacteria Alpha-Carboxysome	93060	Cyanobacteria	Prochlorococcus marinus str. MIT 9215	NC_009840	NC_009840__1	157412964	YP_001483830.1	HAM1 family protein	-	553818	554402	0.051	0.2444	0.5366	1	-	0.2558	0.55	1	PF01725 (Ham1p_like) - Ham1 family
All non-satellite	1	1.1	1.1.2		Carboxysome	Alpha-Carboxysome	Cyanobacteria Alpha-Carboxysome	93060	Cyanobacteria	Prochlorococcus marinus str. MIT 9215	NC_009840	NC_009840__1	157412965	YP_001483831	carboxysome shell protein CsoS1 . [BMC single-domain]	+	554730	555041	-	-	-	-	-	-	-	-	PF00936 (BMC) - BMC domain
All non-satellite	1	1.1	1.1.2		Carboxysome	Alpha-Carboxysome	Cyanobacteria Alpha-Carboxysome	93060	Cyanobacteria	Prochlorococcus marinus str. MIT 9215	NC_009840	NC_009840__1	157412966	YP_001483832.1	ribulose bisophosphate carboxylase	+	555111	556526	0.1183	0.5667	1	1	-	0.593	1	1	PF02788 (RuBisCO_large_N) - Ribulose bisphosphate carboxylase large chain, N-terminal domain ; PF00016 (RuBisCO_large) - Ribulose bisphosphate carboxylase large chain, catalytic domain
All non-satellite	1	1.1	1.1.2		Carboxysome	Alpha-Carboxysome	Cyanobacteria Alpha-Carboxysome	93060	Cyanobacteria	Prochlorococcus marinus str. MIT 9215	NC_009840	NC_009840__1	157412967	YP_001483833.1	ribulose bisphosphate carboxylase, small chain	+	556620	556961	0.1995	0.9556	0.9756	1	-	0.9884	0.975	1	PF00101 (RuBisCO_small) - Ribulose bisphosphate carboxylase, small chain
All non-satellite	1	1.1	1.1.2		Carboxysome	Alpha-Carboxysome	Cyanobacteria Alpha-Carboxysome	93060	Cyanobacteria	Prochlorococcus marinus str. MIT 9215	NC_009840	NC_009840__1	157412968	YP_001483834.1	carboxysome shell protein CsoS2	+	557042	559339	0.0928	0.4444	0.9756	1	-	0.4651	1	1	PF12288 (CsoS2_M) - Carboxysome shell peptide mid-region
All non-satellite	1	1.1	1.1.2		Carboxysome	Alpha-Carboxysome	Cyanobacteria Alpha-Carboxysome	93060	Cyanobacteria	Prochlorococcus marinus str. MIT 9215	NC_009840	NC_009840__1	157412969	YP_001483835.1	carboxysome shell protein CsoS3	+	559347	560876	0.0905	0.4333	0.9512	1	-	0.4535	0.975	1	PF08936 (CsoSCA) - Carboxysome Shell Carbonic Anhydrase
All non-satellite	1	1.1	1.1.2		Carboxysome	Alpha-Carboxysome	Cyanobacteria Alpha-Carboxysome	93060	Cyanobacteria	Prochlorococcus marinus str. MIT 9215	NC_009840	NC_009840__1	157412970	YP_001483836	putative carboxysome peptide A . [pentamer]	+	560879	561130	-	-	-	-	-	-	-	-	PF03319 (EutN_CcmL) - Ethanolamine utilisation protein EutN/carboxysome
All non-satellite	1	1.1	1.1.2		Carboxysome	Alpha-Carboxysome	Cyanobacteria Alpha-Carboxysome	93060	Cyanobacteria	Prochlorococcus marinus str. MIT 9215	NC_009840	NC_009840__1	157412971	YP_001483837	putative carboxysome peptide B . [pentamer]	+	561149	561397	-	-	-	-	-	-	-	-	PF03319 (EutN_CcmL) - Ethanolamine utilisation protein EutN/carboxysome
All non-satellite	1	1.1	1.1.2		Carboxysome	Alpha-Carboxysome	Cyanobacteria Alpha-Carboxysome	93060	Cyanobacteria	Prochlorococcus marinus str. MIT 9215	NC_009840	NC_009840__1	157412972	YP_001483838.1	hypothetical protein	+	561472	561711	0.0882	0.4111	0.9024	0.95	-	0.4302	0.925	0.95	PF01329 (Pterin_4a) - Pterin 4 alpha carbinolamine dehydratase
All non-satellite	1	1.1	1.1.2		Carboxysome	Alpha-Carboxysome	Cyanobacteria Alpha-Carboxysome	93060	Cyanobacteria	Prochlorococcus marinus str. MIT 9215	NC_009840	NC_009840__1	157412973	YP_001483839.1	hypothetical protein	-	561717	561944	0.0302	0.1444	0.3171	0.65	-	0.1512	0.325	0.65	PF11334 (DUF3136) - Protein of unknown function (DUF3136)
All non-satellite	1	1.1	1.1.2		Carboxysome	Alpha-Carboxysome	Cyanobacteria Alpha-Carboxysome	93060	Cyanobacteria	Prochlorococcus marinus str. MIT 9215	NC_009840	NC_009840__1	157412974	YP_001483840.1	YjgF family translation initiation inhibitor	-	562030	562422	0.0394	0.1556	0.3415	0.65	-	0.1628	0.35	0.65	PF01042 (Ribonuc_L-PSP) - Endoribonuclease L-PSP
All non-satellite	1	1.1	1.1.2		Carboxysome	Alpha-Carboxysome	Cyanobacteria Alpha-Carboxysome	93060	Cyanobacteria	Prochlorococcus marinus str. MIT 9215	NC_009840	NC_009840__1	157412975	YP_001483841.1	putative hydroxyacylglutathione hydrolase	-	562447	563358	0.051	0.1556	0.3415	0.65	-	0.1628	0.35	0.65	PF00753 (Lactamase_B) - Metallo-beta-lactamase superfamily
All non-satellite	1	1.1	1.1.2		Carboxysome	Alpha-Carboxysome	Cyanobacteria Alpha-Carboxysome	93060	Cyanobacteria	Prochlorococcus marinus str. MIT 9215	NC_009840	NC_009840__1	157412976	YP_001483842.1	ATP phosphoribosyltransferase catalytic subunit	+	563228	563875	0.0325	0.1444	0.3171	0.65	-	0.1512	0.325	0.65	PF01634 (HisG) - ATP phosphoribosyltransferase
All non-satellite	1	1.1	1.1.2		Carboxysome	Alpha-Carboxysome	Cyanobacteria Alpha-Carboxysome	93060	Cyanobacteria	Prochlorococcus marinus str. MIT 9215	NC_009840	NC_009840__1	157412977	YP_001483843.1	putative multidrug efflux ABC transporter	+	563880	565676	0.2923	0.3	0.3902	0.65	-	0.3023	0.375	0.65	PF00005 (ABC_tran) - ABC transporter ; PF13191 (AAA_16) - AAA ATPase domain ; PF00664 (ABC_membrane) - ABC transporter transmembrane region
All non-satellite	1	1.1	1.1.2		Carboxysome	Alpha-Carboxysome	Cyanobacteria Alpha-Carboxysome	93060	Cyanobacteria	Prochlorococcus marinus str. MIT 9215	NC_009840	NC_009840__1	157412978	YP_001483844.1	putative acetyltransferase	+	565676	566206	0.065	0.1	0.1951	0.4	-	0.1047	0.2	0.4	PF13508 (Acetyltransf_7) - Acetyltransferase (GNAT) domain
All non-satellite	1	1.1	1.1.2		Carboxysome	Alpha-Carboxysome	Cyanobacteria Alpha-Carboxysome	93060	Cyanobacteria	Prochlorococcus marinus str. MIT 9215	NC_009840	NC_009840__1	157412979	YP_001483845.1	cell wall biosynthesis glycosyltransferase	-	566207	566890	0.051	0.1667	0.3171	0.65	-	0.1744	0.325	0.65	PF00535 (Glycos_transf_2) - Glycosyl transferase family 2
All non-satellite	1	1.1	1.1.2		Carboxysome	Alpha-Carboxysome	Cyanobacteria Alpha-Carboxysome	93060	Cyanobacteria	Prochlorococcus marinus str. MIT 9215	NC_009840	NC_009840__1	157412980	YP_001483846.1	hypothetical protein	-	566896	567531	0.0302	0.1444	0.3171	0.65	-	0.1512	0.325	0.65	PF09837 (DUF2064) - Uncharacterized protein conserved in bacteria (DUF2064)
All non-satellite	1	1.1	1.1.2		Carboxysome	Alpha-Carboxysome	Cyanobacteria Alpha-Carboxysome	93060	Cyanobacteria	Prochlorococcus marinus str. MIT 9215	NC_009840	NC_009840__1	157412981	YP_001483847.1	chromosomal replication initiation protein	+	567695	569089	0.0371	0.1333	0.2927	0.6	-	0.1395	0.3	0.6	PF11490 (DNA_pol3_a_NII) - DNA polymerase III polC-type N-terminus II ; PF01695 (IstB_IS21) - IstB-like ATP binding protein ; PF11638 (DnaA_N) - DnaA N-terminal domain ; PF08299 (Bac_DnaA_C) - Bacterial dnaA protein helix-turn-helix ; PF00308 (Bac_DnaA) - Bacterial dnaA protein
All non-satellite	1	1.1	1.1.2		Carboxysome	Alpha-Carboxysome	Cyanobacteria Alpha-Carboxysome	93060	Cyanobacteria	Prochlorococcus marinus str. MIT 9215	NC_009840	NC_009840__1	157412982	YP_001483848.1	glutathione S-transferase	-	569098	570327	0.0232	0.1111	0.2439	0.5	-	0.1163	0.25	0.5	PF13417 (GST_N_3) - Glutathione S-transferase, N-terminal domain
All non-satellite	1	1.1	1.1.2		Carboxysome	Alpha-Carboxysome	Cyanobacteria Alpha-Carboxysome	93060	Cyanobacteria	Prochlorococcus marinus str. MIT 9215	NC_009840	NC_009840__1	157412983	YP_001483849.1	glutathione reductase (NADPH)	+	570364	571743	0.1694	0.1667	0.2683	0.55	-	0.1628	0.275	0.55	PF07992 (Pyr_redox_2) - Pyridine nucleotide-disulphide oxidoreductase ; PF02852 (Pyr_redox_dim) - Pyridine nucleotide-disulphide oxidoreductase, dimerisation domain
All non-satellite	1	1.1	1.1.2		Carboxysome	Alpha-Carboxysome	Cyanobacteria Alpha-Carboxysome	167546	Cyanobacteria	Prochlorococcus marinus str. MIT 9301	NC_009091	NC_009091__1	126695899	YP_001090785.1	short chain dehydrogenase	+	490966	491700	0.174	0.2222	0.4634	0.95	-	0.2326	0.475	0.95	PF00106 (adh_short) - short chain dehydrogenase
All non-satellite	1	1.1	1.1.2		Carboxysome	Alpha-Carboxysome	Cyanobacteria Alpha-Carboxysome	167546	Cyanobacteria	Prochlorococcus marinus str. MIT 9301	NC_009091	NC_009091__1	126695900	YP_001090786.1	GTP cyclohydrolase I	+	491853	492593	0.0209	0.0778	0.1707	0.35	-	0.0814	0.175	0.35	PF01227 (GTP_cyclohydroI) - GTP cyclohydrolase I
All non-satellite	1	1.1	1.1.2		Carboxysome	Alpha-Carboxysome	Cyanobacteria Alpha-Carboxysome	167546	Cyanobacteria	Prochlorococcus marinus str. MIT 9301	NC_009091	NC_009091__1	126695901	YP_001090787.1	phosphoribosylanthranilate isomerase	-	492590	493246	0.0278	0.1333	0.2927	0.6	-	0.1395	0.3	0.6	PF00697 (PRAI) - N-(5'phosphoribosyl)anthranilate (PRA) isomerase
All non-satellite	1	1.1	1.1.2		Carboxysome	Alpha-Carboxysome	Cyanobacteria Alpha-Carboxysome	167546	Cyanobacteria	Prochlorococcus marinus str. MIT 9301	NC_009091	NC_009091__1	126695902	YP_001090788.1	Zn-dependent protease	+	493302	494525	0.0394	0.1778	0.3415	0.7	-	0.186	0.35	0.7	PF02163 (Peptidase_M50) - Peptidase family M50
All non-satellite	1	1.1	1.1.2		Carboxysome	Alpha-Carboxysome	Cyanobacteria Alpha-Carboxysome	167546	Cyanobacteria	Prochlorococcus marinus str. MIT 9301	NC_009091	NC_009091__1	126695903	YP_001090789.1	protein ligase	-	494522	495274	0.0394	0.1667	0.3659	0.75	-	0.1744	0.375	0.75	PF03099 (BPL_LplA_LipB) - Biotin/lipoate A/B protein ligase family
All non-satellite	1	1.1	1.1.2		Carboxysome	Alpha-Carboxysome	Cyanobacteria Alpha-Carboxysome	167546	Cyanobacteria	Prochlorococcus marinus str. MIT 9301	NC_009091	NC_009091__1	126695904	YP_001090790.1	photosystem I reaction center subunit XII	+	495346	495480	0.0278	0.1333	0.2683	0.55	-	0.1395	0.275	0.55	PF07465 (PsaM) - Photosystem I protein M (PsaM)
All non-satellite	1	1.1	1.1.2		Carboxysome	Alpha-Carboxysome	Cyanobacteria Alpha-Carboxysome	167546	Cyanobacteria	Prochlorococcus marinus str. MIT 9301	NC_009091	NC_009091__1	126695905	YP_001090791.1	hypothetical protein	+	495565	495912	-	-	-	-	-	-	-	-
All non-satellite	1	1.1	1.1.2		Carboxysome	Alpha-Carboxysome	Cyanobacteria Alpha-Carboxysome	167546	Cyanobacteria	Prochlorococcus marinus str. MIT 9301	NC_009091	NC_009091__1	126695906	YP_001090792.1	protochlorophyllide oxidoreductase	+	495967	496971	0.174	0.2222	0.4634	0.95	-	0.2326	0.475	0.95	PF00106 (adh_short) - short chain dehydrogenase
All non-satellite	1	1.1	1.1.2		Carboxysome	Alpha-Carboxysome	Cyanobacteria Alpha-Carboxysome	167546	Cyanobacteria	Prochlorococcus marinus str. MIT 9301	NC_009091	NC_009091__1	126695907	YP_001090793.1	protochlorophyllide reductase iron-sulfur ATP-binding protein	-	496978	497865	0.0464	0.2222	0.4878	0.95	-	0.2326	0.475	0.95	PF00142 (Fer4_NifH) - 4Fe-4S iron sulfur cluster binding proteins, NifH/frxC family
All non-satellite	1	1.1	1.1.2		Carboxysome	Alpha-Carboxysome	Cyanobacteria Alpha-Carboxysome	167546	Cyanobacteria	Prochlorococcus marinus str. MIT 9301	NC_009091	NC_009091__1	126695908	YP_001090794.1	light-independent protochlorophyllide reductase subunit B	-	498055	499626	0.0464	0.2222	0.4878	0.95	-	0.2326	0.5	0.95	PF00148 (Oxidored_nitro) - Nitrogenase component 1 type Oxidoreductase ; PF08369 (PCP_red) - Proto-chlorophyllide reductase 57 kD subunit
All non-satellite	1	1.1	1.1.2		Carboxysome	Alpha-Carboxysome	Cyanobacteria Alpha-Carboxysome	167546	Cyanobacteria	Prochlorococcus marinus str. MIT 9301	NC_009091	NC_009091__1	126695909	YP_001090795.1	light-independent protochlorophyllide reductase subunit N	-	499633	500889	0.0464	0.2222	0.4878	0.95	-	0.2326	0.475	0.95	PF00148 (Oxidored_nitro) - Nitrogenase component 1 type Oxidoreductase
All non-satellite	1	1.1	1.1.2		Carboxysome	Alpha-Carboxysome	Cyanobacteria Alpha-Carboxysome	167546	Cyanobacteria	Prochlorococcus marinus str. MIT 9301	NC_009091	NC_009091__1	126695910	YP_001090796.1	hypothetical protein	-	501047	501415	-	-	-	-	-	-	-	-
All non-satellite	1	1.1	1.1.2		Carboxysome	Alpha-Carboxysome	Cyanobacteria Alpha-Carboxysome	167546	Cyanobacteria	Prochlorococcus marinus str. MIT 9301	NC_009091	NC_009091__1	126695911	YP_001090797	hypothetical protein P9301_05731 . [BMC single-domain]	+	501513	502283	-	-	-	-	-	-	-	-	PF00936 (BMC) - BMC domain
All non-satellite	1	1.1	1.1.2		Carboxysome	Alpha-Carboxysome	Cyanobacteria Alpha-Carboxysome	167546	Cyanobacteria	Prochlorococcus marinus str. MIT 9301	NC_009091	NC_009091__1	126695912	YP_001090798.1	HAM1 family protein	-	502308	502892	0.051	0.2444	0.5366	1	-	0.2558	0.55	1	PF01725 (Ham1p_like) - Ham1 family
All non-satellite	1	1.1	1.1.2		Carboxysome	Alpha-Carboxysome	Cyanobacteria Alpha-Carboxysome	167546	Cyanobacteria	Prochlorococcus marinus str. MIT 9301	NC_009091	NC_009091__1	126695913	YP_001090799	carboxysome shell protein CsoS1 . [BMC single-domain]	+	503223	503534	-	-	-	-	-	-	-	-	PF00936 (BMC) - BMC domain
All non-satellite	1	1.1	1.1.2		Carboxysome	Alpha-Carboxysome	Cyanobacteria Alpha-Carboxysome	167546	Cyanobacteria	Prochlorococcus marinus str. MIT 9301	NC_009091	NC_009091__1	126695914	YP_001090800.1	ribulose bisophosphate carboxylase	+	503604	505019	0.1183	0.5667	1	1	-	0.593	1	1	PF02788 (RuBisCO_large_N) - Ribulose bisphosphate carboxylase large chain, N-terminal domain ; PF00016 (RuBisCO_large) - Ribulose bisphosphate carboxylase large chain, catalytic domain
All non-satellite	1	1.1	1.1.2		Carboxysome	Alpha-Carboxysome	Cyanobacteria Alpha-Carboxysome	167546	Cyanobacteria	Prochlorococcus marinus str. MIT 9301	NC_009091	NC_009091__1	126695915	YP_001090801.1	ribulose bisphosphate carboxylase, small chain	+	505109	505450	0.1995	0.9556	0.9756	1	-	0.9884	0.975	1	PF00101 (RuBisCO_small) - Ribulose bisphosphate carboxylase, small chain
All non-satellite	1	1.1	1.1.2		Carboxysome	Alpha-Carboxysome	Cyanobacteria Alpha-Carboxysome	167546	Cyanobacteria	Prochlorococcus marinus str. MIT 9301	NC_009091	NC_009091__1	126695916	YP_001090802.1	carboxysome shell protein CsoS2	+	505542	507836	0.0928	0.4444	0.9756	1	-	0.4651	1	1	PF12288 (CsoS2_M) - Carboxysome shell peptide mid-region
All non-satellite	1	1.1	1.1.2		Carboxysome	Alpha-Carboxysome	Cyanobacteria Alpha-Carboxysome	167546	Cyanobacteria	Prochlorococcus marinus str. MIT 9301	NC_009091	NC_009091__1	126695917	YP_001090803.1	carboxysome shell protein CsoS3	+	507844	509373	0.0905	0.4333	0.9512	1	-	0.4535	0.975	1	PF08936 (CsoSCA) - Carboxysome Shell Carbonic Anhydrase
All non-satellite	1	1.1	1.1.2		Carboxysome	Alpha-Carboxysome	Cyanobacteria Alpha-Carboxysome	167546	Cyanobacteria	Prochlorococcus marinus str. MIT 9301	NC_009091	NC_009091__1	126695918	YP_001090804	carboxysome peptide A . [pentamer]	+	509376	509627	-	-	-	-	-	-	-	-	PF03319 (EutN_CcmL) - Ethanolamine utilisation protein EutN/carboxysome
All non-satellite	1	1.1	1.1.2		Carboxysome	Alpha-Carboxysome	Cyanobacteria Alpha-Carboxysome	167546	Cyanobacteria	Prochlorococcus marinus str. MIT 9301	NC_009091	NC_009091__1	126695919	YP_001090805	carboxysome peptide B . [pentamer]	+	509645	509893	-	-	-	-	-	-	-	-	PF03319 (EutN_CcmL) - Ethanolamine utilisation protein EutN/carboxysome
All non-satellite	1	1.1	1.1.2		Carboxysome	Alpha-Carboxysome	Cyanobacteria Alpha-Carboxysome	167546	Cyanobacteria	Prochlorococcus marinus str. MIT 9301	NC_009091	NC_009091__1	126695920	YP_001090806.1	hypothetical protein	+	509969	510208	0.0882	0.4111	0.9024	0.95	-	0.4302	0.925	0.95	PF01329 (Pterin_4a) - Pterin 4 alpha carbinolamine dehydratase
All non-satellite	1	1.1	1.1.2		Carboxysome	Alpha-Carboxysome	Cyanobacteria Alpha-Carboxysome	167546	Cyanobacteria	Prochlorococcus marinus str. MIT 9301	NC_009091	NC_009091__1	126695921	YP_001090807.1	hypothetical protein	-	510215	510442	0.0302	0.1444	0.3171	0.65	-	0.1512	0.325	0.65	PF11334 (DUF3136) - Protein of unknown function (DUF3136)
All non-satellite	1	1.1	1.1.2		Carboxysome	Alpha-Carboxysome	Cyanobacteria Alpha-Carboxysome	167546	Cyanobacteria	Prochlorococcus marinus str. MIT 9301	NC_009091	NC_009091__1	126695922	YP_001090808.1	YjgF family translation initiation inhibitor	-	510528	510920	0.0394	0.1556	0.3415	0.65	-	0.1628	0.35	0.65	PF01042 (Ribonuc_L-PSP) - Endoribonuclease L-PSP
All non-satellite	1	1.1	1.1.2		Carboxysome	Alpha-Carboxysome	Cyanobacteria Alpha-Carboxysome	167546	Cyanobacteria	Prochlorococcus marinus str. MIT 9301	NC_009091	NC_009091__1	126695923	YP_001090809.1	hydroxyacylglutathione hydrolase	-	510945	511856	0.051	0.1556	0.3415	0.65	-	0.1628	0.35	0.65	PF00753 (Lactamase_B) - Metallo-beta-lactamase superfamily
All non-satellite	1	1.1	1.1.2		Carboxysome	Alpha-Carboxysome	Cyanobacteria Alpha-Carboxysome	167546	Cyanobacteria	Prochlorococcus marinus str. MIT 9301	NC_009091	NC_009091__1	126695924	YP_001090810.1	ATP phosphoribosyltransferase	+	511726	512364	0.0325	0.1444	0.3171	0.65	-	0.1512	0.325	0.65	PF01634 (HisG) - ATP phosphoribosyltransferase
All non-satellite	1	1.1	1.1.2		Carboxysome	Alpha-Carboxysome	Cyanobacteria Alpha-Carboxysome	167546	Cyanobacteria	Prochlorococcus marinus str. MIT 9301	NC_009091	NC_009091__1	126695925	YP_001090811.1	multidrug efflux ABC transporter	+	512375	514168	0.2923	0.3	0.3902	0.65	-	0.3023	0.375	0.65	PF00005 (ABC_tran) - ABC transporter ; PF13191 (AAA_16) - AAA ATPase domain ; PF00664 (ABC_membrane) - ABC transporter transmembrane region
All non-satellite	1	1.1	1.1.2		Carboxysome	Alpha-Carboxysome	Cyanobacteria Alpha-Carboxysome	167546	Cyanobacteria	Prochlorococcus marinus str. MIT 9301	NC_009091	NC_009091__1	126695926	YP_001090812.1	acetyltransferase	+	514168	514698	0.065	0.1	0.1951	0.4	-	0.1047	0.2	0.4	PF13508 (Acetyltransf_7) - Acetyltransferase (GNAT) domain
All non-satellite	1	1.1	1.1.2		Carboxysome	Alpha-Carboxysome	Cyanobacteria Alpha-Carboxysome	167546	Cyanobacteria	Prochlorococcus marinus str. MIT 9301	NC_009091	NC_009091__1	126695927	YP_001090813.1	glycosyltransferase	-	514695	515381	0.051	0.1667	0.3171	0.65	-	0.1744	0.325	0.65	PF00535 (Glycos_transf_2) - Glycosyl transferase family 2
All non-satellite	1	1.1	1.1.2		Carboxysome	Alpha-Carboxysome	Cyanobacteria Alpha-Carboxysome	167546	Cyanobacteria	Prochlorococcus marinus str. MIT 9301	NC_009091	NC_009091__1	126695928	YP_001090814.1	hypothetical protein	-	515387	515998	0.0302	0.1444	0.3171	0.65	-	0.1512	0.325	0.65	PF09837 (DUF2064) - Uncharacterized protein conserved in bacteria (DUF2064)
All non-satellite	1	1.1	1.1.2		Carboxysome	Alpha-Carboxysome	Cyanobacteria Alpha-Carboxysome	167546	Cyanobacteria	Prochlorococcus marinus str. MIT 9301	NC_009091	NC_009091__1	126695929	YP_001090815.1	chromosomal replication initiation protein	+	516187	517581	0.0371	0.1333	0.2927	0.6	-	0.1395	0.3	0.6	PF11490 (DNA_pol3_a_NII) - DNA polymerase III polC-type N-terminus II ; PF01695 (IstB_IS21) - IstB-like ATP binding protein ; PF11638 (DnaA_N) - DnaA N-terminal domain ; PF08299 (Bac_DnaA_C) - Bacterial dnaA protein helix-turn-helix ; PF00308 (Bac_DnaA) - Bacterial dnaA protein
All non-satellite	1	1.1	1.1.2		Carboxysome	Alpha-Carboxysome	Cyanobacteria Alpha-Carboxysome	167546	Cyanobacteria	Prochlorococcus marinus str. MIT 9301	NC_009091	NC_009091__1	126695930	YP_001090816.1	glutathione S-transferase	-	517589	518818	0.0232	0.1111	0.2439	0.5	-	0.1163	0.25	0.5	PF13417 (GST_N_3) - Glutathione S-transferase, N-terminal domain
All non-satellite	1	1.1	1.1.2		Carboxysome	Alpha-Carboxysome	Cyanobacteria Alpha-Carboxysome	167546	Cyanobacteria	Prochlorococcus marinus str. MIT 9301	NC_009091	NC_009091__1	126695931	YP_001090817.1	glutathione reductase (NADPH)	+	518871	520235	0.1694	0.1667	0.2683	0.55	-	0.1628	0.275	0.55	PF07992 (Pyr_redox_2) - Pyridine nucleotide-disulphide oxidoreductase ; PF02852 (Pyr_redox_dim) - Pyridine nucleotide-disulphide oxidoreductase, dimerisation domain
All non-satellite	1	1.1	1.1.2		Carboxysome	Alpha-Carboxysome	Cyanobacteria Alpha-Carboxysome	59922	Cyanobacteria	Prochlorococcus marinus str. MIT 9303	NC_008820	NC_008820__1	124022501	YP_001016808.1	protochlorophyllide oxidoreductase	+	725380	726384	0.174	0.2222	0.4634	0.95	-	0.2326	0.475	0.95	PF00106 (adh_short) - short chain dehydrogenase
All non-satellite	1	1.1	1.1.2		Carboxysome	Alpha-Carboxysome	Cyanobacteria Alpha-Carboxysome	59922	Cyanobacteria	Prochlorococcus marinus str. MIT 9303	NC_008820	NC_008820__1	124022502	YP_001016809.1	protochlorophyllide reductase iron-sulfur ATP-binding protein	-	726414	727304	0.0464	0.2222	0.4878	0.95	-	0.2326	0.475	0.95	PF00142 (Fer4_NifH) - 4Fe-4S iron sulfur cluster binding proteins, NifH/frxC family
All non-satellite	1	1.1	1.1.2		Carboxysome	Alpha-Carboxysome	Cyanobacteria Alpha-Carboxysome	59922	Cyanobacteria	Prochlorococcus marinus str. MIT 9303	NC_008820	NC_008820__1	124022503	YP_001016810.1	light-independent protochlorophyllide reductase subunit B	-	727507	729117	0.0464	0.2222	0.4878	0.95	-	0.2326	0.5	0.95	PF00148 (Oxidored_nitro) - Nitrogenase component 1 type Oxidoreductase ; PF08369 (PCP_red) - Proto-chlorophyllide reductase 57 kD subunit
All non-satellite	1	1.1	1.1.2		Carboxysome	Alpha-Carboxysome	Cyanobacteria Alpha-Carboxysome	59922	Cyanobacteria	Prochlorococcus marinus str. MIT 9303	NC_008820	NC_008820__1	124022504	YP_001016811.1	light-independent protochlorophyllide reductase subunit N	-	729125	730381	0.0464	0.2222	0.4878	0.95	-	0.2326	0.475	0.95	PF00148 (Oxidored_nitro) - Nitrogenase component 1 type Oxidoreductase
All non-satellite	1	1.1	1.1.2		Carboxysome	Alpha-Carboxysome	Cyanobacteria Alpha-Carboxysome	59922	Cyanobacteria	Prochlorococcus marinus str. MIT 9303	NC_008820	NC_008820__1	124022505	YP_001016812.1	sulfate transporter	+	730570	732291	0.0255	0.1	0.122	0.1	-	0.093	0.125	0.1	PF00916 (Sulfate_transp) - Sulfate transporter family ; PF13792 (Sulfate_tra_GLY) - Sulfate transporter N-terminal domain with GLY motif ; PF01740 (STAS) - STAS domain
All non-satellite	1	1.1	1.1.2		Carboxysome	Alpha-Carboxysome	Cyanobacteria Alpha-Carboxysome	59922	Cyanobacteria	Prochlorococcus marinus str. MIT 9303	NC_008820	NC_008820__1	124022506	YP_001016813.1	sodium-dependent bicarbonate transporter	+	732492	733517	0.0139	0.0667	0.122	0.15	-	0.0698	0.125	0.15	PF05982 (DUF897) - Domain of unknown function (DUF897)
All non-satellite	1	1.1	1.1.2		Carboxysome	Alpha-Carboxysome	Cyanobacteria Alpha-Carboxysome	59922	Cyanobacteria	Prochlorococcus marinus str. MIT 9303	NC_008820	NC_008820__1	124022507	YP_001016814.1	hypothetical protein	+	733522	733803	-	-	-	-	-	-	-	-
All non-satellite	1	1.1	1.1.2		Carboxysome	Alpha-Carboxysome	Cyanobacteria Alpha-Carboxysome	59922	Cyanobacteria	Prochlorococcus marinus str. MIT 9303	NC_008820	NC_008820__1	124022508	YP_001016815.1	hypothetical protein	+	734131	734433	-	-	-	-	-	-	-	-
All non-satellite	1	1.1	1.1.2		Carboxysome	Alpha-Carboxysome	Cyanobacteria Alpha-Carboxysome	59922	Cyanobacteria	Prochlorococcus marinus str. MIT 9303	NC_008820	NC_008820__1	124022509	YP_001016816.1	hypothetical protein	-	734509	734625	-	-	-	-	-	-	-	-
All non-satellite	1	1.1	1.1.2		Carboxysome	Alpha-Carboxysome	Cyanobacteria Alpha-Carboxysome	59922	Cyanobacteria	Prochlorococcus marinus str. MIT 9303	NC_008820	NC_008820__1	124022510	YP_001016817.1	hypothetical protein	-	734603	734881	-	-	-	-	-	-	-	-
All non-satellite	1	1.1	1.1.2		Carboxysome	Alpha-Carboxysome	Cyanobacteria Alpha-Carboxysome	59922	Cyanobacteria	Prochlorococcus marinus str. MIT 9303	NC_008820	NC_008820__1	124022511	YP_001016818.1	hypothetical protein	-	734836	735024	-	-	-	-	-	-	-	-
All non-satellite	1	1.1	1.1.2		Carboxysome	Alpha-Carboxysome	Cyanobacteria Alpha-Carboxysome	59922	Cyanobacteria	Prochlorococcus marinus str. MIT 9303	NC_008820	NC_008820__1	124022512	YP_001016819.1	hypothetical protein	-	735021	735422	-	-	-	-	-	-	-	-
All non-satellite	1	1.1	1.1.2		Carboxysome	Alpha-Carboxysome	Cyanobacteria Alpha-Carboxysome	59922	Cyanobacteria	Prochlorococcus marinus str. MIT 9303	NC_008820	NC_008820__1	124022513	YP_001016820	hypothetical protein P9303_08041 . [BMC double-domain]	+	735524	736294	-	-	-	-	-	-	-	-	PF00936 (BMC) - BMC domain
All non-satellite	1	1.1	1.1.2		Carboxysome	Alpha-Carboxysome	Cyanobacteria Alpha-Carboxysome	59922	Cyanobacteria	Prochlorococcus marinus str. MIT 9303	NC_008820	NC_008820__1	124022514	YP_001016821.1	HAM1 family protein	-	736291	736890	0.051	0.2444	0.5366	1	-	0.2558	0.55	1	PF01725 (Ham1p_like) - Ham1 family
All non-satellite	1	1.1	1.1.2		Carboxysome	Alpha-Carboxysome	Cyanobacteria Alpha-Carboxysome	59922	Cyanobacteria	Prochlorococcus marinus str. MIT 9303	NC_008820	NC_008820__1	124022515	YP_001016822.1	hypothetical protein	+	736876	737064	-	-	-	-	-	-	-	-
All non-satellite	1	1.1	1.1.2		Carboxysome	Alpha-Carboxysome	Cyanobacteria Alpha-Carboxysome	59922	Cyanobacteria	Prochlorococcus marinus str. MIT 9303	NC_008820	NC_008820__1	124022516	YP_001016823	carboxysome shell protein CsoS1 . [BMC single-domain]	+	737232	737543	-	-	-	-	-	-	-	-	PF00936 (BMC) - BMC domain
All non-satellite	1	1.1	1.1.2		Carboxysome	Alpha-Carboxysome	Cyanobacteria Alpha-Carboxysome	59922	Cyanobacteria	Prochlorococcus marinus str. MIT 9303	NC_008820	NC_008820__1	124022517	YP_001016824.1	ribulose bisophosphate carboxylase	+	737613	739025	0.1183	0.5667	1	1	-	0.593	1	1	PF02788 (RuBisCO_large_N) - Ribulose bisphosphate carboxylase large chain, N-terminal domain ; PF00016 (RuBisCO_large) - Ribulose bisphosphate carboxylase large chain, catalytic domain
All non-satellite	1	1.1	1.1.2		Carboxysome	Alpha-Carboxysome	Cyanobacteria Alpha-Carboxysome	59922	Cyanobacteria	Prochlorococcus marinus str. MIT 9303	NC_008820	NC_008820__1	124022518	YP_001016825.1	ribulose bisphosphate carboxylase, small chain	+	739134	739475	0.1995	0.9556	0.9756	1	-	0.9884	0.975	1	PF00101 (RuBisCO_small) - Ribulose bisphosphate carboxylase, small chain
All non-satellite	1	1.1	1.1.2		Carboxysome	Alpha-Carboxysome	Cyanobacteria Alpha-Carboxysome	59922	Cyanobacteria	Prochlorococcus marinus str. MIT 9303	NC_008820	NC_008820__1	124022519	YP_001016826.1	carboxysome shell protein	+	739587	741968	0.0928	0.4444	0.9756	1	-	0.4651	1	1	PF12288 (CsoS2_M) - Carboxysome shell peptide mid-region
All non-satellite	1	1.1	1.1.2		Carboxysome	Alpha-Carboxysome	Cyanobacteria Alpha-Carboxysome	59922	Cyanobacteria	Prochlorococcus marinus str. MIT 9303	NC_008820	NC_008820__1	124022520	YP_001016827.1	hypothetical protein	+	741969	742076	-	-	-	-	-	-	-	-
All non-satellite	1	1.1	1.1.2		Carboxysome	Alpha-Carboxysome	Cyanobacteria Alpha-Carboxysome	59922	Cyanobacteria	Prochlorococcus marinus str. MIT 9303	NC_008820	NC_008820__1	124022521	YP_001016828.1	carboxysome shell protein CsoS3	+	741976	743523	0.0905	0.4333	0.9512	1	-	0.4535	0.975	1	PF08936 (CsoSCA) - Carboxysome Shell Carbonic Anhydrase
All non-satellite	1	1.1	1.1.2		Carboxysome	Alpha-Carboxysome	Cyanobacteria Alpha-Carboxysome	59922	Cyanobacteria	Prochlorococcus marinus str. MIT 9303	NC_008820	NC_008820__1	124022522	YP_001016829	carboxysome peptide A . [pentamer]	+	743525	743800	-	-	-	-	-	-	-	-	PF03319 (EutN_CcmL) - Ethanolamine utilisation protein EutN/carboxysome
All non-satellite	1	1.1	1.1.2		Carboxysome	Alpha-Carboxysome	Cyanobacteria Alpha-Carboxysome	59922	Cyanobacteria	Prochlorococcus marinus str. MIT 9303	NC_008820	NC_008820__1	124022523	YP_001016830	carboxysome peptide B . [pentamer]	+	743800	744051	-	-	-	-	-	-	-	-	PF03319 (EutN_CcmL) - Ethanolamine utilisation protein EutN/carboxysome
All non-satellite	1	1.1	1.1.2		Carboxysome	Alpha-Carboxysome	Cyanobacteria Alpha-Carboxysome	59922	Cyanobacteria	Prochlorococcus marinus str. MIT 9303	NC_008820	NC_008820__1	124022524	YP_001016831	hypothetical protein P9303_08151 . [BMC single-domain]	+	744444	744719	-	-	-	-	-	-	-	-	PF00936 (BMC) - BMC domain
All non-satellite	1	1.1	1.1.2		Carboxysome	Alpha-Carboxysome	Cyanobacteria Alpha-Carboxysome	59922	Cyanobacteria	Prochlorococcus marinus str. MIT 9303	NC_008820	NC_008820__1	124022525	YP_001016832.1	pterin-4a-carbinolamine dehydratase	+	744863	745114	0.0882	0.4111	0.9024	0.95	-	0.4302	0.925	0.95	PF01329 (Pterin_4a) - Pterin 4 alpha carbinolamine dehydratase
All non-satellite	1	1.1	1.1.2		Carboxysome	Alpha-Carboxysome	Cyanobacteria Alpha-Carboxysome	59922	Cyanobacteria	Prochlorococcus marinus str. MIT 9303	NC_008820	NC_008820__1	124022526	YP_001016833.1	RuBisCo-expression protein CbbX	+	745098	746015	0.0325	0.0889	0.1951	0.4	-	0.093	0.2	0.4	PF00004 (AAA) - ATPase family associated with various cellular activities (AAA)
All non-satellite	1	1.1	1.1.2		Carboxysome	Alpha-Carboxysome	Cyanobacteria Alpha-Carboxysome	59922	Cyanobacteria	Prochlorococcus marinus str. MIT 9303	NC_008820	NC_008820__1	124022527	YP_001016834.1	hypothetical protein	-	746060	746281	0.0302	0.1444	0.3171	0.65	-	0.1512	0.325	0.65	PF11334 (DUF3136) - Protein of unknown function (DUF3136)
All non-satellite	1	1.1	1.1.2		Carboxysome	Alpha-Carboxysome	Cyanobacteria Alpha-Carboxysome	59922	Cyanobacteria	Prochlorococcus marinus str. MIT 9303	NC_008820	NC_008820__1	124022528	YP_001016835.1	hypothetical protein	+	746344	746460	-	-	-	-	-	-	-	-
All non-satellite	1	1.1	1.1.2		Carboxysome	Alpha-Carboxysome	Cyanobacteria Alpha-Carboxysome	59922	Cyanobacteria	Prochlorococcus marinus str. MIT 9303	NC_008820	NC_008820__1	124022529	YP_001016836.1	translation initiation inhibitor, yjgF family protein	-	746573	746971	0.0394	0.1556	0.3415	0.65	-	0.1628	0.35	0.65	PF01042 (Ribonuc_L-PSP) - Endoribonuclease L-PSP
All non-satellite	1	1.1	1.1.2		Carboxysome	Alpha-Carboxysome	Cyanobacteria Alpha-Carboxysome	59922	Cyanobacteria	Prochlorococcus marinus str. MIT 9303	NC_008820	NC_008820__1	124022530	YP_001016837.1	hypothetical protein	+	746947	747198	-	-	-	-	-	-	-	-
All non-satellite	1	1.1	1.1.2		Carboxysome	Alpha-Carboxysome	Cyanobacteria Alpha-Carboxysome	59922	Cyanobacteria	Prochlorococcus marinus str. MIT 9303	NC_008820	NC_008820__1	124022531	YP_001016838.1	hydroxyacylglutathione hydrolase	-	747195	747977	0.051	0.1556	0.3415	0.65	-	0.1628	0.35	0.65	PF00753 (Lactamase_B) - Metallo-beta-lactamase superfamily
All non-satellite	1	1.1	1.1.2		Carboxysome	Alpha-Carboxysome	Cyanobacteria Alpha-Carboxysome	59922	Cyanobacteria	Prochlorococcus marinus str. MIT 9303	NC_008820	NC_008820__1	124022532	YP_001016839.1	ATP phosphoribosyltransferase	+	748007	748660	0.0325	0.1444	0.3171	0.65	-	0.1512	0.325	0.65	PF01634 (HisG) - ATP phosphoribosyltransferase
All non-satellite	1	1.1	1.1.2		Carboxysome	Alpha-Carboxysome	Cyanobacteria Alpha-Carboxysome	59922	Cyanobacteria	Prochlorococcus marinus str. MIT 9303	NC_008820	NC_008820__1	124022533	YP_001016840.1	multidrug efflux ABC transporter	+	748660	750456	0.2923	0.3	0.3902	0.65	-	0.3023	0.375	0.65	PF00005 (ABC_tran) - ABC transporter ; PF13191 (AAA_16) - AAA ATPase domain ; PF00664 (ABC_membrane) - ABC transporter transmembrane region
All non-satellite	1	1.1	1.1.2		Carboxysome	Alpha-Carboxysome	Cyanobacteria Alpha-Carboxysome	59922	Cyanobacteria	Prochlorococcus marinus str. MIT 9303	NC_008820	NC_008820__1	124022534	YP_001016841.1	acetyltransferase	+	750557	751057	0.2204	0.0556	0.0732	0.15	-	0.0581	0.075	0.15	PF00583 (Acetyltransf_1) - Acetyltransferase (GNAT) family
All non-satellite	1	1.1	1.1.2		Carboxysome	Alpha-Carboxysome	Cyanobacteria Alpha-Carboxysome	59922	Cyanobacteria	Prochlorococcus marinus str. MIT 9303	NC_008820	NC_008820__1	124022535	YP_001016842.1	cell wall biosynthesis glycosyltransferase	-	751061	751756	0.051	0.1667	0.3171	0.65	-	0.1744	0.325	0.65	PF00535 (Glycos_transf_2) - Glycosyl transferase family 2
All non-satellite	1	1.1	1.1.2		Carboxysome	Alpha-Carboxysome	Cyanobacteria Alpha-Carboxysome	59922	Cyanobacteria	Prochlorococcus marinus str. MIT 9303	NC_008820	NC_008820__1	124022536	YP_001016843.1	hypothetical protein	-	752282	753217	-	-	-	-	-	-	-	-
All non-satellite	1	1.1	1.1.2		Carboxysome	Alpha-Carboxysome	Cyanobacteria Alpha-Carboxysome	59922	Cyanobacteria	Prochlorococcus marinus str. MIT 9303	NC_008820	NC_008820__1	124022537	YP_001016844.1	hypothetical protein	-	753431	754093	0.0302	0.1444	0.3171	0.65	-	0.1512	0.325	0.65	PF09837 (DUF2064) - Uncharacterized protein conserved in bacteria (DUF2064)
All non-satellite	1	1.1	1.1.2		Carboxysome	Alpha-Carboxysome	Cyanobacteria Alpha-Carboxysome	59922	Cyanobacteria	Prochlorococcus marinus str. MIT 9303	NC_008820	NC_008820__1	124022538	YP_001016845.1	trypsin-like serine protease	-	754100	755254	0.0255	0.0889	0.1707	0.15	-	0.093	0.175	0.15	PF13180 (PDZ_2) - PDZ domain ; PF13365 (Trypsin_2) - Trypsin-like peptidase domain ; PF00089 (Trypsin) - Trypsin
All non-satellite	1	1.1	1.1.2		Carboxysome	Alpha-Carboxysome	Cyanobacteria Alpha-Carboxysome	74546	Cyanobacteria	Prochlorococcus marinus str. MIT 9312	NC_007577	NC_007577__1	78778920	YP_397032.1	short chain dehydrogenase	+	501103	501837	0.174	0.2222	0.4634	0.95	-	0.2326	0.475	0.95	PF00106 (adh_short) - short chain dehydrogenase
All non-satellite	1	1.1	1.1.2		Carboxysome	Alpha-Carboxysome	Cyanobacteria Alpha-Carboxysome	74546	Cyanobacteria	Prochlorococcus marinus str. MIT 9312	NC_007577	NC_007577__1	78778921	YP_397033.1	GTP cyclohydrolase	+	501991	502731	0.0209	0.0778	0.1707	0.35	-	0.0814	0.175	0.35	PF01227 (GTP_cyclohydroI) - GTP cyclohydrolase I
All non-satellite	1	1.1	1.1.2		Carboxysome	Alpha-Carboxysome	Cyanobacteria Alpha-Carboxysome	74546	Cyanobacteria	Prochlorococcus marinus str. MIT 9312	NC_007577	NC_007577__1	78778922	YP_397034.1	phosphoribosylanthranilate isomerase	-	502728	503384	0.0278	0.1333	0.2927	0.6	-	0.1395	0.3	0.6	PF00697 (PRAI) - N-(5'phosphoribosyl)anthranilate (PRA) isomerase
All non-satellite	1	1.1	1.1.2		Carboxysome	Alpha-Carboxysome	Cyanobacteria Alpha-Carboxysome	74546	Cyanobacteria	Prochlorococcus marinus str. MIT 9312	NC_007577	NC_007577__1	78778923	YP_397035.1	hypothetical protein	+	503440	504663	0.0394	0.1778	0.3415	0.7	-	0.186	0.35	0.7	PF02163 (Peptidase_M50) - Peptidase family M50
All non-satellite	1	1.1	1.1.2		Carboxysome	Alpha-Carboxysome	Cyanobacteria Alpha-Carboxysome	74546	Cyanobacteria	Prochlorococcus marinus str. MIT 9312	NC_007577	NC_007577__1	78778924	YP_397036.1	protein ligase	-	504693	505379	0.0394	0.1667	0.3659	0.75	-	0.1744	0.375	0.75	PF03099 (BPL_LplA_LipB) - Biotin/lipoate A/B protein ligase family
All non-satellite	1	1.1	1.1.2		Carboxysome	Alpha-Carboxysome	Cyanobacteria Alpha-Carboxysome	74546	Cyanobacteria	Prochlorococcus marinus str. MIT 9312	NC_007577	NC_007577__1	78778925	YP_397037.1	photosystem I reaction center subunit XII	+	505518	505622	-	-	-	-	-	-	-	-
All non-satellite	1	1.1	1.1.2		Carboxysome	Alpha-Carboxysome	Cyanobacteria Alpha-Carboxysome	74546	Cyanobacteria	Prochlorococcus marinus str. MIT 9312	NC_007577	NC_007577__1	78778926	YP_397038.1	hypothetical protein	+	505704	506051	-	-	-	-	-	-	-	-
All non-satellite	1	1.1	1.1.2		Carboxysome	Alpha-Carboxysome	Cyanobacteria Alpha-Carboxysome	74546	Cyanobacteria	Prochlorococcus marinus str. MIT 9312	NC_007577	NC_007577__1	78778927	YP_397039.1	protochlorophyllide oxidoreductase	+	506105	507109	0.174	0.2222	0.4634	0.95	-	0.2326	0.475	0.95	PF00106 (adh_short) - short chain dehydrogenase
All non-satellite	1	1.1	1.1.2		Carboxysome	Alpha-Carboxysome	Cyanobacteria Alpha-Carboxysome	74546	Cyanobacteria	Prochlorococcus marinus str. MIT 9312	NC_007577	NC_007577__1	78778928	YP_397040.1	protochlorophyllide reductase iron-sulfur ATP-binding protein	-	507116	508003	0.0464	0.2222	0.4878	0.95	-	0.2326	0.475	0.95	PF00142 (Fer4_NifH) - 4Fe-4S iron sulfur cluster binding proteins, NifH/frxC family
All non-satellite	1	1.1	1.1.2		Carboxysome	Alpha-Carboxysome	Cyanobacteria Alpha-Carboxysome	74546	Cyanobacteria	Prochlorococcus marinus str. MIT 9312	NC_007577	NC_007577__1	78778929	YP_397041.1	light-independent protochlorophyllide reductase subunit B	-	508196	509773	0.0464	0.2222	0.4878	0.95	-	0.2326	0.5	0.95	PF00148 (Oxidored_nitro) - Nitrogenase component 1 type Oxidoreductase ; PF08369 (PCP_red) - Proto-chlorophyllide reductase 57 kD subunit
All non-satellite	1	1.1	1.1.2		Carboxysome	Alpha-Carboxysome	Cyanobacteria Alpha-Carboxysome	74546	Cyanobacteria	Prochlorococcus marinus str. MIT 9312	NC_007577	NC_007577__1	78778930	YP_397042.1	light-independent protochlorophyllide reductase subunit N	-	509778	511034	0.0464	0.2222	0.4878	0.95	-	0.2326	0.475	0.95	PF00148 (Oxidored_nitro) - Nitrogenase component 1 type Oxidoreductase
All non-satellite	1	1.1	1.1.2		Carboxysome	Alpha-Carboxysome	Cyanobacteria Alpha-Carboxysome	74546	Cyanobacteria	Prochlorococcus marinus str. MIT 9312	NC_007577	NC_007577__1	78778931	YP_397043.1	hypothetical protein	-	511192	511560	-	-	-	-	-	-	-	-
All non-satellite	1	1.1	1.1.2		Carboxysome	Alpha-Carboxysome	Cyanobacteria Alpha-Carboxysome	74546	Cyanobacteria	Prochlorococcus marinus str. MIT 9312	NC_007577	NC_007577__1	78778932	YP_397044	hypothetical protein PMT9312_0547 . [BMC double-domain]	+	511658	512428	-	-	-	-	-	-	-	-	PF00936 (BMC) - BMC domain
All non-satellite	1	1.1	1.1.2		Carboxysome	Alpha-Carboxysome	Cyanobacteria Alpha-Carboxysome	74546	Cyanobacteria	Prochlorococcus marinus str. MIT 9312	NC_007577	NC_007577__1	78778933	YP_397045.1	HAM1 family protein	-	512438	513022	0.051	0.2444	0.5366	1	-	0.2558	0.55	1	PF01725 (Ham1p_like) - Ham1 family
All non-satellite	1	1.1	1.1.2		Carboxysome	Alpha-Carboxysome	Cyanobacteria Alpha-Carboxysome	74546	Cyanobacteria	Prochlorococcus marinus str. MIT 9312	NC_007577	NC_007577__1	78778934	YP_397046	carboxysome shell protein CsoS1 . [BMC single-domain]	+	513352	513663	-	-	-	-	-	-	-	-	PF00936 (BMC) - BMC domain
All non-satellite	1	1.1	1.1.2		Carboxysome	Alpha-Carboxysome	Cyanobacteria Alpha-Carboxysome	74546	Cyanobacteria	Prochlorococcus marinus str. MIT 9312	NC_007577	NC_007577__1	78778935	YP_397047.1	ribulose bisophosphate carboxylase	+	513733	515148	0.1183	0.5667	1	1	-	0.593	1	1	PF02788 (RuBisCO_large_N) - Ribulose bisphosphate carboxylase large chain, N-terminal domain ; PF00016 (RuBisCO_large) - Ribulose bisphosphate carboxylase large chain, catalytic domain
All non-satellite	1	1.1	1.1.2		Carboxysome	Alpha-Carboxysome	Cyanobacteria Alpha-Carboxysome	74546	Cyanobacteria	Prochlorococcus marinus str. MIT 9312	NC_007577	NC_007577__1	78778936	YP_397048.1	ribulose bisphosphate carboxylase, small chain	+	515243	515584	0.1995	0.9556	0.9756	1	-	0.9884	0.975	1	PF00101 (RuBisCO_small) - Ribulose bisphosphate carboxylase, small chain
All non-satellite	1	1.1	1.1.2		Carboxysome	Alpha-Carboxysome	Cyanobacteria Alpha-Carboxysome	74546	Cyanobacteria	Prochlorococcus marinus str. MIT 9312	NC_007577	NC_007577__1	78778937	YP_397049.1	carboxysome shell protein CsoS2	+	515664	517964	0.0928	0.4444	0.9756	1	-	0.4651	1	1	PF12288 (CsoS2_M) - Carboxysome shell peptide mid-region
All non-satellite	1	1.1	1.1.2		Carboxysome	Alpha-Carboxysome	Cyanobacteria Alpha-Carboxysome	74546	Cyanobacteria	Prochlorococcus marinus str. MIT 9312	NC_007577	NC_007577__1	78778938	YP_397050.1	carboxysome shell protein CsoS3	+	517972	519501	0.0905	0.4333	0.9512	1	-	0.4535	0.975	1	PF08936 (CsoSCA) - Carboxysome Shell Carbonic Anhydrase
All non-satellite	1	1.1	1.1.2		Carboxysome	Alpha-Carboxysome	Cyanobacteria Alpha-Carboxysome	74546	Cyanobacteria	Prochlorococcus marinus str. MIT 9312	NC_007577	NC_007577__1	78778939	YP_397051	carboxysome peptide A . [pentamer]	+	519504	519755	-	-	-	-	-	-	-	-	PF03319 (EutN_CcmL) - Ethanolamine utilisation protein EutN/carboxysome
All non-satellite	1	1.1	1.1.2		Carboxysome	Alpha-Carboxysome	Cyanobacteria Alpha-Carboxysome	74546	Cyanobacteria	Prochlorococcus marinus str. MIT 9312	NC_007577	NC_007577__1	78778940	YP_397052	carboxysome peptide B . [pentamer]	+	519775	520023	-	-	-	-	-	-	-	-	PF03319 (EutN_CcmL) - Ethanolamine utilisation protein EutN/carboxysome
All non-satellite	1	1.1	1.1.2		Carboxysome	Alpha-Carboxysome	Cyanobacteria Alpha-Carboxysome	74546	Cyanobacteria	Prochlorococcus marinus str. MIT 9312	NC_007577	NC_007577__1	78778941	YP_397053.1	hypothetical protein	+	520098	520337	0.0882	0.4111	0.9024	0.95	-	0.4302	0.925	0.95	PF01329 (Pterin_4a) - Pterin 4 alpha carbinolamine dehydratase
All non-satellite	1	1.1	1.1.2		Carboxysome	Alpha-Carboxysome	Cyanobacteria Alpha-Carboxysome	74546	Cyanobacteria	Prochlorococcus marinus str. MIT 9312	NC_007577	NC_007577__1	78778942	YP_397054.1	hypothetical protein	-	520344	520571	0.0302	0.1444	0.3171	0.65	-	0.1512	0.325	0.65	PF11334 (DUF3136) - Protein of unknown function (DUF3136)
All non-satellite	1	1.1	1.1.2		Carboxysome	Alpha-Carboxysome	Cyanobacteria Alpha-Carboxysome	74546	Cyanobacteria	Prochlorococcus marinus str. MIT 9312	NC_007577	NC_007577__1	78778943	YP_397055.1	endoribonuclease L-PSP	-	520657	521049	0.0394	0.1556	0.3415	0.65	-	0.1628	0.35	0.65	PF01042 (Ribonuc_L-PSP) - Endoribonuclease L-PSP
All non-satellite	1	1.1	1.1.2		Carboxysome	Alpha-Carboxysome	Cyanobacteria Alpha-Carboxysome	74546	Cyanobacteria	Prochlorococcus marinus str. MIT 9312	NC_007577	NC_007577__1	78778944	YP_397056.1	hydroxyacylglutathione hydrolase	-	521074	521814	0.051	0.1556	0.3415	0.65	-	0.1628	0.35	0.65	PF00753 (Lactamase_B) - Metallo-beta-lactamase superfamily
All non-satellite	1	1.1	1.1.2		Carboxysome	Alpha-Carboxysome	Cyanobacteria Alpha-Carboxysome	74546	Cyanobacteria	Prochlorococcus marinus str. MIT 9312	NC_007577	NC_007577__1	78778945	YP_397057.1	ATP phosphoribosyltransferase catalytic subunit	+	521854	522492	0.0325	0.1444	0.3171	0.65	-	0.1512	0.325	0.65	PF01634 (HisG) - ATP phosphoribosyltransferase
All non-satellite	1	1.1	1.1.2		Carboxysome	Alpha-Carboxysome	Cyanobacteria Alpha-Carboxysome	74546	Cyanobacteria	Prochlorococcus marinus str. MIT 9312	NC_007577	NC_007577__1	78778946	YP_397058.1	multidrug ABC transporter	+	522505	524301	0.2923	0.3	0.3902	0.65	-	0.3023	0.375	0.65	PF00005 (ABC_tran) - ABC transporter ; PF13191 (AAA_16) - AAA ATPase domain ; PF00664 (ABC_membrane) - ABC transporter transmembrane region
All non-satellite	1	1.1	1.1.2		Carboxysome	Alpha-Carboxysome	Cyanobacteria Alpha-Carboxysome	74546	Cyanobacteria	Prochlorococcus marinus str. MIT 9312	NC_007577	NC_007577__1	78778947	YP_397059.1	acetyltransferase	+	524301	524831	0.065	0.1	0.1951	0.4	-	0.1047	0.2	0.4	PF13508 (Acetyltransf_7) - Acetyltransferase (GNAT) domain
All non-satellite	1	1.1	1.1.2		Carboxysome	Alpha-Carboxysome	Cyanobacteria Alpha-Carboxysome	74546	Cyanobacteria	Prochlorococcus marinus str. MIT 9312	NC_007577	NC_007577__1	78778948	YP_397060.1	hypothetical protein	-	524832	525515	0.051	0.1667	0.3171	0.65	-	0.1744	0.325	0.65	PF00535 (Glycos_transf_2) - Glycosyl transferase family 2
All non-satellite	1	1.1	1.1.2		Carboxysome	Alpha-Carboxysome	Cyanobacteria Alpha-Carboxysome	74546	Cyanobacteria	Prochlorococcus marinus str. MIT 9312	NC_007577	NC_007577__1	78778949	YP_397061.1	hypothetical protein	-	525521	526132	0.0302	0.1444	0.3171	0.65	-	0.1512	0.325	0.65	PF09837 (DUF2064) - Uncharacterized protein conserved in bacteria (DUF2064)
All non-satellite	1	1.1	1.1.2		Carboxysome	Alpha-Carboxysome	Cyanobacteria Alpha-Carboxysome	74546	Cyanobacteria	Prochlorococcus marinus str. MIT 9312	NC_007577	NC_007577__1	78778950	YP_397062.1	chromosomal replication initiation protein	+	526327	527721	0.0371	0.1333	0.2927	0.6	-	0.1395	0.3	0.6	PF11490 (DNA_pol3_a_NII) - DNA polymerase III polC-type N-terminus II ; PF01695 (IstB_IS21) - IstB-like ATP binding protein ; PF00308 (Bac_DnaA) - Bacterial dnaA protein ; PF03969 (AFG1_ATPase) - AFG1-like ATPase ; PF08299 (Bac_DnaA_C) - Bacterial dnaA protein helix-turn-helix ; PF11638 (DnaA_N) - DnaA N-terminal domain
All non-satellite	1	1.1	1.1.2		Carboxysome	Alpha-Carboxysome	Cyanobacteria Alpha-Carboxysome	74546	Cyanobacteria	Prochlorococcus marinus str. MIT 9312	NC_007577	NC_007577__1	78778951	YP_397063.1	glutathione S-transferase	-	527726	528952	0.0232	0.1111	0.2439	0.5	-	0.1163	0.25	0.5	PF13417 (GST_N_3) - Glutathione S-transferase, N-terminal domain
All non-satellite	1	1.1	1.1.2		Carboxysome	Alpha-Carboxysome	Cyanobacteria Alpha-Carboxysome	74546	Cyanobacteria	Prochlorococcus marinus str. MIT 9312	NC_007577	NC_007577__1	78778952	YP_397064.1	NADPH-glutathione reductase	+	528989	530368	0.1694	0.1667	0.2683	0.55	-	0.1628	0.275	0.55	PF07992 (Pyr_redox_2) - Pyridine nucleotide-disulphide oxidoreductase ; PF02852 (Pyr_redox_dim) - Pyridine nucleotide-disulphide oxidoreductase, dimerisation domain
All non-satellite	1	1.1	1.1.2		Carboxysome	Alpha-Carboxysome	Cyanobacteria Alpha-Carboxysome	74547	Cyanobacteria	Prochlorococcus marinus str. MIT 9313	NC_005071	NC_005071__1	33863457	NP_895017.1	chromosomal replication initiation protein	-	1277265	1278662	0.0371	0.1333	0.2927	0.6	-	0.1395	0.3	0.6	PF01695 (IstB_IS21) - IstB-like ATP binding protein ; PF11638 (DnaA_N) - DnaA N-terminal domain ; PF08299 (Bac_DnaA_C) - Bacterial dnaA protein helix-turn-helix ; PF00308 (Bac_DnaA) - Bacterial dnaA protein
All non-satellite	1	1.1	1.1.2		Carboxysome	Alpha-Carboxysome	Cyanobacteria Alpha-Carboxysome	74547	Cyanobacteria	Prochlorococcus marinus str. MIT 9313	NC_005071	NC_005071__1	33863458	NP_895018.1	serine protease trypsin family protein	+	1278762	1279916	0.0255	0.0889	0.1707	0.15	-	0.093	0.175	0.15	PF13180 (PDZ_2) - PDZ domain ; PF13365 (Trypsin_2) - Trypsin-like peptidase domain ; PF00089 (Trypsin) - Trypsin
All non-satellite	1	1.1	1.1.2		Carboxysome	Alpha-Carboxysome	Cyanobacteria Alpha-Carboxysome	74547	Cyanobacteria	Prochlorococcus marinus str. MIT 9313	NC_005071	NC_005071__1	33863459	NP_895019.1	hypothetical protein	+	1279923	1280585	0.0302	0.1444	0.3171	0.65	-	0.1512	0.325	0.65	PF09837 (DUF2064) - Uncharacterized protein conserved in bacteria (DUF2064)
All non-satellite	1	1.1	1.1.2		Carboxysome	Alpha-Carboxysome	Cyanobacteria Alpha-Carboxysome	74547	Cyanobacteria	Prochlorococcus marinus str. MIT 9313	NC_005071	NC_005071__1	33863460	NP_895020.1	hypothetical protein	+	1280593	1281411	0.051	0.1667	0.3171	0.65	-	0.1744	0.325	0.65	PF00535 (Glycos_transf_2) - Glycosyl transferase family 2
All non-satellite	1	1.1	1.1.2		Carboxysome	Alpha-Carboxysome	Cyanobacteria Alpha-Carboxysome	74547	Cyanobacteria	Prochlorococcus marinus str. MIT 9313	NC_005071	NC_005071__1	33863461	NP_895021.1	acetyltransferase	-	1281415	1281915	0.2204	0.0556	0.0732	0.15	-	0.0581	0.075	0.15	PF00583 (Acetyltransf_1) - Acetyltransferase (GNAT) family
All non-satellite	1	1.1	1.1.2		Carboxysome	Alpha-Carboxysome	Cyanobacteria Alpha-Carboxysome	74547	Cyanobacteria	Prochlorococcus marinus str. MIT 9313	NC_005071	NC_005071__1	33863462	NP_895022.1	multidrug efflux ABC transporter	-	1282016	1283812	0.2923	0.3	0.3902	0.65	-	0.3023	0.375	0.65	PF00005 (ABC_tran) - ABC transporter ; PF13191 (AAA_16) - AAA ATPase domain ; PF00664 (ABC_membrane) - ABC transporter transmembrane region
All non-satellite	1	1.1	1.1.2		Carboxysome	Alpha-Carboxysome	Cyanobacteria Alpha-Carboxysome	74547	Cyanobacteria	Prochlorococcus marinus str. MIT 9313	NC_005071	NC_005071__1	33863463	NP_895023.1	ATP phosphoribosyltransferase catalytic subunit	-	1283812	1284465	0.0325	0.1444	0.3171	0.65	-	0.1512	0.325	0.65	PF01634 (HisG) - ATP phosphoribosyltransferase
All non-satellite	1	1.1	1.1.2		Carboxysome	Alpha-Carboxysome	Cyanobacteria Alpha-Carboxysome	74547	Cyanobacteria	Prochlorococcus marinus str. MIT 9313	NC_005071	NC_005071__1	33863464	NP_895024.1	hydroxyacylglutathione hydrolase	+	1284495	1285277	0.051	0.1556	0.3415	0.65	-	0.1628	0.35	0.65	PF00753 (Lactamase_B) - Metallo-beta-lactamase superfamily
All non-satellite	1	1.1	1.1.2		Carboxysome	Alpha-Carboxysome	Cyanobacteria Alpha-Carboxysome	74547	Cyanobacteria	Prochlorococcus marinus str. MIT 9313	NC_005071	NC_005071__1	33863465	NP_895025.1	hypothetical protein	+	1285434	1285862	0.0394	0.1556	0.3415	0.65	-	0.1628	0.35	0.65	PF01042 (Ribonuc_L-PSP) - Endoribonuclease L-PSP
All non-satellite	1	1.1	1.1.2		Carboxysome	Alpha-Carboxysome	Cyanobacteria Alpha-Carboxysome	74547	Cyanobacteria	Prochlorococcus marinus str. MIT 9313	NC_005071	NC_005071__1	33863466	NP_895026.1	hypothetical protein	+	1286143	1286364	0.0302	0.1444	0.3171	0.65	-	0.1512	0.325	0.65	PF11334 (DUF3136) - Protein of unknown function (DUF3136)
All non-satellite	1	1.1	1.1.2		Carboxysome	Alpha-Carboxysome	Cyanobacteria Alpha-Carboxysome	74547	Cyanobacteria	Prochlorococcus marinus str. MIT 9313	NC_005071	NC_005071__1	33863467	NP_895027.1	RuBisCo-expression protein CbbX	-	1286400	1287317	0.0325	0.0889	0.1951	0.4	-	0.093	0.2	0.4	PF00004 (AAA) - ATPase family associated with various cellular activities (AAA)
All non-satellite	1	1.1	1.1.2		Carboxysome	Alpha-Carboxysome	Cyanobacteria Alpha-Carboxysome	74547	Cyanobacteria	Prochlorococcus marinus str. MIT 9313	NC_005071	NC_005071__1	33863468	NP_895028.1	hypothetical protein	-	1287301	1287552	0.0882	0.4111	0.9024	0.95	-	0.4302	0.925	0.95	PF01329 (Pterin_4a) - Pterin 4 alpha carbinolamine dehydratase
All non-satellite	1	1.1	1.1.2		Carboxysome	Alpha-Carboxysome	Cyanobacteria Alpha-Carboxysome	74547	Cyanobacteria	Prochlorococcus marinus str. MIT 9313	NC_005071	NC_005071__1	33863469	NP_895029	carboxysome structural protein CsoS1 . [BMC single-domain]	-	1287696	1288310	-	-	-	-	-	-	-	-	PF00936 (BMC) - BMC domain
All non-satellite	1	1.1	1.1.2		Carboxysome	Alpha-Carboxysome	Cyanobacteria Alpha-Carboxysome	74547	Cyanobacteria	Prochlorococcus marinus str. MIT 9313	NC_005071	NC_005071__1	33863470	NP_895030	carboxysome peptide B . [pentamer]	-	1288367	1288618	-	-	-	-	-	-	-	-	PF03319 (EutN_CcmL) - Ethanolamine utilisation protein EutN/carboxysome
All non-satellite	1	1.1	1.1.2		Carboxysome	Alpha-Carboxysome	Cyanobacteria Alpha-Carboxysome	74547	Cyanobacteria	Prochlorococcus marinus str. MIT 9313	NC_005071	NC_005071__1	33863471	NP_895031	carboxysome peptide A . [pentamer]	-	1288618	1288893	-	-	-	-	-	-	-	-	PF03319 (EutN_CcmL) - Ethanolamine utilisation protein EutN/carboxysome
All non-satellite	1	1.1	1.1.2		Carboxysome	Alpha-Carboxysome	Cyanobacteria Alpha-Carboxysome	74547	Cyanobacteria	Prochlorococcus marinus str. MIT 9313	NC_005071	NC_005071__1	33863472	NP_895032.1	carboxysome shell protein CsoS3	-	1288895	1290439	0.0905	0.4333	0.9512	1	-	0.4535	0.975	1	PF08936 (CsoSCA) - Carboxysome Shell Carbonic Anhydrase
All non-satellite	1	1.1	1.1.2		Carboxysome	Alpha-Carboxysome	Cyanobacteria Alpha-Carboxysome	74547	Cyanobacteria	Prochlorococcus marinus str. MIT 9313	NC_005071	NC_005071__1	33863473	NP_895033.1	carboxysome shell protein	-	1290447	1292825	0.0928	0.4444	0.9756	1	-	0.4651	1	1	PF12288 (CsoS2_M) - Carboxysome shell peptide mid-region
All non-satellite	1	1.1	1.1.2		Carboxysome	Alpha-Carboxysome	Cyanobacteria Alpha-Carboxysome	74547	Cyanobacteria	Prochlorococcus marinus str. MIT 9313	NC_005071	NC_005071__1	33863474	NP_895034.1	ribulose bisphosphate carboxylase, small chain	-	1292937	1293278	0.1995	0.9556	0.9756	1	-	0.9884	0.975	1	PF00101 (RuBisCO_small) - Ribulose bisphosphate carboxylase, small chain
All non-satellite	1	1.1	1.1.2		Carboxysome	Alpha-Carboxysome	Cyanobacteria Alpha-Carboxysome	74547	Cyanobacteria	Prochlorococcus marinus str. MIT 9313	NC_005071	NC_005071__1	33863475	NP_895035.1	ribulose bisophosphate carboxylase	-	1293386	1294798	0.1183	0.5667	1	1	-	0.593	1	1	PF02788 (RuBisCO_large_N) - Ribulose bisphosphate carboxylase large chain, N-terminal domain ; PF00016 (RuBisCO_large) - Ribulose bisphosphate carboxylase large chain, catalytic domain
All non-satellite	1	1.1	1.1.2		Carboxysome	Alpha-Carboxysome	Cyanobacteria Alpha-Carboxysome	74547	Cyanobacteria	Prochlorococcus marinus str. MIT 9313	NC_005071	NC_005071__1	33863476	NP_895036	carboxysome shell protein CsoS1 . [BMC single-domain]	-	1294868	1295179	-	-	-	-	-	-	-	-	PF00936 (BMC) - BMC domain
All non-satellite	1	1.1	1.1.2		Carboxysome	Alpha-Carboxysome	Cyanobacteria Alpha-Carboxysome	74547	Cyanobacteria	Prochlorococcus marinus str. MIT 9313	NC_005071	NC_005071__1	33863477	NP_895037.1	HAM1 family protein	+	1295516	1296115	0.051	0.2444	0.5366	1	-	0.2558	0.55	1	PF01725 (Ham1p_like) - Ham1 family
All non-satellite	1	1.1	1.1.2		Carboxysome	Alpha-Carboxysome	Cyanobacteria Alpha-Carboxysome	74547	Cyanobacteria	Prochlorococcus marinus str. MIT 9313	NC_005071	NC_005071__1	33863478	NP_895038	hypothetical protein PMT1208 . [BMC double-domain]	-	1296116	1296886	-	-	-	-	-	-	-	-	PF00936 (BMC) - BMC domain
All non-satellite	1	1.1	1.1.2		Carboxysome	Alpha-Carboxysome	Cyanobacteria Alpha-Carboxysome	74547	Cyanobacteria	Prochlorococcus marinus str. MIT 9313	NC_005071	NC_005071__1	33863479	NP_895039.1	hypothetical protein	+	1296988	1297389	-	-	-	-	-	-	-	-
All non-satellite	1	1.1	1.1.2		Carboxysome	Alpha-Carboxysome	Cyanobacteria Alpha-Carboxysome	74547	Cyanobacteria	Prochlorococcus marinus str. MIT 9313	NC_005071	NC_005071__1	33863480	NP_895040.1	hypothetical protein	-	1297978	1298280	-	-	-	-	-	-	-	-
All non-satellite	1	1.1	1.1.2		Carboxysome	Alpha-Carboxysome	Cyanobacteria Alpha-Carboxysome	74547	Cyanobacteria	Prochlorococcus marinus str. MIT 9313	NC_005071	NC_005071__1	33863481	NP_895041.1	hypothetical protein	-	1298604	1298885	-	-	-	-	-	-	-	-
All non-satellite	1	1.1	1.1.2		Carboxysome	Alpha-Carboxysome	Cyanobacteria Alpha-Carboxysome	74547	Cyanobacteria	Prochlorococcus marinus str. MIT 9313	NC_005071	NC_005071__1	33863482	NP_895042.1	sodium-dependent bicarbonate transporter	-	1298890	1299909	0.0139	0.0667	0.122	0.15	-	0.0698	0.125	0.15	PF05982 (DUF897) - Domain of unknown function (DUF897)
All non-satellite	1	1.1	1.1.2		Carboxysome	Alpha-Carboxysome	Cyanobacteria Alpha-Carboxysome	74547	Cyanobacteria	Prochlorococcus marinus str. MIT 9313	NC_005071	NC_005071__1	33863483	NP_895043.1	sulfate transporter	-	1300110	1301831	0.0255	0.1	0.122	0.1	-	0.093	0.125	0.1	PF00916 (Sulfate_transp) - Sulfate transporter family ; PF13792 (Sulfate_tra_GLY) - Sulfate transporter N-terminal domain with GLY motif ; PF01740 (STAS) - STAS domain
All non-satellite	1	1.1	1.1.2		Carboxysome	Alpha-Carboxysome	Cyanobacteria Alpha-Carboxysome	74547	Cyanobacteria	Prochlorococcus marinus str. MIT 9313	NC_005071	NC_005071__1	33863484	NP_895044.1	light-independent protochlorophyllide reductase subunit N	+	1302022	1303278	0.0464	0.2222	0.4878	0.95	-	0.2326	0.475	0.95	PF00148 (Oxidored_nitro) - Nitrogenase component 1 type Oxidoreductase
All non-satellite	1	1.1	1.1.2		Carboxysome	Alpha-Carboxysome	Cyanobacteria Alpha-Carboxysome	74547	Cyanobacteria	Prochlorococcus marinus str. MIT 9313	NC_005071	NC_005071__1	33863485	NP_895045.1	light-independent protochlorophyllide reductase subunit B	+	1303286	1304896	0.0464	0.2222	0.4878	0.95	-	0.2326	0.5	0.95	PF00148 (Oxidored_nitro) - Nitrogenase component 1 type Oxidoreductase ; PF08369 (PCP_red) - Proto-chlorophyllide reductase 57 kD subunit
All non-satellite	1	1.1	1.1.2		Carboxysome	Alpha-Carboxysome	Cyanobacteria Alpha-Carboxysome	74547	Cyanobacteria	Prochlorococcus marinus str. MIT 9313	NC_005071	NC_005071__1	33863486	NP_895046.1	protochlorophyllide reductase iron-sulfur ATP-binding protein	+	1305102	1305992	0.0464	0.2222	0.4878	0.95	-	0.2326	0.475	0.95	PF00142 (Fer4_NifH) - 4Fe-4S iron sulfur cluster binding proteins, NifH/frxC family
All non-satellite	1	1.1	1.1.2		Carboxysome	Alpha-Carboxysome	Cyanobacteria Alpha-Carboxysome	74547	Cyanobacteria	Prochlorococcus marinus str. MIT 9313	NC_005071	NC_005071__1	33863487	NP_895047.1	protochlorophyllide oxidoreductase	-	1306022	1307026	0.174	0.2222	0.4634	0.95	-	0.2326	0.475	0.95	PF00106 (adh_short) - short chain dehydrogenase
All non-satellite	1	1.1	1.1.2		Carboxysome	Alpha-Carboxysome	Cyanobacteria Alpha-Carboxysome	167542	Cyanobacteria	Prochlorococcus marinus str. MIT 9515	NC_008817	NC_008817__1	123965834	YP_001010915.1	short chain dehydrogenase	+	536920	537684	0.174	0.2222	0.4634	0.95	-	0.2326	0.475	0.95	PF00106 (adh_short) - short chain dehydrogenase
All non-satellite	1	1.1	1.1.2		Carboxysome	Alpha-Carboxysome	Cyanobacteria Alpha-Carboxysome	167542	Cyanobacteria	Prochlorococcus marinus str. MIT 9515	NC_008817	NC_008817__1	123965835	YP_001010916.1	GTP cyclohydrolase I	+	537838	538584	0.0209	0.0778	0.1707	0.35	-	0.0814	0.175	0.35	PF01227 (GTP_cyclohydroI) - GTP cyclohydrolase I
All non-satellite	1	1.1	1.1.2		Carboxysome	Alpha-Carboxysome	Cyanobacteria Alpha-Carboxysome	167542	Cyanobacteria	Prochlorococcus marinus str. MIT 9515	NC_008817	NC_008817__1	123965836	YP_001010917.1	phosphoribosylanthranilate isomerase	-	538640	539293	0.0278	0.1333	0.2927	0.6	-	0.1395	0.3	0.6	PF00697 (PRAI) - N-(5'phosphoribosyl)anthranilate (PRA) isomerase
All non-satellite	1	1.1	1.1.2		Carboxysome	Alpha-Carboxysome	Cyanobacteria Alpha-Carboxysome	167542	Cyanobacteria	Prochlorococcus marinus str. MIT 9515	NC_008817	NC_008817__1	123965837	YP_001010918.1	Zn-dependent protease	+	539349	540572	0.0394	0.1778	0.3415	0.7	-	0.186	0.35	0.7	PF02163 (Peptidase_M50) - Peptidase family M50
All non-satellite	1	1.1	1.1.2		Carboxysome	Alpha-Carboxysome	Cyanobacteria Alpha-Carboxysome	167542	Cyanobacteria	Prochlorococcus marinus str. MIT 9515	NC_008817	NC_008817__1	123965838	YP_001010919.1	protein ligase	-	540583	541230	0.0394	0.1667	0.3659	0.75	-	0.1744	0.375	0.75	PF03099 (BPL_LplA_LipB) - Biotin/lipoate A/B protein ligase family
All non-satellite	1	1.1	1.1.2		Carboxysome	Alpha-Carboxysome	Cyanobacteria Alpha-Carboxysome	167542	Cyanobacteria	Prochlorococcus marinus str. MIT 9515	NC_008817	NC_008817__1	123965839	YP_001010920.1	photosystem I reaction center subunit XII	+	541388	541492	0.0278	0.1333	0.2683	0.55	-	0.1395	0.275	0.55	PF07465 (PsaM) - Photosystem I protein M (PsaM)
All non-satellite	1	1.1	1.1.2		Carboxysome	Alpha-Carboxysome	Cyanobacteria Alpha-Carboxysome	167542	Cyanobacteria	Prochlorococcus marinus str. MIT 9515	NC_008817	NC_008817__1	123965840	YP_001010921.1	hypothetical protein	+	541576	541923	-	-	-	-	-	-	-	-
All non-satellite	1	1.1	1.1.2		Carboxysome	Alpha-Carboxysome	Cyanobacteria Alpha-Carboxysome	167542	Cyanobacteria	Prochlorococcus marinus str. MIT 9515	NC_008817	NC_008817__1	123965841	YP_001010922.1	protochlorophyllide oxidoreductase	+	541980	542984	0.174	0.2222	0.4634	0.95	-	0.2326	0.475	0.95	PF00106 (adh_short) - short chain dehydrogenase
All non-satellite	1	1.1	1.1.2		Carboxysome	Alpha-Carboxysome	Cyanobacteria Alpha-Carboxysome	167542	Cyanobacteria	Prochlorococcus marinus str. MIT 9515	NC_008817	NC_008817__1	123965842	YP_001010923.1	protochlorophyllide reductase iron-sulfur ATP-binding protein	-	542990	543877	0.0464	0.2222	0.4878	0.95	-	0.2326	0.475	0.95	PF00142 (Fer4_NifH) - 4Fe-4S iron sulfur cluster binding proteins, NifH/frxC family
All non-satellite	1	1.1	1.1.2		Carboxysome	Alpha-Carboxysome	Cyanobacteria Alpha-Carboxysome	167542	Cyanobacteria	Prochlorococcus marinus str. MIT 9515	NC_008817	NC_008817__1	123965843	YP_001010924.1	light-independent protochlorophyllide reductase subunit B	-	544069	545649	0.0464	0.2222	0.4878	0.95	-	0.2326	0.5	0.95	PF00148 (Oxidored_nitro) - Nitrogenase component 1 type Oxidoreductase ; PF08369 (PCP_red) - Proto-chlorophyllide reductase 57 kD subunit
All non-satellite	1	1.1	1.1.2		Carboxysome	Alpha-Carboxysome	Cyanobacteria Alpha-Carboxysome	167542	Cyanobacteria	Prochlorococcus marinus str. MIT 9515	NC_008817	NC_008817__1	123965844	YP_001010925.1	light-independent protochlorophyllide reductase subunit N	-	545653	546909	0.0464	0.2222	0.4878	0.95	-	0.2326	0.475	0.95	PF00148 (Oxidored_nitro) - Nitrogenase component 1 type Oxidoreductase
All non-satellite	1	1.1	1.1.2		Carboxysome	Alpha-Carboxysome	Cyanobacteria Alpha-Carboxysome	167542	Cyanobacteria	Prochlorococcus marinus str. MIT 9515	NC_008817	NC_008817__1	123965845	YP_001010926.1	hypothetical protein	-	547066	547434	-	-	-	-	-	-	-	-
All non-satellite	1	1.1	1.1.2		Carboxysome	Alpha-Carboxysome	Cyanobacteria Alpha-Carboxysome	167542	Cyanobacteria	Prochlorococcus marinus str. MIT 9515	NC_008817	NC_008817__1	123965846	YP_001010927	hypothetical protein P9515_06111 . [BMC double-domain]	+	547532	548302	-	-	-	-	-	-	-	-	PF00936 (BMC) - BMC domain
All non-satellite	1	1.1	1.1.2		Carboxysome	Alpha-Carboxysome	Cyanobacteria Alpha-Carboxysome	167542	Cyanobacteria	Prochlorococcus marinus str. MIT 9515	NC_008817	NC_008817__1	123965847	YP_001010928.1	HAM1 family protein	-	548312	548896	0.051	0.2444	0.5366	1	-	0.2558	0.55	1	PF01725 (Ham1p_like) - Ham1 family
All non-satellite	1	1.1	1.1.2		Carboxysome	Alpha-Carboxysome	Cyanobacteria Alpha-Carboxysome	167542	Cyanobacteria	Prochlorococcus marinus str. MIT 9515	NC_008817	NC_008817__1	123965848	YP_001010929	carboxysome shell protein CsoS1 . [BMC single-domain]	+	549224	549535	-	-	-	-	-	-	-	-	PF00936 (BMC) - BMC domain
All non-satellite	1	1.1	1.1.2		Carboxysome	Alpha-Carboxysome	Cyanobacteria Alpha-Carboxysome	167542	Cyanobacteria	Prochlorococcus marinus str. MIT 9515	NC_008817	NC_008817__1	123965849	YP_001010930.1	ribulose bisophosphate carboxylase	+	549602	551017	0.1183	0.5667	1	1	-	0.593	1	1	PF02788 (RuBisCO_large_N) - Ribulose bisphosphate carboxylase large chain, N-terminal domain ; PF00016 (RuBisCO_large) - Ribulose bisphosphate carboxylase large chain, catalytic domain
All non-satellite	1	1.1	1.1.2		Carboxysome	Alpha-Carboxysome	Cyanobacteria Alpha-Carboxysome	167542	Cyanobacteria	Prochlorococcus marinus str. MIT 9515	NC_008817	NC_008817__1	123965850	YP_001010931.1	ribulose bisphosphate carboxylase, small chain	+	551111	551452	0.1995	0.9556	0.9756	1	-	0.9884	0.975	1	PF00101 (RuBisCO_small) - Ribulose bisphosphate carboxylase, small chain
All non-satellite	1	1.1	1.1.2		Carboxysome	Alpha-Carboxysome	Cyanobacteria Alpha-Carboxysome	167542	Cyanobacteria	Prochlorococcus marinus str. MIT 9515	NC_008817	NC_008817__1	123965851	YP_001010932.1	carboxysome shell protein CsoS2	+	551545	553842	0.0928	0.4444	0.9756	1	-	0.4651	1	1	PF12288 (CsoS2_M) - Carboxysome shell peptide mid-region
All non-satellite	1	1.1	1.1.2		Carboxysome	Alpha-Carboxysome	Cyanobacteria Alpha-Carboxysome	167542	Cyanobacteria	Prochlorococcus marinus str. MIT 9515	NC_008817	NC_008817__1	123965852	YP_001010933.1	carboxysome shell protein CsoS3	+	553907	555379	0.0905	0.4333	0.9512	1	-	0.4535	0.975	1	PF08936 (CsoSCA) - Carboxysome Shell Carbonic Anhydrase
All non-satellite	1	1.1	1.1.2		Carboxysome	Alpha-Carboxysome	Cyanobacteria Alpha-Carboxysome	167542	Cyanobacteria	Prochlorococcus marinus str. MIT 9515	NC_008817	NC_008817__1	123965853	YP_001010934	carboxysome peptide A . [pentamer]	+	555382	555648	-	-	-	-	-	-	-	-	PF03319 (EutN_CcmL) - Ethanolamine utilisation protein EutN/carboxysome
All non-satellite	1	1.1	1.1.2		Carboxysome	Alpha-Carboxysome	Cyanobacteria Alpha-Carboxysome	167542	Cyanobacteria	Prochlorococcus marinus str. MIT 9515	NC_008817	NC_008817__1	123965854	YP_001010935	carboxysome peptide B . [pentamer]	+	555654	555902	-	-	-	-	-	-	-	-	PF03319 (EutN_CcmL) - Ethanolamine utilisation protein EutN/carboxysome
All non-satellite	1	1.1	1.1.2		Carboxysome	Alpha-Carboxysome	Cyanobacteria Alpha-Carboxysome	167542	Cyanobacteria	Prochlorococcus marinus str. MIT 9515	NC_008817	NC_008817__1	123965855	YP_001010936.1	hypothetical protein	+	556003	556242	0.0882	0.4111	0.9024	0.95	-	0.4302	0.925	0.95	PF01329 (Pterin_4a) - Pterin 4 alpha carbinolamine dehydratase
All non-satellite	1	1.1	1.1.2		Carboxysome	Alpha-Carboxysome	Cyanobacteria Alpha-Carboxysome	167542	Cyanobacteria	Prochlorococcus marinus str. MIT 9515	NC_008817	NC_008817__1	123965856	YP_001010937.1	hypothetical protein	-	556248	556475	0.0302	0.1444	0.3171	0.65	-	0.1512	0.325	0.65	PF11334 (DUF3136) - Protein of unknown function (DUF3136)
All non-satellite	1	1.1	1.1.2		Carboxysome	Alpha-Carboxysome	Cyanobacteria Alpha-Carboxysome	167542	Cyanobacteria	Prochlorococcus marinus str. MIT 9515	NC_008817	NC_008817__1	123965857	YP_001010938.1	YjgF family translation initiation inhibitor	-	556560	556952	0.0394	0.1556	0.3415	0.65	-	0.1628	0.35	0.65	PF01042 (Ribonuc_L-PSP) - Endoribonuclease L-PSP
All non-satellite	1	1.1	1.1.2		Carboxysome	Alpha-Carboxysome	Cyanobacteria Alpha-Carboxysome	167542	Cyanobacteria	Prochlorococcus marinus str. MIT 9515	NC_008817	NC_008817__1	123965858	YP_001010939.1	hydroxyacylglutathione hydrolase	-	556977	557717	0.051	0.1556	0.3415	0.65	-	0.1628	0.35	0.65	PF00753 (Lactamase_B) - Metallo-beta-lactamase superfamily
All non-satellite	1	1.1	1.1.2		Carboxysome	Alpha-Carboxysome	Cyanobacteria Alpha-Carboxysome	167542	Cyanobacteria	Prochlorococcus marinus str. MIT 9515	NC_008817	NC_008817__1	123965859	YP_001010940.1	ATP phosphoribosyltransferase	+	557757	558395	0.0325	0.1444	0.3171	0.65	-	0.1512	0.325	0.65	PF01634 (HisG) - ATP phosphoribosyltransferase
All non-satellite	1	1.1	1.1.2		Carboxysome	Alpha-Carboxysome	Cyanobacteria Alpha-Carboxysome	167542	Cyanobacteria	Prochlorococcus marinus str. MIT 9515	NC_008817	NC_008817__1	123965860	YP_001010941.1	multidrug efflux ABC transporter	+	558409	560205	0.2923	0.3	0.3902	0.65	-	0.3023	0.375	0.65	PF00005 (ABC_tran) - ABC transporter ; PF13191 (AAA_16) - AAA ATPase domain ; PF00664 (ABC_membrane) - ABC transporter transmembrane region
All non-satellite	1	1.1	1.1.2		Carboxysome	Alpha-Carboxysome	Cyanobacteria Alpha-Carboxysome	167542	Cyanobacteria	Prochlorococcus marinus str. MIT 9515	NC_008817	NC_008817__1	123965861	YP_001010942.1	acetyltransferase	+	560205	560735	0.065	0.1	0.1951	0.4	-	0.1047	0.2	0.4	PF13508 (Acetyltransf_7) - Acetyltransferase (GNAT) domain
All non-satellite	1	1.1	1.1.2		Carboxysome	Alpha-Carboxysome	Cyanobacteria Alpha-Carboxysome	167542	Cyanobacteria	Prochlorococcus marinus str. MIT 9515	NC_008817	NC_008817__1	123965862	YP_001010943.1	cell wall biosynthesis glycosyltransferase	-	560732	561421	0.051	0.1667	0.3171	0.65	-	0.1744	0.325	0.65	PF00535 (Glycos_transf_2) - Glycosyl transferase family 2
All non-satellite	1	1.1	1.1.2		Carboxysome	Alpha-Carboxysome	Cyanobacteria Alpha-Carboxysome	167542	Cyanobacteria	Prochlorococcus marinus str. MIT 9515	NC_008817	NC_008817__1	123965863	YP_001010944.1	hypothetical protein	-	561427	562080	0.0302	0.1444	0.3171	0.65	-	0.1512	0.325	0.65	PF09837 (DUF2064) - Uncharacterized protein conserved in bacteria (DUF2064)
All non-satellite	1	1.1	1.1.2		Carboxysome	Alpha-Carboxysome	Cyanobacteria Alpha-Carboxysome	167542	Cyanobacteria	Prochlorococcus marinus str. MIT 9515	NC_008817	NC_008817__1	123965864	YP_001010945.1	chromosomal replication initiation protein	+	562236	563627	0.0371	0.1333	0.2927	0.6	-	0.1395	0.3	0.6	PF01695 (IstB_IS21) - IstB-like ATP binding protein ; PF11638 (DnaA_N) - DnaA N-terminal domain ; PF08299 (Bac_DnaA_C) - Bacterial dnaA protein helix-turn-helix ; PF00308 (Bac_DnaA) - Bacterial dnaA protein
All non-satellite	1	1.1	1.1.2		Carboxysome	Alpha-Carboxysome	Cyanobacteria Alpha-Carboxysome	167542	Cyanobacteria	Prochlorococcus marinus str. MIT 9515	NC_008817	NC_008817__1	123965865	YP_001010946.1	glutathione S-transferase	-	563622	564860	0.0232	0.1111	0.2439	0.5	-	0.1163	0.25	0.5	PF13417 (GST_N_3) - Glutathione S-transferase, N-terminal domain
All non-satellite	1	1.1	1.1.2		Carboxysome	Alpha-Carboxysome	Cyanobacteria Alpha-Carboxysome	167542	Cyanobacteria	Prochlorococcus marinus str. MIT 9515	NC_008817	NC_008817__1	123965866	YP_001010947.1	glutathione reductase (NADPH)	+	564913	566277	0.1694	0.1667	0.2683	0.55	-	0.1628	0.275	0.55	PF07992 (Pyr_redox_2) - Pyridine nucleotide-disulphide oxidoreductase ; PF02852 (Pyr_redox_dim) - Pyridine nucleotide-disulphide oxidoreductase, dimerisation domain
All non-satellite	1	1.1	1.1.2		Carboxysome	Alpha-Carboxysome	Cyanobacteria Alpha-Carboxysome	167555	Cyanobacteria	Prochlorococcus marinus str. NATL1A	NC_008819	NC_008819__1	124025301	YP_001014417.1	acetyl-CoA carboxylase carboxyltransferase subunit alpha	+	536506	537495	0.0116	0.0333	0.0732	0.15	-	0.0349	0.075	0.15	PF01039 (Carboxyl_trans) - Carboxyl transferase domain ; PF03255 (ACCA) - Acetyl co-enzyme A carboxylase carboxyltransferase alpha subunit
All non-satellite	1	1.1	1.1.2		Carboxysome	Alpha-Carboxysome	Cyanobacteria Alpha-Carboxysome	167555	Cyanobacteria	Prochlorococcus marinus str. NATL1A	NC_008819	NC_008819__1	124025302	YP_001014418.1	short chain dehydrogenase	+	537507	538229	0.174	0.2222	0.4634	0.95	-	0.2326	0.475	0.95	PF00106 (adh_short) - short chain dehydrogenase
All non-satellite	1	1.1	1.1.2		Carboxysome	Alpha-Carboxysome	Cyanobacteria Alpha-Carboxysome	167555	Cyanobacteria	Prochlorococcus marinus str. NATL1A	NC_008819	NC_008819__1	124025303	YP_001014419.1	phosphoribosylanthranilate isomerase	-	538226	538900	0.0278	0.1333	0.2927	0.6	-	0.1395	0.3	0.6	PF00697 (PRAI) - N-(5'phosphoribosyl)anthranilate (PRA) isomerase
All non-satellite	1	1.1	1.1.2		Carboxysome	Alpha-Carboxysome	Cyanobacteria Alpha-Carboxysome	167555	Cyanobacteria	Prochlorococcus marinus str. NATL1A	NC_008819	NC_008819__1	124025304	YP_001014420.1	Zn-dependent proteases	+	538982	540199	0.0394	0.1778	0.3415	0.7	-	0.186	0.35	0.7	PF02163 (Peptidase_M50) - Peptidase family M50
All non-satellite	1	1.1	1.1.2		Carboxysome	Alpha-Carboxysome	Cyanobacteria Alpha-Carboxysome	167555	Cyanobacteria	Prochlorococcus marinus str. NATL1A	NC_008819	NC_008819__1	124025305	YP_001014421.1	protein ligase	-	540196	540945	0.0394	0.1667	0.3659	0.75	-	0.1744	0.375	0.75	PF03099 (BPL_LplA_LipB) - Biotin/lipoate A/B protein ligase family
All non-satellite	1	1.1	1.1.2		Carboxysome	Alpha-Carboxysome	Cyanobacteria Alpha-Carboxysome	167555	Cyanobacteria	Prochlorococcus marinus str. NATL1A	NC_008819	NC_008819__1	124025306	YP_001014422.1	hypothetical protein	+	541083	541508	-	-	-	-	-	-	-	-
All non-satellite	1	1.1	1.1.2		Carboxysome	Alpha-Carboxysome	Cyanobacteria Alpha-Carboxysome	167555	Cyanobacteria	Prochlorococcus marinus str. NATL1A	NC_008819	NC_008819__1	124025307	YP_001014423.1	protochlorophyllide oxidoreductase	+	541577	542590	0.174	0.2222	0.4634	0.95	-	0.2326	0.475	0.95	PF00106 (adh_short) - short chain dehydrogenase
All non-satellite	1	1.1	1.1.2		Carboxysome	Alpha-Carboxysome	Cyanobacteria Alpha-Carboxysome	167555	Cyanobacteria	Prochlorococcus marinus str. NATL1A	NC_008819	NC_008819__1	124025308	YP_001014424.1	protochlorophyllide reductase iron-sulfur ATP-binding protein	-	542607	543497	0.0464	0.2222	0.4878	0.95	-	0.2326	0.475	0.95	PF00142 (Fer4_NifH) - 4Fe-4S iron sulfur cluster binding proteins, NifH/frxC family
All non-satellite	1	1.1	1.1.2		Carboxysome	Alpha-Carboxysome	Cyanobacteria Alpha-Carboxysome	167555	Cyanobacteria	Prochlorococcus marinus str. NATL1A	NC_008819	NC_008819__1	124025309	YP_001014425.1	light-independent protochlorophyllide reductase subunit N	+	543854	545113	0.0464	0.2222	0.4878	0.95	-	0.2326	0.475	0.95	PF00148 (Oxidored_nitro) - Nitrogenase component 1 type Oxidoreductase
All non-satellite	1	1.1	1.1.2		Carboxysome	Alpha-Carboxysome	Cyanobacteria Alpha-Carboxysome	167555	Cyanobacteria	Prochlorococcus marinus str. NATL1A	NC_008819	NC_008819__1	124025310	YP_001014426.1	light-independent protochlorophyllide reductase subunit B	+	545118	546695	0.0464	0.2222	0.4878	0.95	-	0.2326	0.5	0.95	PF00148 (Oxidored_nitro) - Nitrogenase component 1 type Oxidoreductase ; PF08369 (PCP_red) - Proto-chlorophyllide reductase 57 kD subunit
All non-satellite	1	1.1	1.1.2		Carboxysome	Alpha-Carboxysome	Cyanobacteria Alpha-Carboxysome	167555	Cyanobacteria	Prochlorococcus marinus str. NATL1A	NC_008819	NC_008819__1	124025311	YP_001014427.1	hypothetical protein	-	546707	547072	-	-	-	-	-	-	-	-
All non-satellite	1	1.1	1.1.2		Carboxysome	Alpha-Carboxysome	Cyanobacteria Alpha-Carboxysome	167555	Cyanobacteria	Prochlorococcus marinus str. NATL1A	NC_008819	NC_008819__1	124025312	YP_001014428	hypothetical protein NATL1_06011 . [BMC single-domain]	+	547174	547950	-	-	-	-	-	-	-	-	PF00936 (BMC) - BMC domain
All non-satellite	1	1.1	1.1.2		Carboxysome	Alpha-Carboxysome	Cyanobacteria Alpha-Carboxysome	167555	Cyanobacteria	Prochlorococcus marinus str. NATL1A	NC_008819	NC_008819__1	124025313	YP_001014429.1	HAM1 family protein	-	547947	548537	0.051	0.2444	0.5366	1	-	0.2558	0.55	1	PF01725 (Ham1p_like) - Ham1 family
All non-satellite	1	1.1	1.1.2		Carboxysome	Alpha-Carboxysome	Cyanobacteria Alpha-Carboxysome	167555	Cyanobacteria	Prochlorococcus marinus str. NATL1A	NC_008819	NC_008819__1	124025314	YP_001014430	carboxysome shell protein CsoS1 . [BMC single-domain]	+	548895	549206	-	-	-	-	-	-	-	-	PF00936 (BMC) - BMC domain
All non-satellite	1	1.1	1.1.2		Carboxysome	Alpha-Carboxysome	Cyanobacteria Alpha-Carboxysome	167555	Cyanobacteria	Prochlorococcus marinus str. NATL1A	NC_008819	NC_008819__1	124025315	YP_001014431.1	ribulose bisophosphate carboxylase	+	549278	550690	0.1183	0.5667	1	1	-	0.593	1	1	PF02788 (RuBisCO_large_N) - Ribulose bisphosphate carboxylase large chain, N-terminal domain ; PF00016 (RuBisCO_large) - Ribulose bisphosphate carboxylase large chain, catalytic domain
All non-satellite	1	1.1	1.1.2		Carboxysome	Alpha-Carboxysome	Cyanobacteria Alpha-Carboxysome	167555	Cyanobacteria	Prochlorococcus marinus str. NATL1A	NC_008819	NC_008819__1	124025316	YP_001014432.1	ribulose bisphosphate carboxylase, small chain	+	550791	551132	0.1995	0.9556	0.9756	1	-	0.9884	0.975	1	PF00101 (RuBisCO_small) - Ribulose bisphosphate carboxylase, small chain
All non-satellite	1	1.1	1.1.2		Carboxysome	Alpha-Carboxysome	Cyanobacteria Alpha-Carboxysome	167555	Cyanobacteria	Prochlorococcus marinus str. NATL1A	NC_008819	NC_008819__1	124025317	YP_001014433.1	carboxysome shell protein CsoS2	+	551232	553622	0.0928	0.4444	0.9756	1	-	0.4651	1	1	PF12288 (CsoS2_M) - Carboxysome shell peptide mid-region
All non-satellite	1	1.1	1.1.2		Carboxysome	Alpha-Carboxysome	Cyanobacteria Alpha-Carboxysome	167555	Cyanobacteria	Prochlorococcus marinus str. NATL1A	NC_008819	NC_008819__1	124025318	YP_001014434.1	carboxysome shell protein CsoS3	+	553630	555189	0.0905	0.4333	0.9512	1	-	0.4535	0.975	1	PF08936 (CsoSCA) - Carboxysome Shell Carbonic Anhydrase
All non-satellite	1	1.1	1.1.2		Carboxysome	Alpha-Carboxysome	Cyanobacteria Alpha-Carboxysome	167555	Cyanobacteria	Prochlorococcus marinus str. NATL1A	NC_008819	NC_008819__1	124025319	YP_001014435	carboxysome peptide A . [pentamer]	+	555190	555465	-	-	-	-	-	-	-	-	PF03319 (EutN_CcmL) - Ethanolamine utilisation protein EutN/carboxysome
All non-satellite	1	1.1	1.1.2		Carboxysome	Alpha-Carboxysome	Cyanobacteria Alpha-Carboxysome	167555	Cyanobacteria	Prochlorococcus marinus str. NATL1A	NC_008819	NC_008819__1	124025320	YP_001014436	carboxysome peptide B . [pentamer]	+	555465	555716	-	-	-	-	-	-	-	-	PF03319 (EutN_CcmL) - Ethanolamine utilisation protein EutN/carboxysome
All non-satellite	1	1.1	1.1.2		Carboxysome	Alpha-Carboxysome	Cyanobacteria Alpha-Carboxysome	167555	Cyanobacteria	Prochlorococcus marinus str. NATL1A	NC_008819	NC_008819__1	124025321	YP_001014437	carboxysome structural protein CsoS1 . [BMC single-domain]	+	555761	556309	-	-	-	-	-	-	-	-	PF00936 (BMC) - BMC domain
All non-satellite	1	1.1	1.1.2		Carboxysome	Alpha-Carboxysome	Cyanobacteria Alpha-Carboxysome	167555	Cyanobacteria	Prochlorococcus marinus str. NATL1A	NC_008819	NC_008819__1	124025322	YP_001014438.1	hypothetical protein	+	556385	556648	0.0882	0.4111	0.9024	0.95	-	0.4302	0.925	0.95	PF01329 (Pterin_4a) - Pterin 4 alpha carbinolamine dehydratase
All non-satellite	1	1.1	1.1.2		Carboxysome	Alpha-Carboxysome	Cyanobacteria Alpha-Carboxysome	167555	Cyanobacteria	Prochlorococcus marinus str. NATL1A	NC_008819	NC_008819__1	124025323	YP_001014439.1	hypothetical protein	-	556645	556875	0.0302	0.1444	0.3171	0.65	-	0.1512	0.325	0.65	PF11334 (DUF3136) - Protein of unknown function (DUF3136)
All non-satellite	1	1.1	1.1.2		Carboxysome	Alpha-Carboxysome	Cyanobacteria Alpha-Carboxysome	167555	Cyanobacteria	Prochlorococcus marinus str. NATL1A	NC_008819	NC_008819__1	124025324	YP_001014440.1	YjgF family translation initiation inhibitor	-	556964	557371	0.0394	0.1556	0.3415	0.65	-	0.1628	0.35	0.65	PF01042 (Ribonuc_L-PSP) - Endoribonuclease L-PSP
All non-satellite	1	1.1	1.1.2		Carboxysome	Alpha-Carboxysome	Cyanobacteria Alpha-Carboxysome	167555	Cyanobacteria	Prochlorococcus marinus str. NATL1A	NC_008819	NC_008819__1	124025325	YP_001014441.1	hydroxyacylglutathione hydrolase	-	557417	558172	0.051	0.1556	0.3415	0.65	-	0.1628	0.35	0.65	PF00753 (Lactamase_B) - Metallo-beta-lactamase superfamily
All non-satellite	1	1.1	1.1.2		Carboxysome	Alpha-Carboxysome	Cyanobacteria Alpha-Carboxysome	167555	Cyanobacteria	Prochlorococcus marinus str. NATL1A	NC_008819	NC_008819__1	124025326	YP_001014442.1	ATP phosphoribosyltransferase	+	558223	558885	0.0325	0.1444	0.3171	0.65	-	0.1512	0.325	0.65	PF01634 (HisG) - ATP phosphoribosyltransferase
All non-satellite	1	1.1	1.1.2		Carboxysome	Alpha-Carboxysome	Cyanobacteria Alpha-Carboxysome	167555	Cyanobacteria	Prochlorococcus marinus str. NATL1A	NC_008819	NC_008819__1	124025327	YP_001014443.1	multidrug efflux ABC transporter	+	558872	560668	0.2923	0.3	0.3902	0.65	-	0.3023	0.375	0.65	PF00005 (ABC_tran) - ABC transporter ; PF00664 (ABC_membrane) - ABC transporter transmembrane region ; PF13304 (AAA_21) - AAA domain
All non-satellite	1	1.1	1.1.2		Carboxysome	Alpha-Carboxysome	Cyanobacteria Alpha-Carboxysome	167555	Cyanobacteria	Prochlorococcus marinus str. NATL1A	NC_008819	NC_008819__1	124025328	YP_001014444.1	acetyltransferase	+	560682	561224	0.007	0.0222	0.0488	0.1	-	0.0233	0.05	0.1	PF13673 (Acetyltransf_10) - Acetyltransferase (GNAT) domain
All non-satellite	1	1.1	1.1.2		Carboxysome	Alpha-Carboxysome	Cyanobacteria Alpha-Carboxysome	167555	Cyanobacteria	Prochlorococcus marinus str. NATL1A	NC_008819	NC_008819__1	124025329	YP_001014445.1	cell wall biosynthesis glycosyltransferase	-	561248	561952	0.051	0.1667	0.3171	0.65	-	0.1744	0.325	0.65	PF00535 (Glycos_transf_2) - Glycosyl transferase family 2
All non-satellite	1	1.1	1.1.2		Carboxysome	Alpha-Carboxysome	Cyanobacteria Alpha-Carboxysome	167555	Cyanobacteria	Prochlorococcus marinus str. NATL1A	NC_008819	NC_008819__1	124025330	YP_001014446.1	hypothetical protein	-	561901	562632	0.0302	0.1444	0.3171	0.65	-	0.1512	0.325	0.65	PF09837 (DUF2064) - Uncharacterized protein conserved in bacteria (DUF2064)
All non-satellite	1	1.1	1.1.2		Carboxysome	Alpha-Carboxysome	Cyanobacteria Alpha-Carboxysome	167555	Cyanobacteria	Prochlorococcus marinus str. NATL1A	NC_008819	NC_008819__1	124025331	YP_001014447.1	chromosomal replication initiation protein	+	562863	564257	0.0371	0.1333	0.2927	0.6	-	0.1395	0.3	0.6	PF01695 (IstB_IS21) - IstB-like ATP binding protein ; PF11638 (DnaA_N) - DnaA N-terminal domain ; PF08299 (Bac_DnaA_C) - Bacterial dnaA protein helix-turn-helix ; PF00308 (Bac_DnaA) - Bacterial dnaA protein
All non-satellite	1	1.1	1.1.2		Carboxysome	Alpha-Carboxysome	Cyanobacteria Alpha-Carboxysome	167555	Cyanobacteria	Prochlorococcus marinus str. NATL1A	NC_008819	NC_008819__1	124025332	YP_001014448.1	glutathione S-transferase	-	564292	565533	0.0232	0.1111	0.2439	0.5	-	0.1163	0.25	0.5	PF13410 (GST_C_2) - Glutathione S-transferase, C-terminal domain ; PF13417 (GST_N_3) - Glutathione S-transferase, N-terminal domain
All non-satellite	1	1.1	1.1.2		Carboxysome	Alpha-Carboxysome	Cyanobacteria Alpha-Carboxysome	167555	Cyanobacteria	Prochlorococcus marinus str. NATL1A	NC_008819	NC_008819__1	124025333	YP_001014449.1	glutathione reductase (NADPH)	+	565575	566936	0.1694	0.1667	0.2683	0.55	-	0.1628	0.275	0.55	PF07992 (Pyr_redox_2) - Pyridine nucleotide-disulphide oxidoreductase ; PF02852 (Pyr_redox_dim) - Pyridine nucleotide-disulphide oxidoreductase, dimerisation domain
All non-satellite	1	1.1	1.1.2		Carboxysome	Alpha-Carboxysome	Cyanobacteria Alpha-Carboxysome	59920	Cyanobacteria	Prochlorococcus marinus str. NATL2A	NC_007335	NC_007335__1	72383701	YP_293056.1	acetyl-CoA carboxylase carboxyltransferase subunit alpha	+	524145	525134	0.0116	0.0333	0.0732	0.15	-	0.0349	0.075	0.15	PF01039 (Carboxyl_trans) - Carboxyl transferase domain ; PF03255 (ACCA) - Acetyl co-enzyme A carboxylase carboxyltransferase alpha subunit
All non-satellite	1	1.1	1.1.2		Carboxysome	Alpha-Carboxysome	Cyanobacteria Alpha-Carboxysome	59920	Cyanobacteria	Prochlorococcus marinus str. NATL2A	NC_007335	NC_007335__1	72383702	YP_293057.1	short chain dehydrogenase	+	525146	525868	0.174	0.2222	0.4634	0.95	-	0.2326	0.475	0.95	PF00106 (adh_short) - short chain dehydrogenase
All non-satellite	1	1.1	1.1.2		Carboxysome	Alpha-Carboxysome	Cyanobacteria Alpha-Carboxysome	59920	Cyanobacteria	Prochlorococcus marinus str. NATL2A	NC_007335	NC_007335__1	72383703	YP_293058.1	phosphoribosylanthranilate isomerase	-	525865	526539	0.0278	0.1333	0.2927	0.6	-	0.1395	0.3	0.6	PF00697 (PRAI) - N-(5'phosphoribosyl)anthranilate (PRA) isomerase
All non-satellite	1	1.1	1.1.2		Carboxysome	Alpha-Carboxysome	Cyanobacteria Alpha-Carboxysome	59920	Cyanobacteria	Prochlorococcus marinus str. NATL2A	NC_007335	NC_007335__1	72383704	YP_293059.1	hypothetical protein	+	526642	527832	0.0394	0.1778	0.3415	0.7	-	0.186	0.35	0.7	PF02163 (Peptidase_M50) - Peptidase family M50
All non-satellite	1	1.1	1.1.2		Carboxysome	Alpha-Carboxysome	Cyanobacteria Alpha-Carboxysome	59920	Cyanobacteria	Prochlorococcus marinus str. NATL2A	NC_007335	NC_007335__1	72383705	YP_293060.1	lipoate-protein ligase A	-	527835	528584	0.0394	0.1667	0.3659	0.75	-	0.1744	0.375	0.75	PF03099 (BPL_LplA_LipB) - Biotin/lipoate A/B protein ligase family
All non-satellite	1	1.1	1.1.2		Carboxysome	Alpha-Carboxysome	Cyanobacteria Alpha-Carboxysome	59920	Cyanobacteria	Prochlorococcus marinus str. NATL2A	NC_007335	NC_007335__1	72383706	YP_293061.1	hypothetical protein	+	528743	529147	-	-	-	-	-	-	-	-
All non-satellite	1	1.1	1.1.2		Carboxysome	Alpha-Carboxysome	Cyanobacteria Alpha-Carboxysome	59920	Cyanobacteria	Prochlorococcus marinus str. NATL2A	NC_007335	NC_007335__1	72383707	YP_293062.1	protochlorophyllide oxidoreductase	+	529216	530229	0.174	0.2222	0.4634	0.95	-	0.2326	0.475	0.95	PF00106 (adh_short) - short chain dehydrogenase
All non-satellite	1	1.1	1.1.2		Carboxysome	Alpha-Carboxysome	Cyanobacteria Alpha-Carboxysome	59920	Cyanobacteria	Prochlorococcus marinus str. NATL2A	NC_007335	NC_007335__1	72383708	YP_293063.1	protochlorophyllide reductase iron-sulfur ATP-binding protein	-	530246	531136	0.0464	0.2222	0.4878	0.95	-	0.2326	0.475	0.95	PF00142 (Fer4_NifH) - 4Fe-4S iron sulfur cluster binding proteins, NifH/frxC family
All non-satellite	1	1.1	1.1.2		Carboxysome	Alpha-Carboxysome	Cyanobacteria Alpha-Carboxysome	59920	Cyanobacteria	Prochlorococcus marinus str. NATL2A	NC_007335	NC_007335__1	72383709	YP_293064.1	light-independent protochlorophyllide reductase subunit N	+	531497	532753	0.0464	0.2222	0.4878	0.95	-	0.2326	0.475	0.95	PF00148 (Oxidored_nitro) - Nitrogenase component 1 type Oxidoreductase
All non-satellite	1	1.1	1.1.2		Carboxysome	Alpha-Carboxysome	Cyanobacteria Alpha-Carboxysome	59920	Cyanobacteria	Prochlorococcus marinus str. NATL2A	NC_007335	NC_007335__1	72383710	YP_293065.1	light-independent protochlorophyllide reductase subunit B	+	532758	534335	0.0464	0.2222	0.4878	0.95	-	0.2326	0.5	0.95	PF00148 (Oxidored_nitro) - Nitrogenase component 1 type Oxidoreductase ; PF08369 (PCP_red) - Proto-chlorophyllide reductase 57 kD subunit
All non-satellite	1	1.1	1.1.2		Carboxysome	Alpha-Carboxysome	Cyanobacteria Alpha-Carboxysome	59920	Cyanobacteria	Prochlorococcus marinus str. NATL2A	NC_007335	NC_007335__1	72383711	YP_293066.1	hypothetical protein	-	534347	534712	-	-	-	-	-	-	-	-
All non-satellite	1	1.1	1.1.2		Carboxysome	Alpha-Carboxysome	Cyanobacteria Alpha-Carboxysome	59920	Cyanobacteria	Prochlorococcus marinus str. NATL2A	NC_007335	NC_007335__1	72383712	YP_293067	hypothetical protein PMN2A_1876 . [BMC single-domain]	+	534814	535590	-	-	-	-	-	-	-	-	PF00936 (BMC) - BMC domain
All non-satellite	1	1.1	1.1.2		Carboxysome	Alpha-Carboxysome	Cyanobacteria Alpha-Carboxysome	59920	Cyanobacteria	Prochlorococcus marinus str. NATL2A	NC_007335	NC_007335__1	72383713	YP_293068.1	HAM1 family protein	-	535587	536177	0.051	0.2444	0.5366	1	-	0.2558	0.55	1	PF01725 (Ham1p_like) - Ham1 family
All non-satellite	1	1.1	1.1.2		Carboxysome	Alpha-Carboxysome	Cyanobacteria Alpha-Carboxysome	59920	Cyanobacteria	Prochlorococcus marinus str. NATL2A	NC_007335	NC_007335__1	72383714	YP_293069	carboxysome shell protein CsoS1 . [BMC single-domain]	+	536535	536846	-	-	-	-	-	-	-	-	PF00936 (BMC) - BMC domain
All non-satellite	1	1.1	1.1.2		Carboxysome	Alpha-Carboxysome	Cyanobacteria Alpha-Carboxysome	59920	Cyanobacteria	Prochlorococcus marinus str. NATL2A	NC_007335	NC_007335__1	72383715	YP_293070.1	ribulose bisophosphate carboxylase	+	536918	538330	0.1183	0.5667	1	1	-	0.593	1	1	PF02788 (RuBisCO_large_N) - Ribulose bisphosphate carboxylase large chain, N-terminal domain ; PF00016 (RuBisCO_large) - Ribulose bisphosphate carboxylase large chain, catalytic domain
All non-satellite	1	1.1	1.1.2		Carboxysome	Alpha-Carboxysome	Cyanobacteria Alpha-Carboxysome	59920	Cyanobacteria	Prochlorococcus marinus str. NATL2A	NC_007335	NC_007335__1	72383716	YP_293071.1	ribulose bisphosphate carboxylase, small chain	+	538431	538772	0.1995	0.9556	0.9756	1	-	0.9884	0.975	1	PF00101 (RuBisCO_small) - Ribulose bisphosphate carboxylase, small chain
All non-satellite	1	1.1	1.1.2		Carboxysome	Alpha-Carboxysome	Cyanobacteria Alpha-Carboxysome	59920	Cyanobacteria	Prochlorococcus marinus str. NATL2A	NC_007335	NC_007335__1	72383717	YP_293072.1	carboxysome shell protein CsoS2	+	538872	541262	0.0928	0.4444	0.9756	1	-	0.4651	1	1	PF12288 (CsoS2_M) - Carboxysome shell peptide mid-region
All non-satellite	1	1.1	1.1.2		Carboxysome	Alpha-Carboxysome	Cyanobacteria Alpha-Carboxysome	59920	Cyanobacteria	Prochlorococcus marinus str. NATL2A	NC_007335	NC_007335__1	72383718	YP_293073.1	carboxysome shell protein CsoS3	+	541270	542829	0.0905	0.4333	0.9512	1	-	0.4535	0.975	1	PF08936 (CsoSCA) - Carboxysome Shell Carbonic Anhydrase
All non-satellite	1	1.1	1.1.2		Carboxysome	Alpha-Carboxysome	Cyanobacteria Alpha-Carboxysome	59920	Cyanobacteria	Prochlorococcus marinus str. NATL2A	NC_007335	NC_007335__1	72383719	YP_293074	carboxysome peptide A . [pentamer]	+	542830	543105	-	-	-	-	-	-	-	-	PF03319 (EutN_CcmL) - Ethanolamine utilisation protein EutN/carboxysome
All non-satellite	1	1.1	1.1.2		Carboxysome	Alpha-Carboxysome	Cyanobacteria Alpha-Carboxysome	59920	Cyanobacteria	Prochlorococcus marinus str. NATL2A	NC_007335	NC_007335__1	72383720	YP_293075	carboxysome peptide B . [pentamer]	+	543105	543356	-	-	-	-	-	-	-	-	PF03319 (EutN_CcmL) - Ethanolamine utilisation protein EutN/carboxysome
All non-satellite	1	1.1	1.1.2		Carboxysome	Alpha-Carboxysome	Cyanobacteria Alpha-Carboxysome	59920	Cyanobacteria	Prochlorococcus marinus str. NATL2A	NC_007335	NC_007335__1	72383721	YP_293076	carboxysome shell peptide, CsoS1 . [BMC single-domain]	+	543401	543949	-	-	-	-	-	-	-	-	PF00936 (BMC) - BMC domain
All non-satellite	1	1.1	1.1.2		Carboxysome	Alpha-Carboxysome	Cyanobacteria Alpha-Carboxysome	59920	Cyanobacteria	Prochlorococcus marinus str. NATL2A	NC_007335	NC_007335__1	72383722	YP_293077.1	hypothetical protein	+	544025	544288	0.0882	0.4111	0.9024	0.95	-	0.4302	0.925	0.95	PF01329 (Pterin_4a) - Pterin 4 alpha carbinolamine dehydratase
All non-satellite	1	1.1	1.1.2		Carboxysome	Alpha-Carboxysome	Cyanobacteria Alpha-Carboxysome	59920	Cyanobacteria	Prochlorococcus marinus str. NATL2A	NC_007335	NC_007335__1	72383723	YP_293078.1	hypothetical protein	-	544285	544515	0.0302	0.1444	0.3171	0.65	-	0.1512	0.325	0.65	PF11334 (DUF3136) - Protein of unknown function (DUF3136)
All non-satellite	1	1.1	1.1.2		Carboxysome	Alpha-Carboxysome	Cyanobacteria Alpha-Carboxysome	59920	Cyanobacteria	Prochlorococcus marinus str. NATL2A	NC_007335	NC_007335__1	72383724	YP_293079.1	endoribonuclease L-PSP	-	544603	545010	0.0394	0.1556	0.3415	0.65	-	0.1628	0.35	0.65	PF01042 (Ribonuc_L-PSP) - Endoribonuclease L-PSP
All non-satellite	1	1.1	1.1.2		Carboxysome	Alpha-Carboxysome	Cyanobacteria Alpha-Carboxysome	59920	Cyanobacteria	Prochlorococcus marinus str. NATL2A	NC_007335	NC_007335__1	72383725	YP_293080.1	hydroxyacylglutathione hydrolase	-	545056	545850	0.051	0.1556	0.3415	0.65	-	0.1628	0.35	0.65	PF00753 (Lactamase_B) - Metallo-beta-lactamase superfamily
All non-satellite	1	1.1	1.1.2		Carboxysome	Alpha-Carboxysome	Cyanobacteria Alpha-Carboxysome	59920	Cyanobacteria	Prochlorococcus marinus str. NATL2A	NC_007335	NC_007335__1	72383726	YP_293081.1	ATP phosphoribosyltransferase	+	545862	546524	0.0325	0.1444	0.3171	0.65	-	0.1512	0.325	0.65	PF01634 (HisG) - ATP phosphoribosyltransferase
All non-satellite	1	1.1	1.1.2		Carboxysome	Alpha-Carboxysome	Cyanobacteria Alpha-Carboxysome	59920	Cyanobacteria	Prochlorococcus marinus str. NATL2A	NC_007335	NC_007335__1	72383727	YP_293082.1	multidrug ABC transporter	+	546511	548307	0.2923	0.3	0.3902	0.65	-	0.3023	0.375	0.65	PF00005 (ABC_tran) - ABC transporter ; PF00664 (ABC_membrane) - ABC transporter transmembrane region ; PF13304 (AAA_21) - AAA domain
All non-satellite	1	1.1	1.1.2		Carboxysome	Alpha-Carboxysome	Cyanobacteria Alpha-Carboxysome	59920	Cyanobacteria	Prochlorococcus marinus str. NATL2A	NC_007335	NC_007335__1	72383728	YP_293083.1	acetyltransferase	+	548321	548863	0.007	0.0222	0.0488	0.1	-	0.0233	0.05	0.1	PF13673 (Acetyltransf_10) - Acetyltransferase (GNAT) domain
All non-satellite	1	1.1	1.1.2		Carboxysome	Alpha-Carboxysome	Cyanobacteria Alpha-Carboxysome	59920	Cyanobacteria	Prochlorococcus marinus str. NATL2A	NC_007335	NC_007335__1	72383729	YP_293084.1	glycosyltransferase	-	548887	549591	0.051	0.1667	0.3171	0.65	-	0.1744	0.325	0.65	PF00535 (Glycos_transf_2) - Glycosyl transferase family 2
All non-satellite	1	1.1	1.1.2		Carboxysome	Alpha-Carboxysome	Cyanobacteria Alpha-Carboxysome	59920	Cyanobacteria	Prochlorococcus marinus str. NATL2A	NC_007335	NC_007335__1	72383730	YP_293085.1	hypothetical protein	-	549540	550271	0.0302	0.1444	0.3171	0.65	-	0.1512	0.325	0.65	PF09837 (DUF2064) - Uncharacterized protein conserved in bacteria (DUF2064)
All non-satellite	1	1.1	1.1.2		Carboxysome	Alpha-Carboxysome	Cyanobacteria Alpha-Carboxysome	59920	Cyanobacteria	Prochlorococcus marinus str. NATL2A	NC_007335	NC_007335__1	72381841	YP_291196.1	chromosome replication initiator DnaA	+	550495	551895	0.0371	0.1333	0.2927	0.6	-	0.1395	0.3	0.6	PF01695 (IstB_IS21) - IstB-like ATP binding protein ; PF11638 (DnaA_N) - DnaA N-terminal domain ; PF08299 (Bac_DnaA_C) - Bacterial dnaA protein helix-turn-helix ; PF00308 (Bac_DnaA) - Bacterial dnaA protein
All non-satellite	1	1.1	1.1.2		Carboxysome	Alpha-Carboxysome	Cyanobacteria Alpha-Carboxysome	59920	Cyanobacteria	Prochlorococcus marinus str. NATL2A	NC_007335	NC_007335__1	72381842	YP_291197.1	fused glutaredoxin-like domain/phycoerythrin related domain-containing protein	-	551932	553173	0.0232	0.1111	0.2439	0.5	-	0.1163	0.25	0.5	PF13417 (GST_N_3) - Glutathione S-transferase, N-terminal domain
All non-satellite	1	1.1	1.1.2		Carboxysome	Alpha-Carboxysome	Cyanobacteria Alpha-Carboxysome	59920	Cyanobacteria	Prochlorococcus marinus str. NATL2A	NC_007335	NC_007335__1	72381843	YP_291198.1	NADPH-glutathione reductase	+	553215	554576	0.1694	0.1667	0.2683	0.55	-	0.1628	0.275	0.55	PF07992 (Pyr_redox_2) - Pyridine nucleotide-disulphide oxidoreductase ; PF02852 (Pyr_redox_dim) - Pyridine nucleotide-disulphide oxidoreductase, dimerisation domain
All non-satellite	1	1.1	1.1.2		Carboxysome	Alpha-Carboxysome	Cyanobacteria Alpha-Carboxysome	167539	Cyanobacteria	Prochlorococcus marinus subsp. marinus str. CCMP1375	NC_005042	NC_005042__1	33239986	NP_874928.1	short chain dehydrogenase	+	511717	512424	0.174	0.2222	0.4634	0.95	-	0.2326	0.475	0.95	PF00106 (adh_short) - short chain dehydrogenase
All non-satellite	1	1.1	1.1.2		Carboxysome	Alpha-Carboxysome	Cyanobacteria Alpha-Carboxysome	167539	Cyanobacteria	Prochlorococcus marinus subsp. marinus str. CCMP1375	NC_005042	NC_005042__1	33239987	NP_874929.1	hypothetical protein	+	512433	512591	-	-	-	-	-	-	-	-
All non-satellite	1	1.1	1.1.2		Carboxysome	Alpha-Carboxysome	Cyanobacteria Alpha-Carboxysome	167539	Cyanobacteria	Prochlorococcus marinus subsp. marinus str. CCMP1375	NC_005042	NC_005042__1	33239988	NP_874930.1	GTP cyclohydrolase I	+	512610	513188	0.0209	0.0778	0.1707	0.35	-	0.0814	0.175	0.35	PF01227 (GTP_cyclohydroI) - GTP cyclohydrolase I
All non-satellite	1	1.1	1.1.2		Carboxysome	Alpha-Carboxysome	Cyanobacteria Alpha-Carboxysome	167539	Cyanobacteria	Prochlorococcus marinus subsp. marinus str. CCMP1375	NC_005042	NC_005042__1	33239989	NP_874931.1	phosphoribosylanthranilate isomerase	-	513192	513851	0.0278	0.1333	0.2927	0.6	-	0.1395	0.3	0.6	PF00697 (PRAI) - N-(5'phosphoribosyl)anthranilate (PRA) isomerase
All non-satellite	1	1.1	1.1.2		Carboxysome	Alpha-Carboxysome	Cyanobacteria Alpha-Carboxysome	167539	Cyanobacteria	Prochlorococcus marinus subsp. marinus str. CCMP1375	NC_005042	NC_005042__1	33239990	NP_874932.1	S2P family protease	+	513931	515196	0.0394	0.1778	0.3415	0.7	-	0.186	0.35	0.7	PF02163 (Peptidase_M50) - Peptidase family M50
All non-satellite	1	1.1	1.1.2		Carboxysome	Alpha-Carboxysome	Cyanobacteria Alpha-Carboxysome	167539	Cyanobacteria	Prochlorococcus marinus subsp. marinus str. CCMP1375	NC_005042	NC_005042__1	33239991	NP_874933.1	lipoate-protein ligase A	-	515103	515945	0.0394	0.1667	0.3659	0.75	-	0.1744	0.375	0.75	PF03099 (BPL_LplA_LipB) - Biotin/lipoate A/B protein ligase family
All non-satellite	1	1.1	1.1.2		Carboxysome	Alpha-Carboxysome	Cyanobacteria Alpha-Carboxysome	167539	Cyanobacteria	Prochlorococcus marinus subsp. marinus str. CCMP1375	NC_005042	NC_005042__1	33239992	NP_874934.1	photosystem I reaction center subunit XII	+	516085	516189	0.0278	0.1333	0.2683	0.55	-	0.1395	0.275	0.55	PF07465 (PsaM) - Photosystem I protein M (PsaM)
All non-satellite	1	1.1	1.1.2		Carboxysome	Alpha-Carboxysome	Cyanobacteria Alpha-Carboxysome	167539	Cyanobacteria	Prochlorococcus marinus subsp. marinus str. CCMP1375	NC_005042	NC_005042__1	33239993	NP_874935.1	hypothetical protein	+	516255	516671	-	-	-	-	-	-	-	-
All non-satellite	1	1.1	1.1.2		Carboxysome	Alpha-Carboxysome	Cyanobacteria Alpha-Carboxysome	167539	Cyanobacteria	Prochlorococcus marinus subsp. marinus str. CCMP1375	NC_005042	NC_005042__1	33239994	NP_874936.1	protochlorophyllide oxidoreductase	+	516744	517763	0.174	0.2222	0.4634	0.95	-	0.2326	0.475	0.95	PF00106 (adh_short) - short chain dehydrogenase
All non-satellite	1	1.1	1.1.2		Carboxysome	Alpha-Carboxysome	Cyanobacteria Alpha-Carboxysome	167539	Cyanobacteria	Prochlorococcus marinus subsp. marinus str. CCMP1375	NC_005042	NC_005042__1	33239995	NP_874937.1	protochlorophyllide reductase iron-sulfur ATP-binding protein	-	517788	518678	0.0464	0.2222	0.4878	0.95	-	0.2326	0.475	0.95	PF00142 (Fer4_NifH) - 4Fe-4S iron sulfur cluster binding proteins, NifH/frxC family
All non-satellite	1	1.1	1.1.2		Carboxysome	Alpha-Carboxysome	Cyanobacteria Alpha-Carboxysome	167539	Cyanobacteria	Prochlorococcus marinus subsp. marinus str. CCMP1375	NC_005042	NC_005042__1	33239996	NP_874938.1	light-independent protochlorophyllide reductase subunit B	-	518864	520456	0.0464	0.2222	0.4878	0.95	-	0.2326	0.5	0.95	PF00148 (Oxidored_nitro) - Nitrogenase component 1 type Oxidoreductase ; PF08369 (PCP_red) - Proto-chlorophyllide reductase 57 kD subunit
All non-satellite	1	1.1	1.1.2		Carboxysome	Alpha-Carboxysome	Cyanobacteria Alpha-Carboxysome	167539	Cyanobacteria	Prochlorococcus marinus subsp. marinus str. CCMP1375	NC_005042	NC_005042__1	33239997	NP_874939.1	light-independent protochlorophyllide reductase subunit N	-	520461	521717	0.0464	0.2222	0.4878	0.95	-	0.2326	0.475	0.95	PF00148 (Oxidored_nitro) - Nitrogenase component 1 type Oxidoreductase
All non-satellite	1	1.1	1.1.2		Carboxysome	Alpha-Carboxysome	Cyanobacteria Alpha-Carboxysome	167539	Cyanobacteria	Prochlorococcus marinus subsp. marinus str. CCMP1375	NC_005042	NC_005042__1	33239998	NP_874940.1	hypothetical protein	-	521869	522240	-	-	-	-	-	-	-	-
All non-satellite	1	1.1	1.1.2		Carboxysome	Alpha-Carboxysome	Cyanobacteria Alpha-Carboxysome	167539	Cyanobacteria	Prochlorococcus marinus subsp. marinus str. CCMP1375	NC_005042	NC_005042__1	33239999	NP_874941	hypothetical protein Pro0548 . [BMC double-domain]	+	522339	523112	-	-	-	-	-	-	-	-	PF00936 (BMC) - BMC domain
All non-satellite	1	1.1	1.1.2		Carboxysome	Alpha-Carboxysome	Cyanobacteria Alpha-Carboxysome	167539	Cyanobacteria	Prochlorococcus marinus subsp. marinus str. CCMP1375	NC_005042	NC_005042__1	33240000	NP_874942.1	HAM1 family protein	-	523130	523714	0.051	0.2444	0.5366	1	-	0.2558	0.55	1	PF01725 (Ham1p_like) - Ham1 family
All non-satellite	1	1.1	1.1.2		Carboxysome	Alpha-Carboxysome	Cyanobacteria Alpha-Carboxysome	167539	Cyanobacteria	Prochlorococcus marinus subsp. marinus str. CCMP1375	NC_005042	NC_005042__1	33240001	NP_874943	carboxysome shell protein CsoS1 . [BMC single-domain]	+	524074	524385	-	-	-	-	-	-	-	-	PF00936 (BMC) - BMC domain
All non-satellite	1	1.1	1.1.2		Carboxysome	Alpha-Carboxysome	Cyanobacteria Alpha-Carboxysome	167539	Cyanobacteria	Prochlorococcus marinus subsp. marinus str. CCMP1375	NC_005042	NC_005042__1	33240002	NP_874944.1	ribulose bisophosphate carboxylase	+	524454	525866	0.1183	0.5667	1	1	-	0.593	1	1	PF02788 (RuBisCO_large_N) - Ribulose bisphosphate carboxylase large chain, N-terminal domain ; PF00016 (RuBisCO_large) - Ribulose bisphosphate carboxylase large chain, catalytic domain
All non-satellite	1	1.1	1.1.2		Carboxysome	Alpha-Carboxysome	Cyanobacteria Alpha-Carboxysome	167539	Cyanobacteria	Prochlorococcus marinus subsp. marinus str. CCMP1375	NC_005042	NC_005042__1	33240003	NP_874945.1	ribulose bisphosphate carboxylase small subunit	+	525970	526311	0.1995	0.9556	0.9756	1	-	0.9884	0.975	1	PF00101 (RuBisCO_small) - Ribulose bisphosphate carboxylase, small chain
All non-satellite	1	1.1	1.1.2		Carboxysome	Alpha-Carboxysome	Cyanobacteria Alpha-Carboxysome	167539	Cyanobacteria	Prochlorococcus marinus subsp. marinus str. CCMP1375	NC_005042	NC_005042__1	33240004	NP_874946.1	carboxysome shell protein	+	526414	528792	0.0928	0.4444	0.9756	1	-	0.4651	1	1	PF12288 (CsoS2_M) - Carboxysome shell peptide mid-region
All non-satellite	1	1.1	1.1.2		Carboxysome	Alpha-Carboxysome	Cyanobacteria Alpha-Carboxysome	167539	Cyanobacteria	Prochlorococcus marinus subsp. marinus str. CCMP1375	NC_005042	NC_005042__1	33240005	NP_874947.1	carboxysome shell protein CsoS3	+	528800	530332	0.0905	0.4333	0.9512	1	-	0.4535	0.975	1	PF08936 (CsoSCA) - Carboxysome Shell Carbonic Anhydrase
All non-satellite	1	1.1	1.1.2		Carboxysome	Alpha-Carboxysome	Cyanobacteria Alpha-Carboxysome	167539	Cyanobacteria	Prochlorococcus marinus subsp. marinus str. CCMP1375	NC_005042	NC_005042__1	33240006	NP_874948	carboxysome peptide A . [pentamer]	+	530334	530609	-	-	-	-	-	-	-	-	PF03319 (EutN_CcmL) - Ethanolamine utilisation protein EutN/carboxysome
All non-satellite	1	1.1	1.1.2		Carboxysome	Alpha-Carboxysome	Cyanobacteria Alpha-Carboxysome	167539	Cyanobacteria	Prochlorococcus marinus subsp. marinus str. CCMP1375	NC_005042	NC_005042__1	33240007	NP_874949	carboxysome peptide B . [pentamer]	+	530609	530860	-	-	-	-	-	-	-	-	PF03319 (EutN_CcmL) - Ethanolamine utilisation protein EutN/carboxysome
All non-satellite	1	1.1	1.1.2		Carboxysome	Alpha-Carboxysome	Cyanobacteria Alpha-Carboxysome	167539	Cyanobacteria	Prochlorococcus marinus subsp. marinus str. CCMP1375	NC_005042	NC_005042__1	33240008	NP_874950	carboxysome shell peptide CsoS1 . [BMC single-domain]	+	530906	531415	-	-	-	-	-	-	-	-	PF00936 (BMC) - BMC domain
All non-satellite	1	1.1	1.1.2		Carboxysome	Alpha-Carboxysome	Cyanobacteria Alpha-Carboxysome	167539	Cyanobacteria	Prochlorococcus marinus subsp. marinus str. CCMP1375	NC_005042	NC_005042__1	33240009	NP_874951.1	pterin-4 alpha-carbinolamine dehydratase-like protein	+	531488	531751	0.0882	0.4111	0.9024	0.95	-	0.4302	0.925	0.95	PF01329 (Pterin_4a) - Pterin 4 alpha carbinolamine dehydratase
All non-satellite	1	1.1	1.1.2		Carboxysome	Alpha-Carboxysome	Cyanobacteria Alpha-Carboxysome	167539	Cyanobacteria	Prochlorococcus marinus subsp. marinus str. CCMP1375	NC_005042	NC_005042__1	33240010	NP_874952.1	hypothetical protein	-	531759	531983	0.0302	0.1444	0.3171	0.65	-	0.1512	0.325	0.65	PF11334 (DUF3136) - Protein of unknown function (DUF3136)
All non-satellite	1	1.1	1.1.2		Carboxysome	Alpha-Carboxysome	Cyanobacteria Alpha-Carboxysome	167539	Cyanobacteria	Prochlorococcus marinus subsp. marinus str. CCMP1375	NC_005042	NC_005042__1	33240011	NP_874953.1	translation initiation inhibitor	-	532072	532470	0.0394	0.1556	0.3415	0.65	-	0.1628	0.35	0.65	PF01042 (Ribonuc_L-PSP) - Endoribonuclease L-PSP
All non-satellite	1	1.1	1.1.2		Carboxysome	Alpha-Carboxysome	Cyanobacteria Alpha-Carboxysome	167539	Cyanobacteria	Prochlorococcus marinus subsp. marinus str. CCMP1375	NC_005042	NC_005042__1	33240012	NP_874954.1	metallo-beta-lactamase superfamily hydrolase	-	532524	533285	0.051	0.1556	0.3415	0.65	-	0.1628	0.35	0.65	PF00753 (Lactamase_B) - Metallo-beta-lactamase superfamily
All non-satellite	1	1.1	1.1.2		Carboxysome	Alpha-Carboxysome	Cyanobacteria Alpha-Carboxysome	167539	Cyanobacteria	Prochlorococcus marinus subsp. marinus str. CCMP1375	NC_005042	NC_005042__1	33240013	NP_874955.1	ATP phosphoribosyltransferase	+	533335	533982	0.0325	0.1444	0.3171	0.65	-	0.1512	0.325	0.65	PF01634 (HisG) - ATP phosphoribosyltransferase
All non-satellite	1	1.1	1.1.2		Carboxysome	Alpha-Carboxysome	Cyanobacteria Alpha-Carboxysome	167539	Cyanobacteria	Prochlorococcus marinus subsp. marinus str. CCMP1375	NC_005042	NC_005042__1	33240014	NP_874956.1	multidrug ABC transporter	+	533987	535780	0.2923	0.3	0.3902	0.65	-	0.3023	0.375	0.65	PF00005 (ABC_tran) - ABC transporter ; PF13191 (AAA_16) - AAA ATPase domain ; PF00664 (ABC_membrane) - ABC transporter transmembrane region
All non-satellite	1	1.1	1.1.2		Carboxysome	Alpha-Carboxysome	Cyanobacteria Alpha-Carboxysome	167539	Cyanobacteria	Prochlorococcus marinus subsp. marinus str. CCMP1375	NC_005042	NC_005042__1	33240015	NP_874957.1	acetyltransferase	+	535799	536341	0.065	0.1	0.1951	0.4	-	0.1047	0.2	0.4	PF13508 (Acetyltransf_7) - Acetyltransferase (GNAT) domain
All non-satellite	1	1.1	1.1.2		Carboxysome	Alpha-Carboxysome	Cyanobacteria Alpha-Carboxysome	167539	Cyanobacteria	Prochlorococcus marinus subsp. marinus str. CCMP1375	NC_005042	NC_005042__1	33240016	NP_874958.1	glycosyltransferase	-	536360	537070	0.051	0.1667	0.3171	0.65	-	0.1744	0.325	0.65	PF00535 (Glycos_transf_2) - Glycosyl transferase family 2
All non-satellite	1	1.1	1.1.2		Carboxysome	Alpha-Carboxysome	Cyanobacteria Alpha-Carboxysome	167539	Cyanobacteria	Prochlorococcus marinus subsp. marinus str. CCMP1375	NC_005042	NC_005042__1	33240017	NP_874959.1	hypothetical protein	-	537058	537702	0.0302	0.1444	0.3171	0.65	-	0.1512	0.325	0.65	PF09837 (DUF2064) - Uncharacterized protein conserved in bacteria (DUF2064)
All non-satellite	1	1.1	1.1.2		Carboxysome	Alpha-Carboxysome	Cyanobacteria Alpha-Carboxysome	167539	Cyanobacteria	Prochlorococcus marinus subsp. marinus str. CCMP1375	NC_005042	NC_005042__1	33240018	NP_874960.1	chromosome replication initiator DnaA	+	537957	539342	0.0371	0.1333	0.2927	0.6	-	0.1395	0.3	0.6	PF01695 (IstB_IS21) - IstB-like ATP binding protein ; PF11638 (DnaA_N) - DnaA N-terminal domain ; PF08299 (Bac_DnaA_C) - Bacterial dnaA protein helix-turn-helix ; PF00308 (Bac_DnaA) - Bacterial dnaA protein
All non-satellite	1	1.1	1.1.2		Carboxysome	Alpha-Carboxysome	Cyanobacteria Alpha-Carboxysome	167539	Cyanobacteria	Prochlorococcus marinus subsp. marinus str. CCMP1375	NC_005042	NC_005042__1	33240019	NP_874961.1	glutaredoxin-like domain-containing protein	-	539358	540608	0.0232	0.1111	0.2439	0.5	-	0.1163	0.25	0.5	PF13417 (GST_N_3) - Glutathione S-transferase, N-terminal domain
All non-satellite	1	1.1	1.1.2		Carboxysome	Alpha-Carboxysome	Cyanobacteria Alpha-Carboxysome	167539	Cyanobacteria	Prochlorococcus marinus subsp. marinus str. CCMP1375	NC_005042	NC_005042__1	33240020	NP_874962.1	glutathione reductase	+	540650	542011	0.1694	0.1667	0.2683	0.55	-	0.1628	0.275	0.55	PF07992 (Pyr_redox_2) - Pyridine nucleotide-disulphide oxidoreductase ; PF02852 (Pyr_redox_dim) - Pyridine nucleotide-disulphide oxidoreductase, dimerisation domain
All non-satellite	1	1.1	1.1.2		Carboxysome	Alpha-Carboxysome	Cyanobacteria Alpha-Carboxysome	59919	Cyanobacteria	Prochlorococcus marinus subsp. pastoris str. CCMP1986	NC_005072	NC_005072__1	33861092	NP_892653.1	short chain dehydrogenase	+	506510	507217	0.174	0.2222	0.4634	0.95	-	0.2326	0.475	0.95	PF00106 (adh_short) - short chain dehydrogenase
All non-satellite	1	1.1	1.1.2		Carboxysome	Alpha-Carboxysome	Cyanobacteria Alpha-Carboxysome	59919	Cyanobacteria	Prochlorococcus marinus subsp. pastoris str. CCMP1986	NC_005072	NC_005072__1	33861093	NP_892654.1	GTP cyclohydrolase I	+	507372	508112	0.0209	0.0778	0.1707	0.35	-	0.0814	0.175	0.35	PF01227 (GTP_cyclohydroI) - GTP cyclohydrolase I
All non-satellite	1	1.1	1.1.2		Carboxysome	Alpha-Carboxysome	Cyanobacteria Alpha-Carboxysome	59919	Cyanobacteria	Prochlorococcus marinus subsp. pastoris str. CCMP1986	NC_005072	NC_005072__1	33861094	NP_892655.1	phosphoribosylanthranilate isomerase	-	508109	508771	0.0278	0.1333	0.2927	0.6	-	0.1395	0.3	0.6	PF00697 (PRAI) - N-(5'phosphoribosyl)anthranilate (PRA) isomerase
All non-satellite	1	1.1	1.1.2		Carboxysome	Alpha-Carboxysome	Cyanobacteria Alpha-Carboxysome	59919	Cyanobacteria	Prochlorococcus marinus subsp. pastoris str. CCMP1986	NC_005072	NC_005072__1	33861095	NP_892656.1	hypothetical protein	+	508827	510053	0.0394	0.1778	0.3415	0.7	-	0.186	0.35	0.7	PF02163 (Peptidase_M50) - Peptidase family M50
All non-satellite	1	1.1	1.1.2		Carboxysome	Alpha-Carboxysome	Cyanobacteria Alpha-Carboxysome	59919	Cyanobacteria	Prochlorococcus marinus subsp. pastoris str. CCMP1986	NC_005072	NC_005072__1	33861096	NP_892657.1	protein ligase	-	510061	510732	0.0394	0.1667	0.3659	0.75	-	0.1744	0.375	0.75	PF03099 (BPL_LplA_LipB) - Biotin/lipoate A/B protein ligase family
All non-satellite	1	1.1	1.1.2		Carboxysome	Alpha-Carboxysome	Cyanobacteria Alpha-Carboxysome	59919	Cyanobacteria	Prochlorococcus marinus subsp. pastoris str. CCMP1986	NC_005072	NC_005072__1	33861097	NP_892658.1	photosystem I reaction center subunit XII	+	510866	510970	0.0278	0.1333	0.2683	0.55	-	0.1395	0.275	0.55	PF07465 (PsaM) - Photosystem I protein M (PsaM)
All non-satellite	1	1.1	1.1.2		Carboxysome	Alpha-Carboxysome	Cyanobacteria Alpha-Carboxysome	59919	Cyanobacteria	Prochlorococcus marinus subsp. pastoris str. CCMP1986	NC_005072	NC_005072__1	33861098	NP_892659.1	hypothetical protein	+	511060	511407	-	-	-	-	-	-	-	-
All non-satellite	1	1.1	1.1.2		Carboxysome	Alpha-Carboxysome	Cyanobacteria Alpha-Carboxysome	59919	Cyanobacteria	Prochlorococcus marinus subsp. pastoris str. CCMP1986	NC_005072	NC_005072__1	33861099	NP_892660.1	protochlorophyllide oxidoreductase	+	511465	512469	0.174	0.2222	0.4634	0.95	-	0.2326	0.475	0.95	PF00106 (adh_short) - short chain dehydrogenase
All non-satellite	1	1.1	1.1.2		Carboxysome	Alpha-Carboxysome	Cyanobacteria Alpha-Carboxysome	59919	Cyanobacteria	Prochlorococcus marinus subsp. pastoris str. CCMP1986	NC_005072	NC_005072__1	33861100	NP_892661.1	protochlorophyllide reductase iron-sulfur ATP-binding protein	-	512474	513361	0.0464	0.2222	0.4878	0.95	-	0.2326	0.475	0.95	PF00142 (Fer4_NifH) - 4Fe-4S iron sulfur cluster binding proteins, NifH/frxC family
All non-satellite	1	1.1	1.1.2		Carboxysome	Alpha-Carboxysome	Cyanobacteria Alpha-Carboxysome	59919	Cyanobacteria	Prochlorococcus marinus subsp. pastoris str. CCMP1986	NC_005072	NC_005072__1	33861101	NP_892662.1	light-independent protochlorophyllide reductase subunit B	-	513553	515133	0.0464	0.2222	0.4878	0.95	-	0.2326	0.5	0.95	PF00148 (Oxidored_nitro) - Nitrogenase component 1 type Oxidoreductase ; PF08369 (PCP_red) - Proto-chlorophyllide reductase 57 kD subunit
All non-satellite	1	1.1	1.1.2		Carboxysome	Alpha-Carboxysome	Cyanobacteria Alpha-Carboxysome	59919	Cyanobacteria	Prochlorococcus marinus subsp. pastoris str. CCMP1986	NC_005072	NC_005072__1	33861102	NP_892663.1	light-independent protochlorophyllide reductase subunit N	-	515137	516393	0.0464	0.2222	0.4878	0.95	-	0.2326	0.475	0.95	PF00148 (Oxidored_nitro) - Nitrogenase component 1 type Oxidoreductase
All non-satellite	1	1.1	1.1.2		Carboxysome	Alpha-Carboxysome	Cyanobacteria Alpha-Carboxysome	59919	Cyanobacteria	Prochlorococcus marinus subsp. pastoris str. CCMP1986	NC_005072	NC_005072__1	33861103	NP_892664.1	hypothetical protein	-	516550	516918	-	-	-	-	-	-	-	-
All non-satellite	1	1.1	1.1.2		Carboxysome	Alpha-Carboxysome	Cyanobacteria Alpha-Carboxysome	59919	Cyanobacteria	Prochlorococcus marinus subsp. pastoris str. CCMP1986	NC_005072	NC_005072__1	33861104	NP_892665	hypothetical protein PMM0547 . [BMC double-domain]	+	517017	517787	-	-	-	-	-	-	-	-	PF00936 (BMC) - BMC domain
All non-satellite	1	1.1	1.1.2		Carboxysome	Alpha-Carboxysome	Cyanobacteria Alpha-Carboxysome	59919	Cyanobacteria	Prochlorococcus marinus subsp. pastoris str. CCMP1986	NC_005072	NC_005072__1	33861105	NP_892666.1	HAM1 family protein	-	517796	518383	0.051	0.2444	0.5366	1	-	0.2558	0.55	1	PF01725 (Ham1p_like) - Ham1 family
All non-satellite	1	1.1	1.1.2		Carboxysome	Alpha-Carboxysome	Cyanobacteria Alpha-Carboxysome	59919	Cyanobacteria	Prochlorococcus marinus subsp. pastoris str. CCMP1986	NC_005072	NC_005072__1	33861106	NP_892667	carboxysome shell protein CsoS1 . [BMC single-domain]	+	518725	519021	-	-	-	-	-	-	-	-	PF00936 (BMC) - BMC domain
All non-satellite	1	1.1	1.1.2		Carboxysome	Alpha-Carboxysome	Cyanobacteria Alpha-Carboxysome	59919	Cyanobacteria	Prochlorococcus marinus subsp. pastoris str. CCMP1986	NC_005072	NC_005072__1	33861107	NP_892668.1	ribulose bisophosphate carboxylase	+	519087	520502	0.1183	0.5667	1	1	-	0.593	1	1	PF02788 (RuBisCO_large_N) - Ribulose bisphosphate carboxylase large chain, N-terminal domain ; PF00016 (RuBisCO_large) - Ribulose bisphosphate carboxylase large chain, catalytic domain
All non-satellite	1	1.1	1.1.2		Carboxysome	Alpha-Carboxysome	Cyanobacteria Alpha-Carboxysome	59919	Cyanobacteria	Prochlorococcus marinus subsp. pastoris str. CCMP1986	NC_005072	NC_005072__1	33861108	NP_892669.1	ribulose bisphosphate carboxylase, small chain	+	520592	520933	0.1995	0.9556	0.9756	1	-	0.9884	0.975	1	PF00101 (RuBisCO_small) - Ribulose bisphosphate carboxylase, small chain
All non-satellite	1	1.1	1.1.2		Carboxysome	Alpha-Carboxysome	Cyanobacteria Alpha-Carboxysome	59919	Cyanobacteria	Prochlorococcus marinus subsp. pastoris str. CCMP1986	NC_005072	NC_005072__1	33861109	NP_892670.1	carboxysome shell protein CsoS2	+	521024	523321	0.0928	0.4444	0.9756	1	-	0.4651	1	1	PF12288 (CsoS2_M) - Carboxysome shell peptide mid-region
All non-satellite	1	1.1	1.1.2		Carboxysome	Alpha-Carboxysome	Cyanobacteria Alpha-Carboxysome	59919	Cyanobacteria	Prochlorococcus marinus subsp. pastoris str. CCMP1986	NC_005072	NC_005072__1	33861110	NP_892671.1	carboxysome shell protein CsoS3	+	523329	524858	0.0905	0.4333	0.9512	1	-	0.4535	0.975	1	PF08936 (CsoSCA) - Carboxysome Shell Carbonic Anhydrase
All non-satellite	1	1.1	1.1.2		Carboxysome	Alpha-Carboxysome	Cyanobacteria Alpha-Carboxysome	59919	Cyanobacteria	Prochlorococcus marinus subsp. pastoris str. CCMP1986	NC_005072	NC_005072__1	33861111	NP_892672	carboxysome peptide A . [pentamer]	+	524862	525128	-	-	-	-	-	-	-	-	PF03319 (EutN_CcmL) - Ethanolamine utilisation protein EutN/carboxysome
All non-satellite	1	1.1	1.1.2		Carboxysome	Alpha-Carboxysome	Cyanobacteria Alpha-Carboxysome	59919	Cyanobacteria	Prochlorococcus marinus subsp. pastoris str. CCMP1986	NC_005072	NC_005072__1	33861112	NP_892673	carboxysome peptide B . [pentamer]	+	525161	525382	-	-	-	-	-	-	-	-	PF03319 (EutN_CcmL) - Ethanolamine utilisation protein EutN/carboxysome
All non-satellite	1	1.1	1.1.2		Carboxysome	Alpha-Carboxysome	Cyanobacteria Alpha-Carboxysome	59919	Cyanobacteria	Prochlorococcus marinus subsp. pastoris str. CCMP1986	NC_005072	NC_005072__1	33861113	NP_892674.1	hypothetical protein	+	525483	525722	0.0882	0.4111	0.9024	0.95	-	0.4302	0.925	0.95	PF01329 (Pterin_4a) - Pterin 4 alpha carbinolamine dehydratase
All non-satellite	1	1.1	1.1.2		Carboxysome	Alpha-Carboxysome	Cyanobacteria Alpha-Carboxysome	59919	Cyanobacteria	Prochlorococcus marinus subsp. pastoris str. CCMP1986	NC_005072	NC_005072__1	33861114	NP_892675.1	hypothetical protein	-	525728	525955	0.0302	0.1444	0.3171	0.65	-	0.1512	0.325	0.65	PF11334 (DUF3136) - Protein of unknown function (DUF3136)
All non-satellite	1	1.1	1.1.2		Carboxysome	Alpha-Carboxysome	Cyanobacteria Alpha-Carboxysome	59919	Cyanobacteria	Prochlorococcus marinus subsp. pastoris str. CCMP1986	NC_005072	NC_005072__1	33861115	NP_892676.1	hypothetical protein	-	526041	526433	0.0394	0.1556	0.3415	0.65	-	0.1628	0.35	0.65	PF01042 (Ribonuc_L-PSP) - Endoribonuclease L-PSP
All non-satellite	1	1.1	1.1.2		Carboxysome	Alpha-Carboxysome	Cyanobacteria Alpha-Carboxysome	59919	Cyanobacteria	Prochlorococcus marinus subsp. pastoris str. CCMP1986	NC_005072	NC_005072__1	33861116	NP_892677.1	hydroxyacylglutathione hydrolase	-	526458	527198	0.051	0.1556	0.3415	0.65	-	0.1628	0.35	0.65	PF00753 (Lactamase_B) - Metallo-beta-lactamase superfamily
All non-satellite	1	1.1	1.1.2		Carboxysome	Alpha-Carboxysome	Cyanobacteria Alpha-Carboxysome	59919	Cyanobacteria	Prochlorococcus marinus subsp. pastoris str. CCMP1986	NC_005072	NC_005072__1	33861117	NP_892678.1	ATP phosphoribosyltransferase	+	527242	527889	0.0325	0.1444	0.3171	0.65	-	0.1512	0.325	0.65	PF01634 (HisG) - ATP phosphoribosyltransferase
All non-satellite	1	1.1	1.1.2		Carboxysome	Alpha-Carboxysome	Cyanobacteria Alpha-Carboxysome	59919	Cyanobacteria	Prochlorococcus marinus subsp. pastoris str. CCMP1986	NC_005072	NC_005072__1	33861118	NP_892679.1	multidrug efflux ABC transporter	+	527894	529690	0.2923	0.3	0.3902	0.65	-	0.3023	0.375	0.65	PF00005 (ABC_tran) - ABC transporter ; PF13191 (AAA_16) - AAA ATPase domain ; PF00664 (ABC_membrane) - ABC transporter transmembrane region
All non-satellite	1	1.1	1.1.2		Carboxysome	Alpha-Carboxysome	Cyanobacteria Alpha-Carboxysome	59919	Cyanobacteria	Prochlorococcus marinus subsp. pastoris str. CCMP1986	NC_005072	NC_005072__1	33861119	NP_892680.1	acetyltransferase	+	529690	530220	0.065	0.1	0.1951	0.4	-	0.1047	0.2	0.4	PF13508 (Acetyltransf_7) - Acetyltransferase (GNAT) domain
All non-satellite	1	1.1	1.1.2		Carboxysome	Alpha-Carboxysome	Cyanobacteria Alpha-Carboxysome	59919	Cyanobacteria	Prochlorococcus marinus subsp. pastoris str. CCMP1986	NC_005072	NC_005072__1	33861120	NP_892681.1	hypothetical protein	-	530222	530905	0.051	0.1667	0.3171	0.65	-	0.1744	0.325	0.65	PF00535 (Glycos_transf_2) - Glycosyl transferase family 2
All non-satellite	1	1.1	1.1.2		Carboxysome	Alpha-Carboxysome	Cyanobacteria Alpha-Carboxysome	59919	Cyanobacteria	Prochlorococcus marinus subsp. pastoris str. CCMP1986	NC_005072	NC_005072__1	33861121	NP_892682.1	hypothetical protein	-	530911	531519	0.0302	0.1444	0.3171	0.65	-	0.1512	0.325	0.65	PF09837 (DUF2064) - Uncharacterized protein conserved in bacteria (DUF2064)
All non-satellite	1	1.1	1.1.2		Carboxysome	Alpha-Carboxysome	Cyanobacteria Alpha-Carboxysome	59919	Cyanobacteria	Prochlorococcus marinus subsp. pastoris str. CCMP1986	NC_005072	NC_005072__1	33861122	NP_892683.1	chromosome replication initiator DnaA	+	531716	533107	0.0371	0.1333	0.2927	0.6	-	0.1395	0.3	0.6	PF01695 (IstB_IS21) - IstB-like ATP binding protein ; PF11638 (DnaA_N) - DnaA N-terminal domain ; PF08299 (Bac_DnaA_C) - Bacterial dnaA protein helix-turn-helix ; PF00308 (Bac_DnaA) - Bacterial dnaA protein
All non-satellite	1	1.1	1.1.2		Carboxysome	Alpha-Carboxysome	Cyanobacteria Alpha-Carboxysome	59919	Cyanobacteria	Prochlorococcus marinus subsp. pastoris str. CCMP1986	NC_005072	NC_005072__1	33861123	NP_892684.1	glutathione S-transferase	-	533102	534340	0.0232	0.1111	0.2439	0.5	-	0.1163	0.25	0.5	PF13417 (GST_N_3) - Glutathione S-transferase, N-terminal domain
All non-satellite	1	1.1	1.1.2		Carboxysome	Alpha-Carboxysome	Cyanobacteria Alpha-Carboxysome	59919	Cyanobacteria	Prochlorococcus marinus subsp. pastoris str. CCMP1986	NC_005072	NC_005072__1	33861124	NP_892685.1	glutathione reductase (NADPH)	+	534377	535756	0.1694	0.1667	0.2683	0.55	-	0.1628	0.275	0.55	PF07992 (Pyr_redox_2) - Pyridine nucleotide-disulphide oxidoreductase ; PF02852 (Pyr_redox_dim) - Pyridine nucleotide-disulphide oxidoreductase, dimerisation domain
All non-satellite	1	1.1	1.1.2		Carboxysome	Alpha-Carboxysome	Cyanobacteria Alpha-Carboxysome	64471	Cyanobacteria	Synechococcus sp. CC9311	NC_008319	NC_008319__1	113953691	YP_731148.1	cbbX protein	-	1734060	1734983	0.0325	0.0889	0.1951	0.4	-	0.093	0.2	0.4	PF00004 (AAA) - ATPase family associated with various cellular activities (AAA)
All non-satellite	1	1.1	1.1.2		Carboxysome	Alpha-Carboxysome	Cyanobacteria Alpha-Carboxysome	64471	Cyanobacteria	Synechococcus sp. CC9311	NC_008319	NC_008319__1	113954388	YP_731149.1	pterin-4 alpha-carbinolamine dehydratase-like protein	-	1734967	1735218	0.0882	0.4111	0.9024	0.95	-	0.4302	0.925	0.95	PF01329 (Pterin_4a) - Pterin 4 alpha carbinolamine dehydratase
All non-satellite	1	1.1	1.1.2		Carboxysome	Alpha-Carboxysome	Cyanobacteria Alpha-Carboxysome	64471	Cyanobacteria	Synechococcus sp. CC9311	NC_008319	NC_008319__1	113953754	YP_731150.1	hypothetical protein	-	1735289	1735438	-	-	-	-	-	-	-	-
All non-satellite	1	1.1	1.1.2		Carboxysome	Alpha-Carboxysome	Cyanobacteria Alpha-Carboxysome	64471	Cyanobacteria	Synechococcus sp. CC9311	NC_008319	NC_008319__1	113952974	YP_731151.1	hypothetical protein	+	1735590	1735880	-	-	-	-	-	-	-	-
All non-satellite	1	1.1	1.1.2		Carboxysome	Alpha-Carboxysome	Cyanobacteria Alpha-Carboxysome	64471	Cyanobacteria	Synechococcus sp. CC9311	NC_008319	NC_008319__1	113955033	YP_731152.1	hypothetical protein	+	1735905	1736090	-	-	-	-	-	-	-	-
All non-satellite	1	1.1	1.1.2		Carboxysome	Alpha-Carboxysome	Cyanobacteria Alpha-Carboxysome	64471	Cyanobacteria	Synechococcus sp. CC9311	NC_008319	NC_008319__1	113954107	YP_731153.1	flavodoxin FldA	+	1736189	1736698	0.0139	0.0111	0.0244	0.05	-	0.0116	0.025	0.05	PF00258 (Flavodoxin_1) - Flavodoxin
All non-satellite	1	1.1	1.1.2		Carboxysome	Alpha-Carboxysome	Cyanobacteria Alpha-Carboxysome	64471	Cyanobacteria	Synechococcus sp. CC9311	NC_008319	NC_008319__1	113953271	YP_731154.1	thioredoxin reductase	-	1736741	1737700	0.1694	0.1667	0.2683	0.55	-	0.1628	0.275	0.55	PF07992 (Pyr_redox_2) - Pyridine nucleotide-disulphide oxidoreductase
All non-satellite	1	1.1	1.1.2		Carboxysome	Alpha-Carboxysome	Cyanobacteria Alpha-Carboxysome	64471	Cyanobacteria	Synechococcus sp. CC9311	NC_008319	NC_008319__1	113955400	YP_731155.1	hypothetical protein	-	1737697	1738458	0.0278	0.0778	0.0976	0.15	-	0.0814	0.1	0.15	PF12697 (Abhydrolase_6) - Alpha/beta hydrolase family
All non-satellite	1	1.1	1.1.2		Carboxysome	Alpha-Carboxysome	Cyanobacteria Alpha-Carboxysome	64471	Cyanobacteria	Synechococcus sp. CC9311	NC_008319	NC_008319__1	113953780	YP_731156.1	ferredoxin	-	1738836	1739129	0.0325	0.0667	0.122	0.25	-	0.0698	0.125	0.25	PF00111 (Fer2) - 2Fe-2S iron-sulfur cluster binding domain
All non-satellite	1	1.1	1.1.2		Carboxysome	Alpha-Carboxysome	Cyanobacteria Alpha-Carboxysome	64471	Cyanobacteria	Synechococcus sp. CC9311	NC_008319	NC_008319__1	113954605	YP_731157.1	hypothetical protein	-	1739129	1739242	-	-	-	-	-	-	-	-
All non-satellite	1	1.1	1.1.2		Carboxysome	Alpha-Carboxysome	Cyanobacteria Alpha-Carboxysome	64471	Cyanobacteria	Synechococcus sp. CC9311	NC_008319	NC_008319__1	113955446	YP_731158.1	hypothetical protein	-	1739366	1739512	-	-	-	-	-	-	-	-
All non-satellite	1	1.1	1.1.2		Carboxysome	Alpha-Carboxysome	Cyanobacteria Alpha-Carboxysome	64471	Cyanobacteria	Synechococcus sp. CC9311	NC_008319	NC_008319__1	113953109	YP_731159.1	hypothetical protein	-	1739657	1739896	-	-	-	-	-	-	-	-
All non-satellite	1	1.1	1.1.2		Carboxysome	Alpha-Carboxysome	Cyanobacteria Alpha-Carboxysome	64471	Cyanobacteria	Synechococcus sp. CC9311	NC_008319	NC_008319__1	113955381	YP_731160.1	CO2 hydration protein	-	1740020	1741162	0.0951	0.4556	0.1951	0.4	-	0.4767	0.2	0.4	PF10216 (ChpXY) - CO2 hydration protein (ChpXY)
All non-satellite	1	1.1	1.1.2		Carboxysome	Alpha-Carboxysome	Cyanobacteria Alpha-Carboxysome	64471	Cyanobacteria	Synechococcus sp. CC9311	NC_008319	NC_008319__1	113954877	YP_731161.1	NADH-ubiquinone/plastoquinone oxidoreductase, subunit 4 family protein	-	1741159	1742664	0.1253	0.6	0.439	0.4	-	0.6279	0.425	0.4	PF00361 (Oxidored_q1) - NADH-Ubiquinone/plastoquinone (complex I), various chains
All non-satellite	1	1.1	1.1.2		Carboxysome	Alpha-Carboxysome	Cyanobacteria Alpha-Carboxysome	64471	Cyanobacteria	Synechococcus sp. CC9311	NC_008319	NC_008319__1	113953571	YP_731162.1	NAD(P)H-quinone oxidoreductase subunit F	-	1742672	1744516	0.1253	0.6	0.439	0.4	-	0.6279	0.425	0.4	PF00361 (Oxidored_q1) - NADH-Ubiquinone/plastoquinone (complex I), various chains ; PF00662 (Oxidored_q1_N) - NADH-Ubiquinone oxidoreductase (complex I), chain 5 N-terminus
All non-satellite	1	1.1	1.1.2		Carboxysome	Alpha-Carboxysome	Cyanobacteria Alpha-Carboxysome	64471	Cyanobacteria	Synechococcus sp. CC9311	NC_008319	NC_008319__1	113952757	YP_731163	carbon dioxide concentrating mechanism protein CcmK . [BMC single-domain]	-	1744596	1745027	-	-	-	-	-	-	-	-	PF00936 (BMC) - BMC domain
All non-satellite	1	1.1	1.1.2		Carboxysome	Alpha-Carboxysome	Cyanobacteria Alpha-Carboxysome	64471	Cyanobacteria	Synechococcus sp. CC9311	NC_008319	NC_008319__1	113954438	YP_731164.1	hypothetical protein	+	1745056	1745181	-	-	-	-	-	-	-	-
All non-satellite	1	1.1	1.1.2		Carboxysome	Alpha-Carboxysome	Cyanobacteria Alpha-Carboxysome	64471	Cyanobacteria	Synechococcus sp. CC9311	NC_008319	NC_008319__1	113954545	YP_731165	carboxysome peptide A . [pentamer]	-	1745182	1745433	-	-	-	-	-	-	-	-	PF03319 (EutN_CcmL) - Ethanolamine utilisation protein EutN/carboxysome
All non-satellite	1	1.1	1.1.2		Carboxysome	Alpha-Carboxysome	Cyanobacteria Alpha-Carboxysome	64471	Cyanobacteria	Synechococcus sp. CC9311	NC_008319	NC_008319__1	113954034	YP_731166	carboxysome peptide A . [pentamer]	-	1745433	1745717	-	-	-	-	-	-	-	-	PF03319 (EutN_CcmL) - Ethanolamine utilisation protein EutN/carboxysome
All non-satellite	1	1.1	1.1.2		Carboxysome	Alpha-Carboxysome	Cyanobacteria Alpha-Carboxysome	64471	Cyanobacteria	Synechococcus sp. CC9311	NC_008319	NC_008319__1	113953380	YP_731167.1	carboxysome shell protein CsoS3	-	1745720	1747510	0.0905	0.4333	0.9512	1	-	0.4535	0.975	1	PF08936 (CsoSCA) - Carboxysome Shell Carbonic Anhydrase
All non-satellite	1	1.1	1.1.2		Carboxysome	Alpha-Carboxysome	Cyanobacteria Alpha-Carboxysome	64471	Cyanobacteria	Synechococcus sp. CC9311	NC_008319	NC_008319__1	113954247	YP_731168.1	hypothetical protein	-	1747518	1749905	0.0928	0.4444	0.9756	1	-	0.4651	1	1	PF12288 (CsoS2_M) - Carboxysome shell peptide mid-region
All non-satellite	1	1.1	1.1.2		Carboxysome	Alpha-Carboxysome	Cyanobacteria Alpha-Carboxysome	64471	Cyanobacteria	Synechococcus sp. CC9311	NC_008319	NC_008319__1	113955247	YP_731169.1	ribulose bisphosphate carboxylase, small subunit	-	1750005	1750346	0.1995	0.9556	0.9756	1	-	0.9884	0.975	1	PF00101 (RuBisCO_small) - Ribulose bisphosphate carboxylase, small chain
All non-satellite	1	1.1	1.1.2		Carboxysome	Alpha-Carboxysome	Cyanobacteria Alpha-Carboxysome	64471	Cyanobacteria	Synechococcus sp. CC9311	NC_008319	NC_008319__1	113953353	YP_731170.1	ribulose bisophosphate carboxylase	-	1750450	1751862	0.1183	0.5667	1	1	-	0.593	1	1	PF02788 (RuBisCO_large_N) - Ribulose bisphosphate carboxylase large chain, N-terminal domain ; PF00016 (RuBisCO_large) - Ribulose bisphosphate carboxylase large chain, catalytic domain
All non-satellite	1	1.1	1.1.2		Carboxysome	Alpha-Carboxysome	Cyanobacteria Alpha-Carboxysome	64471	Cyanobacteria	Synechococcus sp. CC9311	NC_008319	NC_008319__1	113953954	YP_731171	carbon dioxide concentrating mechanism protein ccmK . [BMC single-domain]	-	1751931	1752242	-	-	-	-	-	-	-	-	PF00936 (BMC) - BMC domain
All non-satellite	1	1.1	1.1.2		Carboxysome	Alpha-Carboxysome	Cyanobacteria Alpha-Carboxysome	64471	Cyanobacteria	Synechococcus sp. CC9311	NC_008319	NC_008319__1	113954098	YP_731172.1	Ham1 family protein	+	1752563	1753165	0.051	0.2444	0.5366	1	-	0.2558	0.55	1	PF01725 (Ham1p_like) - Ham1 family
All non-satellite	1	1.1	1.1.2		Carboxysome	Alpha-Carboxysome	Cyanobacteria Alpha-Carboxysome	64471	Cyanobacteria	Synechococcus sp. CC9311	NC_008319	NC_008319__1	113954676	YP_731173	hypothetical protein sync_1970 . [BMC double-domain]	-	1753208	1753858	-	-	-	-	-	-	-	-	PF00936 (BMC) - BMC domain
All non-satellite	1	1.1	1.1.2		Carboxysome	Alpha-Carboxysome	Cyanobacteria Alpha-Carboxysome	64471	Cyanobacteria	Synechococcus sp. CC9311	NC_008319	NC_008319__1	113952812	YP_731174.1	hypothetical protein	+	1753916	1754494	-	-	-	-	-	-	-	-
All non-satellite	1	1.1	1.1.2		Carboxysome	Alpha-Carboxysome	Cyanobacteria Alpha-Carboxysome	64471	Cyanobacteria	Synechococcus sp. CC9311	NC_008319	NC_008319__1	113953476	YP_731175.1	lipoprotein	-	1754514	1755044	-	-	-	-	-	-	-	-
All non-satellite	1	1.1	1.1.2		Carboxysome	Alpha-Carboxysome	Cyanobacteria Alpha-Carboxysome	64471	Cyanobacteria	Synechococcus sp. CC9311	NC_008319	NC_008319__1	113955454	YP_731176.1	light-independent protochlorophyllide reductase subunit N	+	1755191	1756477	0.0464	0.2222	0.4878	0.95	-	0.2326	0.475	0.95	PF00148 (Oxidored_nitro) - Nitrogenase component 1 type Oxidoreductase
All non-satellite	1	1.1	1.1.2		Carboxysome	Alpha-Carboxysome	Cyanobacteria Alpha-Carboxysome	64471	Cyanobacteria	Synechococcus sp. CC9311	NC_008319	NC_008319__1	113954269	YP_731177.1	light-independent protochlorophyllide reductase subunit B	+	1756490	1758058	0.0464	0.2222	0.4878	0.95	-	0.2326	0.5	0.95	PF00148 (Oxidored_nitro) - Nitrogenase component 1 type Oxidoreductase ; PF08369 (PCP_red) - Proto-chlorophyllide reductase 57 kD subunit
All non-satellite	1	1.1	1.1.2		Carboxysome	Alpha-Carboxysome	Cyanobacteria Alpha-Carboxysome	64471	Cyanobacteria	Synechococcus sp. CC9311	NC_008319	NC_008319__1	113953953	YP_731178.1	protochlorophyllide reductase iron-sulfur ATP-binding protein	+	1758279	1759169	0.0464	0.2222	0.4878	0.95	-	0.2326	0.475	0.95	PF00142 (Fer4_NifH) - 4Fe-4S iron sulfur cluster binding proteins, NifH/frxC family
All non-satellite	1	1.1	1.1.2		Carboxysome	Alpha-Carboxysome	Cyanobacteria Alpha-Carboxysome	64471	Cyanobacteria	Synechococcus sp. CC9311	NC_008319	NC_008319__1	113953121	YP_731179.1	protochlorophyllide oxidoreductase	-	1759170	1760120	0.174	0.2222	0.4634	0.95	-	0.2326	0.475	0.95	PF00106 (adh_short) - short chain dehydrogenase
All non-satellite	1	1.1	1.1.2		Carboxysome	Alpha-Carboxysome	Cyanobacteria Alpha-Carboxysome	64471	Cyanobacteria	Synechococcus sp. CC9311	NC_008319	NC_008319__1	113954661	YP_731180.1	hypothetical protein	-	1760193	1760627	-	-	-	-	-	-	-	-
All non-satellite	1	1.1	1.1.2		Carboxysome	Alpha-Carboxysome	Cyanobacteria Alpha-Carboxysome	64471	Cyanobacteria	Synechococcus sp. CC9311	NC_008319	NC_008319__1	113955266	YP_731181.1	photosystem I reaction center subunit XII	-	1760641	1760769	0.0278	0.1333	0.2683	0.55	-	0.1395	0.275	0.55	PF07465 (PsaM) - Photosystem I protein M (PsaM)
All non-satellite	1	1.1	1.1.2		Carboxysome	Alpha-Carboxysome	Cyanobacteria Alpha-Carboxysome	64471	Cyanobacteria	Synechococcus sp. CC9311	NC_008319	NC_008319__1	113952755	YP_731182.1	hypothetical protein	+	1760825	1761316	0.0116	0.0556	0.122	0.25	-	0.0581	0.125	0.25	PF08847 (DUF1817) - Domain of unknown function (DUF1817)
All non-satellite	1	1.1	1.1.2		Carboxysome	Alpha-Carboxysome	Cyanobacteria Alpha-Carboxysome	64471	Cyanobacteria	Synechococcus sp. CC9311	NC_008319	NC_008319__1	113954135	YP_731183.1	hypothetical protein	+	1761334	1762305	-	-	-	-	-	-	-	-
All non-satellite	1	1.1	1.1.2		Carboxysome	Alpha-Carboxysome	Cyanobacteria Alpha-Carboxysome	64471	Cyanobacteria	Synechococcus sp. CC9311	NC_008319	NC_008319__1	113954377	YP_731184.1	hypothetical protein	-	1762318	1763085	0.0255	0.0667	0.1463	0.25	-	0.0698	0.125	0.25	PF01925 (TauE) - Sulfite exporter TauE/SafE
All non-satellite	1	1.1	1.1.2		Carboxysome	Alpha-Carboxysome	Cyanobacteria Alpha-Carboxysome	64471	Cyanobacteria	Synechococcus sp. CC9311	NC_008319	NC_008319__1	113954891	YP_731185.1	biotin/lipoate A/B protein ligase family protein	+	1763093	1763929	0.0394	0.1667	0.3659	0.75	-	0.1744	0.375	0.75	PF03099 (BPL_LplA_LipB) - Biotin/lipoate A/B protein ligase family
All non-satellite	1	1.1	1.1.2		Carboxysome	Alpha-Carboxysome	Cyanobacteria Alpha-Carboxysome	64471	Cyanobacteria	Synechococcus sp. CC9311	NC_008319	NC_008319__1	113955043	YP_731186.1	peptidase, M50B family protein	-	1763842	1765104	0.0394	0.1778	0.3415	0.7	-	0.186	0.35	0.7	PF00571 (CBS) - CBS domain ; PF02163 (Peptidase_M50) - Peptidase family M50
All non-satellite	1	1.1	1.1.2		Carboxysome	Alpha-Carboxysome	Cyanobacteria Alpha-Carboxysome	110662	Cyanobacteria	Synechococcus sp. CC9605	NC_007516	NC_007516__1	78212287	YP_381066.1	hypothetical protein	+	704796	705098	-	-	-	-	-	-	-	-
All non-satellite	1	1.1	1.1.2		Carboxysome	Alpha-Carboxysome	Cyanobacteria Alpha-Carboxysome	110662	Cyanobacteria	Synechococcus sp. CC9605	NC_007516	NC_007516__1	78212288	YP_381067.1	protochlorophyllide oxidoreductase	+	705168	706118	0.174	0.2222	0.4634	0.95	-	0.2326	0.475	0.95	PF00106 (adh_short) - short chain dehydrogenase
All non-satellite	1	1.1	1.1.2		Carboxysome	Alpha-Carboxysome	Cyanobacteria Alpha-Carboxysome	110662	Cyanobacteria	Synechococcus sp. CC9605	NC_007516	NC_007516__1	78212289	YP_381068.1	protochlorophyllide reductase iron-sulfur ATP-binding protein	-	706181	707071	0.0464	0.2222	0.4878	0.95	-	0.2326	0.475	0.95	PF00142 (Fer4_NifH) - 4Fe-4S iron sulfur cluster binding proteins, NifH/frxC family
All non-satellite	1	1.1	1.1.2		Carboxysome	Alpha-Carboxysome	Cyanobacteria Alpha-Carboxysome	110662	Cyanobacteria	Synechococcus sp. CC9605	NC_007516	NC_007516__1	78212290	YP_381069.1	amine oxidase	-	709534	710943	0.0186	0.0333	0.0488	0.1	-	0.0349	0.05	0.1	PF01593 (Amino_oxidase) - Flavin containing amine oxidoreductase
All non-satellite	1	1.1	1.1.2		Carboxysome	Alpha-Carboxysome	Cyanobacteria Alpha-Carboxysome	110662	Cyanobacteria	Synechococcus sp. CC9605	NC_007516	NC_007516__1	78212291	YP_381070.1	light-independent protochlorophyllide reductase subunit B	-	711237	712811	0.0464	0.2222	0.4878	0.95	-	0.2326	0.5	0.95	PF00148 (Oxidored_nitro) - Nitrogenase component 1 type Oxidoreductase ; PF08369 (PCP_red) - Proto-chlorophyllide reductase 57 kD subunit
All non-satellite	1	1.1	1.1.2		Carboxysome	Alpha-Carboxysome	Cyanobacteria Alpha-Carboxysome	110662	Cyanobacteria	Synechococcus sp. CC9605	NC_007516	NC_007516__1	78212292	YP_381071.1	light-independent protochlorophyllide reductase subunit N	-	712816	714093	0.0464	0.2222	0.4878	0.95	-	0.2326	0.475	0.95	PF00148 (Oxidored_nitro) - Nitrogenase component 1 type Oxidoreductase
All non-satellite	1	1.1	1.1.2		Carboxysome	Alpha-Carboxysome	Cyanobacteria Alpha-Carboxysome	110662	Cyanobacteria	Synechococcus sp. CC9605	NC_007516	NC_007516__1	78212293	YP_381072.1	hypothetical protein	-	714207	714584	-	-	-	-	-	-	-	-
All non-satellite	1	1.1	1.1.2		Carboxysome	Alpha-Carboxysome	Cyanobacteria Alpha-Carboxysome	110662	Cyanobacteria	Synechococcus sp. CC9605	NC_007516	NC_007516__1	78212294	YP_381073	hypothetical protein Syncc9605_0749 . [BMC double-domain]	+	714703	715488	-	-	-	-	-	-	-	-	PF00936 (BMC) - BMC domain
All non-satellite	1	1.1	1.1.2		Carboxysome	Alpha-Carboxysome	Cyanobacteria Alpha-Carboxysome	110662	Cyanobacteria	Synechococcus sp. CC9605	NC_007516	NC_007516__1	78212295	YP_381074.1	Ham1 protein-like	-	715508	716113	0.051	0.2444	0.5366	1	-	0.2558	0.55	1	PF01725 (Ham1p_like) - Ham1 family
All non-satellite	1	1.1	1.1.2		Carboxysome	Alpha-Carboxysome	Cyanobacteria Alpha-Carboxysome	110662	Cyanobacteria	Synechococcus sp. CC9605	NC_007516	NC_007516__1	78212296	YP_381075	carboxysome shell peptide, CsoS1 . [BMC single-domain]	+	716443	716754	-	-	-	-	-	-	-	-	PF00936 (BMC) - BMC domain
All non-satellite	1	1.1	1.1.2		Carboxysome	Alpha-Carboxysome	Cyanobacteria Alpha-Carboxysome	110662	Cyanobacteria	Synechococcus sp. CC9605	NC_007516	NC_007516__1	78212297	YP_381076.1	ribulose bisophosphate carboxylase	+	716826	718241	0.1183	0.5667	1	1	-	0.593	1	1	PF02788 (RuBisCO_large_N) - Ribulose bisphosphate carboxylase large chain, N-terminal domain ; PF00016 (RuBisCO_large) - Ribulose bisphosphate carboxylase large chain, catalytic domain
All non-satellite	1	1.1	1.1.2		Carboxysome	Alpha-Carboxysome	Cyanobacteria Alpha-Carboxysome	110662	Cyanobacteria	Synechococcus sp. CC9605	NC_007516	NC_007516__1	78212298	YP_381077.1	ribulose 1,5-bisphosphate carboxylase small subunit	+	718301	718642	0.1995	0.9556	0.9756	1	-	0.9884	0.975	1	PF00101 (RuBisCO_small) - Ribulose bisphosphate carboxylase, small chain
All non-satellite	1	1.1	1.1.2		Carboxysome	Alpha-Carboxysome	Cyanobacteria Alpha-Carboxysome	110662	Cyanobacteria	Synechococcus sp. CC9605	NC_007516	NC_007516__1	78212299	YP_381078.1	carboxysome structural peptide CsoS2	+	718744	721104	0.0928	0.4444	0.9756	1	-	0.4651	1	1	PF12288 (CsoS2_M) - Carboxysome shell peptide mid-region
All non-satellite	1	1.1	1.1.2		Carboxysome	Alpha-Carboxysome	Cyanobacteria Alpha-Carboxysome	110662	Cyanobacteria	Synechococcus sp. CC9605	NC_007516	NC_007516__1	78212300	YP_381079.1	carboxysome shell polypeptide CsoS3	+	721112	722857	0.0905	0.4333	0.9512	1	-	0.4535	0.975	1	PF08936 (CsoSCA) - Carboxysome Shell Carbonic Anhydrase
All non-satellite	1	1.1	1.1.2		Carboxysome	Alpha-Carboxysome	Cyanobacteria Alpha-Carboxysome	110662	Cyanobacteria	Synechococcus sp. CC9605	NC_007516	NC_007516__1	78212301	YP_381080	carboxysome peptide A . [pentamer]	+	722860	723171	-	-	-	-	-	-	-	-	PF03319 (EutN_CcmL) - Ethanolamine utilisation protein EutN/carboxysome
All non-satellite	1	1.1	1.1.2		Carboxysome	Alpha-Carboxysome	Cyanobacteria Alpha-Carboxysome	110662	Cyanobacteria	Synechococcus sp. CC9605	NC_007516	NC_007516__1	78212302	YP_381081	carboxysome peptide B . [pentamer]	+	723171	723422	-	-	-	-	-	-	-	-	PF03319 (EutN_CcmL) - Ethanolamine utilisation protein EutN/carboxysome
All non-satellite	1	1.1	1.1.2		Carboxysome	Alpha-Carboxysome	Cyanobacteria Alpha-Carboxysome	110662	Cyanobacteria	Synechococcus sp. CC9605	NC_007516	NC_007516__1	78212303	YP_381082	carbon dioxide concentrating mechanism protein CcmK . [BMC single-domain]	+	723476	724012	-	-	-	-	-	-	-	-	PF00936 (BMC) - BMC domain
All non-satellite	1	1.1	1.1.2		Carboxysome	Alpha-Carboxysome	Cyanobacteria Alpha-Carboxysome	110662	Cyanobacteria	Synechococcus sp. CC9605	NC_007516	NC_007516__1	78212304	YP_381083.1	NAD(P)H-quinone oxidoreductase subunit F	+	724124	725968	0.1253	0.6	0.439	0.4	-	0.6279	0.425	0.4	PF00361 (Oxidored_q1) - NADH-Ubiquinone/plastoquinone (complex I), various chains ; PF00662 (Oxidored_q1_N) - NADH-Ubiquinone oxidoreductase (complex I), chain 5 N-terminus
All non-satellite	1	1.1	1.1.2		Carboxysome	Alpha-Carboxysome	Cyanobacteria Alpha-Carboxysome	110662	Cyanobacteria	Synechococcus sp. CC9605	NC_007516	NC_007516__1	78212305	YP_381084.1	proton-translocating NADH-quinone oxidoreductase, chain M	+	725979	727469	0.1253	0.6	0.439	0.4	-	0.6279	0.425	0.4	PF00361 (Oxidored_q1) - NADH-Ubiquinone/plastoquinone (complex I), various chains
All non-satellite	1	1.1	1.1.2		Carboxysome	Alpha-Carboxysome	Cyanobacteria Alpha-Carboxysome	110662	Cyanobacteria	Synechococcus sp. CC9605	NC_007516	NC_007516__1	78212306	YP_381085.1	CO2 hydration protein	+	727466	728605	0.0951	0.4556	0.1951	0.4	-	0.4767	0.2	0.4	PF10216 (ChpXY) - CO2 hydration protein (ChpXY)
All non-satellite	1	1.1	1.1.2		Carboxysome	Alpha-Carboxysome	Cyanobacteria Alpha-Carboxysome	110662	Cyanobacteria	Synechococcus sp. CC9605	NC_007516	NC_007516__1	78212307	YP_381086.1	hypothetical protein	+	728640	728891	0.0882	0.4111	0.9024	0.95	-	0.4302	0.925	0.95	PF01329 (Pterin_4a) - Pterin 4 alpha carbinolamine dehydratase
All non-satellite	1	1.1	1.1.2		Carboxysome	Alpha-Carboxysome	Cyanobacteria Alpha-Carboxysome	110662	Cyanobacteria	Synechococcus sp. CC9605	NC_007516	NC_007516__1	78212308	YP_381087.1	ATPase	+	728875	729780	0.0325	0.0889	0.1951	0.4	-	0.093	0.2	0.4	PF00004 (AAA) - ATPase family associated with various cellular activities (AAA)
All non-satellite	1	1.1	1.1.2		Carboxysome	Alpha-Carboxysome	Cyanobacteria Alpha-Carboxysome	110662	Cyanobacteria	Synechococcus sp. CC9605	NC_007516	NC_007516__1	78212309	YP_381088.1	chloride channel	-	729734	730960	0.0093	0.0444	0.0976	0.2	-	0.0465	0.1	0.2	PF00654 (Voltage_CLC) - Voltage gated chloride channel
All non-satellite	1	1.1	1.1.2		Carboxysome	Alpha-Carboxysome	Cyanobacteria Alpha-Carboxysome	110662	Cyanobacteria	Synechococcus sp. CC9605	NC_007516	NC_007516__1	78212310	YP_381089.1	hypothetical protein	-	730957	731196	0.0325	0.0667	0.122	0.25	-	0.0698	0.125	0.25	PF00111 (Fer2) - 2Fe-2S iron-sulfur cluster binding domain
All non-satellite	1	1.1	1.1.2		Carboxysome	Alpha-Carboxysome	Cyanobacteria Alpha-Carboxysome	110662	Cyanobacteria	Synechococcus sp. CC9605	NC_007516	NC_007516__1	78212311	YP_381090.1	cobyric acid synthase	-	731193	732689	0.2181	0.2	0.3902	0.15	-	0.2093	0.4	0.15	PF01656 (CbiA) - CobQ/CobB/MinD/ParA nucleotide binding domain ; PF07685 (GATase_3) - CobB/CobQ-like glutamine amidotransferase domain
All non-satellite	1	1.1	1.1.2		Carboxysome	Alpha-Carboxysome	Cyanobacteria Alpha-Carboxysome	110662	Cyanobacteria	Synechococcus sp. CC9605	NC_007516	NC_007516__1	78212312	YP_381091.1	hypothetical protein	-	732686	733129	-	-	-	-	-	-	-	-
All non-satellite	1	1.1	1.1.2		Carboxysome	Alpha-Carboxysome	Cyanobacteria Alpha-Carboxysome	110662	Cyanobacteria	Synechococcus sp. CC9605	NC_007516	NC_007516__1	78212313	YP_381092.1	maf protein	+	733128	733682	0.0116	0.0333	0.0732	0.15	-	0.0349	0.075	0.15	PF02545 (Maf) - Maf-like protein
All non-satellite	1	1.1	1.1.2		Carboxysome	Alpha-Carboxysome	Cyanobacteria Alpha-Carboxysome	110662	Cyanobacteria	Synechococcus sp. CC9605	NC_007516	NC_007516__1	78212314	YP_381093.1	integral membrane protein	-	733747	734433	0.0023	0.0111	0.0244	0.05	-	0.0116	0.025	0.05	PF02535 (Zip) - ZIP Zinc transporter
All non-satellite	1	1.1	1.1.2		Carboxysome	Alpha-Carboxysome	Cyanobacteria Alpha-Carboxysome	316279	Cyanobacteria	Synechococcus sp. CC9902	NC_007513	NC_007513__1	78185166	YP_377601.1	hypothetical protein	+	1547492	1548301	0.0023	0.0111	0.0244	0.05	-	0.0116	0.025	0.05	PF12204 (DUF3598) - Domain of unknown function (DUF3598)
All non-satellite	1	1.1	1.1.2		Carboxysome	Alpha-Carboxysome	Cyanobacteria Alpha-Carboxysome	316279	Cyanobacteria	Synechococcus sp. CC9902	NC_007513	NC_007513__1	78185167	YP_377602.1	LuxR family transcriptional regulator	-	1548315	1548998	0.2691	0.1667	0.0488	0.05	-	0.1395	0.05	0.05	PF00196 (GerE) - Bacterial regulatory proteins, luxR family ; PF04545 (Sigma70_r4) - Sigma-70, region 4 ; PF00072 (Response_reg) - Response regulator receiver domain
All non-satellite	1	1.1	1.1.2		Carboxysome	Alpha-Carboxysome	Cyanobacteria Alpha-Carboxysome	316279	Cyanobacteria	Synechococcus sp. CC9902	NC_007513	NC_007513__1	78185168	YP_377603.1	hypothetical protein	+	1549314	1550456	0.0046	0.0111	0.0244	0.05	-	0.0116	0.025	0.05	PF01757 (Acyl_transf_3) - Acyltransferase family
All non-satellite	1	1.1	1.1.2		Carboxysome	Alpha-Carboxysome	Cyanobacteria Alpha-Carboxysome	316279	Cyanobacteria	Synechococcus sp. CC9902	NC_007513	NC_007513__1	78185169	YP_377604.1	chloride channel	+	1550521	1551846	0.0093	0.0444	0.0976	0.2	-	0.0465	0.1	0.2	PF00654 (Voltage_CLC) - Voltage gated chloride channel
All non-satellite	1	1.1	1.1.2		Carboxysome	Alpha-Carboxysome	Cyanobacteria Alpha-Carboxysome	316279	Cyanobacteria	Synechococcus sp. CC9902	NC_007513	NC_007513__1	78185170	YP_377605.1	ATPase	-	1551743	1552648	0.0325	0.0889	0.1951	0.4	-	0.093	0.2	0.4	PF00004 (AAA) - ATPase family associated with various cellular activities (AAA)
All non-satellite	1	1.1	1.1.2		Carboxysome	Alpha-Carboxysome	Cyanobacteria Alpha-Carboxysome	316279	Cyanobacteria	Synechococcus sp. CC9902	NC_007513	NC_007513__1	78185171	YP_377606.1	hypothetical protein	-	1552632	1552901	0.0882	0.4111	0.9024	0.95	-	0.4302	0.925	0.95	PF01329 (Pterin_4a) - Pterin 4 alpha carbinolamine dehydratase
All non-satellite	1	1.1	1.1.2		Carboxysome	Alpha-Carboxysome	Cyanobacteria Alpha-Carboxysome	316279	Cyanobacteria	Synechococcus sp. CC9902	NC_007513	NC_007513__1	78185172	YP_377607.1	CO2 hydration	-	1552916	1554052	0.0951	0.4556	0.1951	0.4	-	0.4767	0.2	0.4	PF10216 (ChpXY) - CO2 hydration protein (ChpXY)
All non-satellite	1	1.1	1.1.2		Carboxysome	Alpha-Carboxysome	Cyanobacteria Alpha-Carboxysome	316279	Cyanobacteria	Synechococcus sp. CC9902	NC_007513	NC_007513__1	78185173	YP_377608.1	proton-translocating NADH-quinone oxidoreductase, chain M	-	1554049	1555539	0.1253	0.6	0.439	0.4	-	0.6279	0.425	0.4	PF00361 (Oxidored_q1) - NADH-Ubiquinone/plastoquinone (complex I), various chains
All non-satellite	1	1.1	1.1.2		Carboxysome	Alpha-Carboxysome	Cyanobacteria Alpha-Carboxysome	316279	Cyanobacteria	Synechococcus sp. CC9902	NC_007513	NC_007513__1	78185174	YP_377609.1	NAD(P)H-quinone oxidoreductase subunit F	-	1555548	1557392	0.1253	0.6	0.439	0.4	-	0.6279	0.425	0.4	PF00361 (Oxidored_q1) - NADH-Ubiquinone/plastoquinone (complex I), various chains ; PF00662 (Oxidored_q1_N) - NADH-Ubiquinone oxidoreductase (complex I), chain 5 N-terminus
All non-satellite	1	1.1	1.1.2		Carboxysome	Alpha-Carboxysome	Cyanobacteria Alpha-Carboxysome	316279	Cyanobacteria	Synechococcus sp. CC9902	NC_007513	NC_007513__1	78185175	YP_377610	carbon dioxide concentrating mechanism protein CcmK . [BMC single-domain]	-	1557505	1558029	-	-	-	-	-	-	-	-	PF00936 (BMC) - BMC domain
All non-satellite	1	1.1	1.1.2		Carboxysome	Alpha-Carboxysome	Cyanobacteria Alpha-Carboxysome	316279	Cyanobacteria	Synechococcus sp. CC9902	NC_007513	NC_007513__1	78185176	YP_377611	carboxysome peptide B . [pentamer]	-	1558082	1558333	-	-	-	-	-	-	-	-	PF03319 (EutN_CcmL) - Ethanolamine utilisation protein EutN/carboxysome
All non-satellite	1	1.1	1.1.2		Carboxysome	Alpha-Carboxysome	Cyanobacteria Alpha-Carboxysome	316279	Cyanobacteria	Synechococcus sp. CC9902	NC_007513	NC_007513__1	78185177	YP_377612	carboxysome peptide A . [pentamer]	-	1558333	1558647	-	-	-	-	-	-	-	-	PF03319 (EutN_CcmL) - Ethanolamine utilisation protein EutN/carboxysome
All non-satellite	1	1.1	1.1.2		Carboxysome	Alpha-Carboxysome	Cyanobacteria Alpha-Carboxysome	316279	Cyanobacteria	Synechococcus sp. CC9902	NC_007513	NC_007513__1	78185178	YP_377613.1	carboxysome shell polypeptide CsoS3	-	1558650	1560398	0.0905	0.4333	0.9512	1	-	0.4535	0.975	1	PF08936 (CsoSCA) - Carboxysome Shell Carbonic Anhydrase
All non-satellite	1	1.1	1.1.2		Carboxysome	Alpha-Carboxysome	Cyanobacteria Alpha-Carboxysome	316279	Cyanobacteria	Synechococcus sp. CC9902	NC_007513	NC_007513__1	78185179	YP_377614.1	carboxysome structural peptide CsoS2	-	1560406	1562745	0.0928	0.4444	0.9756	1	-	0.4651	1	1	PF12288 (CsoS2_M) - Carboxysome shell peptide mid-region
All non-satellite	1	1.1	1.1.2		Carboxysome	Alpha-Carboxysome	Cyanobacteria Alpha-Carboxysome	316279	Cyanobacteria	Synechococcus sp. CC9902	NC_007513	NC_007513__1	78185180	YP_377615.1	ribulose-bisphosphate carboxylase	-	1562850	1563191	0.1995	0.9556	0.9756	1	-	0.9884	0.975	1	PF00101 (RuBisCO_small) - Ribulose bisphosphate carboxylase, small chain
All non-satellite	1	1.1	1.1.2		Carboxysome	Alpha-Carboxysome	Cyanobacteria Alpha-Carboxysome	316279	Cyanobacteria	Synechococcus sp. CC9902	NC_007513	NC_007513__1	78185181	YP_377616.1	ribulose bisophosphate carboxylase	-	1563311	1564723	0.1183	0.5667	1	1	-	0.593	1	1	PF02788 (RuBisCO_large_N) - Ribulose bisphosphate carboxylase large chain, N-terminal domain ; PF00016 (RuBisCO_large) - Ribulose bisphosphate carboxylase large chain, catalytic domain
All non-satellite	1	1.1	1.1.2		Carboxysome	Alpha-Carboxysome	Cyanobacteria Alpha-Carboxysome	316279	Cyanobacteria	Synechococcus sp. CC9902	NC_007513	NC_007513__1	78185182	YP_377617	carboxysome shell peptide, CsoS1 . [BMC single-domain]	-	1564793	1565104	-	-	-	-	-	-	-	-	PF00936 (BMC) - BMC domain
All non-satellite	1	1.1	1.1.2		Carboxysome	Alpha-Carboxysome	Cyanobacteria Alpha-Carboxysome	316279	Cyanobacteria	Synechococcus sp. CC9902	NC_007513	NC_007513__1	78185183	YP_377618.1	Ham1 protein-like	+	1565451	1566032	0.051	0.2444	0.5366	1	-	0.2558	0.55	1	PF01725 (Ham1p_like) - Ham1 family
All non-satellite	1	1.1	1.1.2		Carboxysome	Alpha-Carboxysome	Cyanobacteria Alpha-Carboxysome	316279	Cyanobacteria	Synechococcus sp. CC9902	NC_007513	NC_007513__1	78185184	YP_377619	hypothetical protein Syncc9902_1617 . [BMC double-domain]	-	1566038	1566826	-	-	-	-	-	-	-	-	PF00936 (BMC) - BMC domain
All non-satellite	1	1.1	1.1.2		Carboxysome	Alpha-Carboxysome	Cyanobacteria Alpha-Carboxysome	316279	Cyanobacteria	Synechococcus sp. CC9902	NC_007513	NC_007513__1	78185185	YP_377620.1	hypothetical protein	+	1566940	1567329	-	-	-	-	-	-	-	-
All non-satellite	1	1.1	1.1.2		Carboxysome	Alpha-Carboxysome	Cyanobacteria Alpha-Carboxysome	316279	Cyanobacteria	Synechococcus sp. CC9902	NC_007513	NC_007513__1	78185186	YP_377621.1	light-independent protochlorophyllide reductase subunit N	+	1567845	1569095	0.0464	0.2222	0.4878	0.95	-	0.2326	0.475	0.95	PF00148 (Oxidored_nitro) - Nitrogenase component 1 type Oxidoreductase
All non-satellite	1	1.1	1.1.2		Carboxysome	Alpha-Carboxysome	Cyanobacteria Alpha-Carboxysome	316279	Cyanobacteria	Synechococcus sp. CC9902	NC_007513	NC_007513__1	78185187	YP_377622.1	light-independent protochlorophyllide reductase subunit B	+	1569153	1570778	0.0464	0.2222	0.4878	0.95	-	0.2326	0.5	0.95	PF00148 (Oxidored_nitro) - Nitrogenase component 1 type Oxidoreductase ; PF08369 (PCP_red) - Proto-chlorophyllide reductase 57 kD subunit
All non-satellite	1	1.1	1.1.2		Carboxysome	Alpha-Carboxysome	Cyanobacteria Alpha-Carboxysome	316279	Cyanobacteria	Synechococcus sp. CC9902	NC_007513	NC_007513__1	78185188	YP_377623.1	protochlorophyllide reductase iron-sulfur ATP-binding protein	+	1570928	1571827	0.0464	0.2222	0.4878	0.95	-	0.2326	0.475	0.95	PF00142 (Fer4_NifH) - 4Fe-4S iron sulfur cluster binding proteins, NifH/frxC family
All non-satellite	1	1.1	1.1.2		Carboxysome	Alpha-Carboxysome	Cyanobacteria Alpha-Carboxysome	316279	Cyanobacteria	Synechococcus sp. CC9902	NC_007513	NC_007513__1	78185189	YP_377624.1	hypothetical protein	+	1571869	1572717	0.0046	0.0111	0.0244	0.05	-	0.0116	0.025	0.05	PF00685 (Sulfotransfer_1) - Sulfotransferase domain
All non-satellite	1	1.1	1.1.2		Carboxysome	Alpha-Carboxysome	Cyanobacteria Alpha-Carboxysome	316279	Cyanobacteria	Synechococcus sp. CC9902	NC_007513	NC_007513__1	78185190	YP_377625.1	protochlorophyllide oxidoreductase	-	1572734	1573690	0.174	0.2222	0.4634	0.95	-	0.2326	0.475	0.95	PF00106 (adh_short) - short chain dehydrogenase
All non-satellite	1	1.1	1.1.2		Carboxysome	Alpha-Carboxysome	Cyanobacteria Alpha-Carboxysome	316279	Cyanobacteria	Synechococcus sp. CC9902	NC_007513	NC_007513__1	78185191	YP_377626.1	hypothetical protein	-	1573759	1574115	-	-	-	-	-	-	-	-
All non-satellite	1	1.1	1.1.2		Carboxysome	Alpha-Carboxysome	Cyanobacteria Alpha-Carboxysome	316279	Cyanobacteria	Synechococcus sp. CC9902	NC_007513	NC_007513__1	78185192	YP_377627.1	photosystem I reaction center subunit XII	-	1574192	1574305	0.0278	0.1333	0.2683	0.55	-	0.1395	0.275	0.55	PF07465 (PsaM) - Photosystem I protein M (PsaM)
All non-satellite	1	1.1	1.1.2		Carboxysome	Alpha-Carboxysome	Cyanobacteria Alpha-Carboxysome	316279	Cyanobacteria	Synechococcus sp. CC9902	NC_007513	NC_007513__1	78185193	YP_377628.1	hypothetical protein	+	1574380	1574850	0.0116	0.0556	0.122	0.25	-	0.0581	0.125	0.25	PF08847 (DUF1817) - Domain of unknown function (DUF1817)
All non-satellite	1	1.1	1.1.2		Carboxysome	Alpha-Carboxysome	Cyanobacteria Alpha-Carboxysome	316279	Cyanobacteria	Synechococcus sp. CC9902	NC_007513	NC_007513__1	78185194	YP_377629.1	hypothetical protein	-	1574858	1575625	0.0255	0.0667	0.1463	0.25	-	0.0698	0.125	0.25	PF01925 (TauE) - Sulfite exporter TauE/SafE
All non-satellite	1	1.1	1.1.2		Carboxysome	Alpha-Carboxysome	Cyanobacteria Alpha-Carboxysome	316279	Cyanobacteria	Synechococcus sp. CC9902	NC_007513	NC_007513__1	78185195	YP_377630.1	protein ligase	+	1575670	1576398	0.0394	0.1667	0.3659	0.75	-	0.1744	0.375	0.75	PF03099 (BPL_LplA_LipB) - Biotin/lipoate A/B protein ligase family
All non-satellite	1	1.1	1.1.2		Carboxysome	Alpha-Carboxysome	Cyanobacteria Alpha-Carboxysome	316279	Cyanobacteria	Synechococcus sp. CC9902	NC_007513	NC_007513__1	78185196	YP_377631.1	hypothetical protein	-	1576341	1577636	0.0394	0.1778	0.3415	0.7	-	0.186	0.35	0.7	PF02163 (Peptidase_M50) - Peptidase family M50
All non-satellite	1	1.1	1.1.2		Carboxysome	Alpha-Carboxysome	Cyanobacteria Alpha-Carboxysome	316278	Cyanobacteria	Synechococcus sp. RCC307	NC_009482	NC_009482__1	148241899	YP_001227056.1	lipoyl synthase	-	730380	731288	0.2251	0.0444	0.0488	0.05	-	0.0465	0.05	0.05	PF04055 (Radical_SAM) - Radical SAM superfamily
All non-satellite	1	1.1	1.1.2		Carboxysome	Alpha-Carboxysome	Cyanobacteria Alpha-Carboxysome	316278	Cyanobacteria	Synechococcus sp. RCC307	NC_009482	NC_009482__1	148241900	YP_001227057.1	recombination protein RecR	-	731301	731948	0.0046	0.0111	0.0244	0.05	-	0.0116	0.025	0.05	PF02132 (RecR) - RecR protein ; PF13662 (Toprim_4) - Toprim domain
All non-satellite	1	1.1	1.1.2		Carboxysome	Alpha-Carboxysome	Cyanobacteria Alpha-Carboxysome	316278	Cyanobacteria	Synechococcus sp. RCC307	NC_009482	NC_009482__1	148241901	YP_001227058.1	photosystem II PsbP protein	+	731805	732533	0.0023	0.0111	0.0244	0.05	-	0.0116	0.025	0.05	PF01789 (PsbP) - PsbP
All non-satellite	1	1.1	1.1.2		Carboxysome	Alpha-Carboxysome	Cyanobacteria Alpha-Carboxysome	316278	Cyanobacteria	Synechococcus sp. RCC307	NC_009482	NC_009482__1	148241902	YP_001227059.1	FAD dependent oxidoreductase	+	732533	733654	0.0162	0.0333	0.0488	0.05	-	0.0349	0.05	0.05	PF01266 (DAO) - FAD dependent oxidoreductase
All non-satellite	1	1.1	1.1.2		Carboxysome	Alpha-Carboxysome	Cyanobacteria Alpha-Carboxysome	316278	Cyanobacteria	Synechococcus sp. RCC307	NC_009482	NC_009482__1	148241903	YP_001227060.1	Outer membrane efflux protein	-	733626	735413	0.0093	0.0111	0.0244	0.05	-	0.0116	0.025	0.05	PF02321 (OEP) - Outer membrane efflux protein
All non-satellite	1	1.1	1.1.2		Carboxysome	Alpha-Carboxysome	Cyanobacteria Alpha-Carboxysome	316278	Cyanobacteria	Synechococcus sp. RCC307	NC_009482	NC_009482__1	148241904	YP_001227061.1	membrane-fusion protein	+	735476	736819	0.0186	0.0444	0.0488	0.05	-	0.0465	0.05	0.05	PF12700 (HlyD_2) - HlyD family secretion protein
All non-satellite	1	1.1	1.1.2		Carboxysome	Alpha-Carboxysome	Cyanobacteria Alpha-Carboxysome	316278	Cyanobacteria	Synechococcus sp. RCC307	NC_009482	NC_009482__1	148241905	YP_001227062.1	hypothetical protein	+	736812	737027	-	-	-	-	-	-	-	-
All non-satellite	1	1.1	1.1.2		Carboxysome	Alpha-Carboxysome	Cyanobacteria Alpha-Carboxysome	316278	Cyanobacteria	Synechococcus sp. RCC307	NC_009482	NC_009482__1	148241906	YP_001227063.1	hypothetical protein	-	737040	738098	0.0023	0.0111	0.0244	0.05	-	0.0116	0.025	0.05	PF13515 (FUSC_2) - Fusaric acid resistance protein-like
All non-satellite	1	1.1	1.1.2		Carboxysome	Alpha-Carboxysome	Cyanobacteria Alpha-Carboxysome	316278	Cyanobacteria	Synechococcus sp. RCC307	NC_009482	NC_009482__1	148241907	YP_001227064.1	hypothetical protein	-	738092	739051	0.0023	0.0111	0.0244	0.05	-	0.0116	0.025	0.05	PF13515 (FUSC_2) - Fusaric acid resistance protein-like
All non-satellite	1	1.1	1.1.2		Carboxysome	Alpha-Carboxysome	Cyanobacteria Alpha-Carboxysome	316278	Cyanobacteria	Synechococcus sp. RCC307	NC_009482	NC_009482__1	148241908	YP_001227065.1	hypothetical protein	-	739095	739319	-	-	-	-	-	-	-	-
All non-satellite	1	1.1	1.1.2		Carboxysome	Alpha-Carboxysome	Cyanobacteria Alpha-Carboxysome	316278	Cyanobacteria	Synechococcus sp. RCC307	NC_009482	NC_009482__1	148241909	YP_001227066.1	hypothetical protein	+	739331	739528	-	-	-	-	-	-	-	-
All non-satellite	1	1.1	1.1.2		Carboxysome	Alpha-Carboxysome	Cyanobacteria Alpha-Carboxysome	316278	Cyanobacteria	Synechococcus sp. RCC307	NC_009482	NC_009482__1	148241910	YP_001227067.1	hypothetical protein	+	739637	740173	0.0023	0.0111	0.0244	0.05	-	0.0116	0.025	0.05	PF03729 (DUF308) - Short repeat of unknown function (DUF308)
All non-satellite	1	1.1	1.1.2		Carboxysome	Alpha-Carboxysome	Cyanobacteria Alpha-Carboxysome	316278	Cyanobacteria	Synechococcus sp. RCC307	NC_009482	NC_009482__1	148241911	YP_001227068.1	hypothetical protein	-	740174	740596	-	-	-	-	-	-	-	-
All non-satellite	1	1.1	1.1.2		Carboxysome	Alpha-Carboxysome	Cyanobacteria Alpha-Carboxysome	316278	Cyanobacteria	Synechococcus sp. RCC307	NC_009482	NC_009482__1	148241912	YP_001227069.1	hypothetical protein	-	740654	740956	0.0023	0.0111	0.0244	0.05	-	0.0116	0.025	0.05	PF09909 (DUF2138) - Uncharacterized protein conserved in bacteria (DUF2138)
All non-satellite	1	1.1	1.1.2		Carboxysome	Alpha-Carboxysome	Cyanobacteria Alpha-Carboxysome	316278	Cyanobacteria	Synechococcus sp. RCC307	NC_009482	NC_009482__1	148241913	YP_001227070	hypothetical protein SynRCC307_0814 . [BMC double-domain]	+	741125	741880	-	-	-	-	-	-	-	-	PF00936 (BMC) - BMC domain
All non-satellite	1	1.1	1.1.2		Carboxysome	Alpha-Carboxysome	Cyanobacteria Alpha-Carboxysome	316278	Cyanobacteria	Synechococcus sp. RCC307	NC_009482	NC_009482__1	148241914	YP_001227071.1	xanthosine triphosphate pyrophosphatase	-	741877	742491	0.051	0.2444	0.5366	1	-	0.2558	0.55	1	PF01725 (Ham1p_like) - Ham1 family
All non-satellite	1	1.1	1.1.2		Carboxysome	Alpha-Carboxysome	Cyanobacteria Alpha-Carboxysome	316278	Cyanobacteria	Synechococcus sp. RCC307	NC_009482	NC_009482__1	148241915	YP_001227072.1	permease	+	742548	743543	0.0139	0.0667	0.122	0.15	-	0.0698	0.125	0.15	PF05982 (DUF897) - Domain of unknown function (DUF897)
All non-satellite	1	1.1	1.1.2		Carboxysome	Alpha-Carboxysome	Cyanobacteria Alpha-Carboxysome	316278	Cyanobacteria	Synechococcus sp. RCC307	NC_009482	NC_009482__1	148241916	YP_001227073.1	hypothetical protein	+	743543	743827	-	-	-	-	-	-	-	-
All non-satellite	1	1.1	1.1.2		Carboxysome	Alpha-Carboxysome	Cyanobacteria Alpha-Carboxysome	316278	Cyanobacteria	Synechococcus sp. RCC307	NC_009482	NC_009482__1	148241917	YP_001227074	carboxysome shell peptide . [BMC single-domain]	+	743968	744282	-	-	-	-	-	-	-	-	PF00936 (BMC) - BMC domain
All non-satellite	1	1.1	1.1.2		Carboxysome	Alpha-Carboxysome	Cyanobacteria Alpha-Carboxysome	316278	Cyanobacteria	Synechococcus sp. RCC307	NC_009482	NC_009482__1	148241918	YP_001227075.1	ribulose bisophosphate carboxylase	+	744350	745765	0.1183	0.5667	1	1	-	0.593	1	1	PF02788 (RuBisCO_large_N) - Ribulose bisphosphate carboxylase large chain, N-terminal domain ; PF00016 (RuBisCO_large) - Ribulose bisphosphate carboxylase large chain, catalytic domain
All non-satellite	1	1.1	1.1.2		Carboxysome	Alpha-Carboxysome	Cyanobacteria Alpha-Carboxysome	316278	Cyanobacteria	Synechococcus sp. RCC307	NC_009482	NC_009482__1	148241919	YP_001227076.1	ribulose bisphosphate carboxylase small subunit	+	745825	746166	0.1995	0.9556	0.9756	1	-	0.9884	0.975	1	PF00101 (RuBisCO_small) - Ribulose bisphosphate carboxylase, small chain
All non-satellite	1	1.1	1.1.2		Carboxysome	Alpha-Carboxysome	Cyanobacteria Alpha-Carboxysome	316278	Cyanobacteria	Synechococcus sp. RCC307	NC_009482	NC_009482__1	148241920	YP_001227077.1	carboxysome shell polypeptide, CsoS2	+	746246	748591	0.0928	0.4444	0.9756	1	-	0.4651	1	1	PF12288 (CsoS2_M) - Carboxysome shell peptide mid-region
All non-satellite	1	1.1	1.1.2		Carboxysome	Alpha-Carboxysome	Cyanobacteria Alpha-Carboxysome	316278	Cyanobacteria	Synechococcus sp. RCC307	NC_009482	NC_009482__1	148241921	YP_001227078.1	carboxysome shell polypeptide	+	748591	750126	0.0905	0.4333	0.9512	1	-	0.4535	0.975	1	PF08936 (CsoSCA) - Carboxysome Shell Carbonic Anhydrase
All non-satellite	1	1.1	1.1.2		Carboxysome	Alpha-Carboxysome	Cyanobacteria Alpha-Carboxysome	316278	Cyanobacteria	Synechococcus sp. RCC307	NC_009482	NC_009482__1	148241922	YP_001227079	carboxysome peptide A . [pentamer]	+	750129	750398	-	-	-	-	-	-	-	-	PF03319 (EutN_CcmL) - Ethanolamine utilisation protein EutN/carboxysome
All non-satellite	1	1.1	1.1.2		Carboxysome	Alpha-Carboxysome	Cyanobacteria Alpha-Carboxysome	316278	Cyanobacteria	Synechococcus sp. RCC307	NC_009482	NC_009482__1	148241923	YP_001227080	carboxysome peptide B . [pentamer]	+	750398	750649	-	-	-	-	-	-	-	-	PF03319 (EutN_CcmL) - Ethanolamine utilisation protein EutN/carboxysome
All non-satellite	1	1.1	1.1.2		Carboxysome	Alpha-Carboxysome	Cyanobacteria Alpha-Carboxysome	316278	Cyanobacteria	Synechococcus sp. RCC307	NC_009482	NC_009482__1	148241924	YP_001227081	carboxysome shell peptide, CsoS1 . [BMC single-domain]	+	750700	751209	-	-	-	-	-	-	-	-	PF00936 (BMC) - BMC domain
All non-satellite	1	1.1	1.1.2		Carboxysome	Alpha-Carboxysome	Cyanobacteria Alpha-Carboxysome	316278	Cyanobacteria	Synechococcus sp. RCC307	NC_009482	NC_009482__1	148241925	YP_001227082.1	bacterioferritin	+	751206	751706	0.0418	0.1889	0.4146	0.05	-	0.1977	0.425	0.05	PF00210 (Ferritin) - Ferritin-like domain
All non-satellite	1	1.1	1.1.2		Carboxysome	Alpha-Carboxysome	Cyanobacteria Alpha-Carboxysome	316278	Cyanobacteria	Synechococcus sp. RCC307	NC_009482	NC_009482__1	148241926	YP_001227083.1	NAD(P)H-quinone oxidoreductase subunit F	+	751703	753562	0.1253	0.6	0.439	0.4	-	0.6279	0.425	0.4	PF00361 (Oxidored_q1) - NADH-Ubiquinone/plastoquinone (complex I), various chains ; PF00662 (Oxidored_q1_N) - NADH-Ubiquinone oxidoreductase (complex I), chain 5 N-terminus
[truncated: 15,871 more rows]
