# Supplementary material for: A Taxonomy of Bacterial Microcompartment Loci Constructed by a Novel Scoring Method
Source: PLoS Comput Biol. 2014 Oct 23;10(10):e1003898. doi: 10.1371/journal.pcbi.1003898 (PMC4207490; doi:10.1371/journal.pcbi.1003898)
Supplement: Dataset S2 — Gene information for all BMC loci from candidate phyla examined in IMG. (XLSX) [file pcbi.1003898.s002.xlsx]

## Sheet: DatasetS2
Locus Type	NCBI Taxon ID	Genome	IMG Scaffold ID	IMG Scaffold Accession	Range ID	Locus Tag	IMG GeneOID	Description	Strand	Start	Stop	Pfam
SPU	1104604	Atribacteria bacterium JGI 0000079-F20 (TAbiofilm_001_232)	2264886096	J0000079F20DRAFT_contig_7_0.9	J0000079F20__1	J0000079F20DRAFT_00351	2265079818	hypothetical protein	+	1	93
SPU	1104604	Atribacteria bacterium JGI 0000079-F20 (TAbiofilm_001_232)	2264886096	J0000079F20DRAFT_contig_7_0.9	J0000079F20__1	J0000079F20DRAFT_00352	2265079819	Carbon dioxide concentrating mechanism/carboxysome shell protein	+	105	410	PF03319 (EutN_CcmL)
SPU	1104604	Atribacteria bacterium JGI 0000079-F20 (TAbiofilm_001_232)	2264886096	J0000079F20DRAFT_contig_7_0.9	J0000079F20__1	J0000079F20DRAFT_00353	2265079820	Carbon dioxide concentrating mechanism/carboxysome shell protein	+	423	716	PF03319 (EutN_CcmL)
SPU	1104604	Atribacteria bacterium JGI 0000079-F20 (TAbiofilm_001_232)	2264886096	J0000079F20DRAFT_contig_7_0.9	J0000079F20__1	J0000079F20DRAFT_00354	2265079821	Predicted NADH:ubiquinone oxidoreductase, subunit RnfC	+	734	2056	PF01512 (Complex1_51K) ; PF13534 (Fer4_17) ; PF13375 (RnfC_N) ; PF10531 (SLBB)
SPU	1104604	Atribacteria bacterium JGI 0000079-F20 (TAbiofilm_001_232)	2264886096	J0000079F20DRAFT_contig_7_0.9	J0000079F20__1	J0000079F20DRAFT_00355	2265079822	Carbon dioxide concentrating mechanism/carboxysome shell protein	+	2072	2626	PF00936 (BMC)
SPU	1104604	Atribacteria bacterium JGI 0000079-F20 (TAbiofilm_001_232)	2264886096	J0000079F20DRAFT_contig_7_0.9	J0000079F20__1	J0000079F20DRAFT_00356	2265079823	triosephosphate isomerase	+	2645	3430	PF00121 (TIM)
SPU	1104604	Atribacteria bacterium JGI 0000079-F20 (TAbiofilm_001_232)	2264886096	J0000079F20DRAFT_contig_7_0.9	J0000079F20__1	J0000079F20DRAFT_00357	2265079824	NAD-dependent aldehyde dehydrogenases	+	3480	4910	PF00171 (Aldedh)
SPU	1104604	Atribacteria bacterium JGI 0000079-F20 (TAbiofilm_001_232)	2264886096	J0000079F20DRAFT_contig_7_0.9	J0000079F20__1	J0000079F20DRAFT_00358	2265079825	Carbon dioxide concentrating mechanism/carboxysome shell protein	+	4932	5210	PF03319 (EutN_CcmL)
SPU	1104604	Atribacteria bacterium JGI 0000079-F20 (TAbiofilm_001_232)	2264886096	J0000079F20DRAFT_contig_7_0.9	J0000079F20__1	J0000079F20DRAFT_00359	2265079826	Carbon dioxide concentrating mechanism/carboxysome shell protein	+	5207	5491	PF03319 (EutN_CcmL)
SPU	1104604	Atribacteria bacterium JGI 0000079-F20 (TAbiofilm_001_232)	2264886096	J0000079F20DRAFT_contig_7_0.9	J0000079F20__1	J0000079F20DRAFT_00360	2265079827	ribose 5-phosphate isomerase B	+	5491	6054	PF02502 (LacAB_rpiB)
SPU	1104604	Atribacteria bacterium JGI 0000079-F20 (TAbiofilm_001_232)	2264886096	J0000079F20DRAFT_contig_7_0.9	J0000079F20__1	J0000079F20DRAFT_00361	2265079828	deoxyribose-phosphate aldolase	+	6085	6876	PF01791 (DeoC)
SPU	1104604	Atribacteria bacterium JGI 0000079-F20 (TAbiofilm_001_232)	2264886096	J0000079F20DRAFT_contig_7_0.9	J0000079F20__1	J0000079F20DRAFT_00362	2265079829	Propanediol utilization protein	+	6895	7569	PF06130 (PduL)
SPU	1104604	Atribacteria bacterium JGI 0000079-F20 (TAbiofilm_001_232)	2264886096	J0000079F20DRAFT_contig_7_0.9	J0000079F20__1	J0000079F20DRAFT_00363	2265079830	Zn-dependent alcohol dehydrogenases	+	7594	7899	PF08240 (ADH_N)
SPU	1104604	Atribacteria bacterium JGI 0000079-F20 (TAbiofilm_001_232)	2264886096	J0000079F20DRAFT_contig_7_0.9	J0000079F20__1	J0000079F20DRAFT_00364	2265079831	Threonine dehydrogenase and related Zn-dependent dehydrogenases	+	7954	8499	PF00107 (ADH_zinc_N)
SPU	1104604	Atribacteria bacterium JGI 0000079-F20 (TAbiofilm_001_232)	2264886096	J0000079F20DRAFT_contig_7_0.9	J0000079F20__1	J0000079F20DRAFT_00365	2265079832	glycerol kinase	+	8682	10193	PF02782 (FGGY_C) ; PF00370 (FGGY_N)
SPU	1104604	Atribacteria bacterium JGI 0000079-F20 (TAbiofilm_001_232)	2264886096	J0000079F20DRAFT_contig_7_0.9	J0000079F20__1	J0000079F20DRAFT_00366	2265079833	Uroporphyrinogen-III decarboxylase	+	10550	11638	PF01208 (URO-D)
SPU	1104603	Atribacteria bacterium JGI 0000079-L04 (TAbiofilm_001_231)	2264886052	J0000079L04DRAFT_contig_16_0.17	J0000079L04DRAFT__1	J0000079L04DRAFT_00369	2265078811	NAD-dependent aldehyde dehydrogenases	-	99	1538	PF00171 (Aldedh)
SPU	1104603	Atribacteria bacterium JGI 0000079-L04 (TAbiofilm_001_231)	2264886052	J0000079L04DRAFT_contig_16_0.17	J0000079L04DRAFT__1	J0000079L04DRAFT_00370	2265078812	Carbon dioxide concentrating mechanism/carboxysome shell protein	-	1586	2140	PF00936 (BMC)
SPU	1104603	Atribacteria bacterium JGI 0000079-L04 (TAbiofilm_001_231)	2264886052	J0000079L04DRAFT_contig_16_0.17	J0000079L04DRAFT__1	J0000079L04DRAFT_00371	2265078813	Predicted NADH:ubiquinone oxidoreductase, subunit RnfC	-	2168	3493	PF13375 (RnfC_N) ; PF13534 (Fer4_17) ; PF10531 (SLBB) ; PF01512 (Complex1_51K)
SPU	1104603	Atribacteria bacterium JGI 0000079-L04 (TAbiofilm_001_231)	2264886052	J0000079L04DRAFT_contig_16_0.17	J0000079L04DRAFT__1	J0000079L04DRAFT_00372	2265078814	Carbon dioxide concentrating mechanism/carboxysome shell protein	-	3513	3896	PF03319 (EutN_CcmL)
SPU	1104603	Atribacteria bacterium JGI 0000079-L04 (TAbiofilm_001_231)	2264886052	J0000079L04DRAFT_contig_16_0.17	J0000079L04DRAFT__1	J0000079L04DRAFT_00373	2265078815	Carbon dioxide concentrating mechanism/carboxysome shell protein	-	3865	4161	PF03319 (EutN_CcmL)
SPU	1104603	Atribacteria bacterium JGI 0000079-L04 (TAbiofilm_001_231)	2264886052	J0000079L04DRAFT_contig_16_0.17	J0000079L04DRAFT__1	J0000079L04DRAFT_00374	2265078816	Carbon dioxide concentrating mechanism/carboxysome shell protein	-	4193	4516	PF00936 (BMC)
SPU	1104603	Atribacteria bacterium JGI 0000079-L04 (TAbiofilm_001_231)	2264886052	J0000079L04DRAFT_contig_16_0.17	J0000079L04DRAFT__1	J0000079L04DRAFT_00375	2265078817	L-rhamnose isomerase, Streptomyces subtype	-	4892	6091	PF01261 (AP_endonuc_2)
SPU	1104603	Atribacteria bacterium JGI 0000079-L04 (TAbiofilm_001_231)	2264886052	J0000079L04DRAFT_contig_16_0.17	J0000079L04DRAFT__1	J0000079L04DRAFT_00376	2265078818	Sugar kinases, ribokinase family	-	6147	6734	PF00294 (PfkB)
SPU	1104603	Atribacteria bacterium JGI 0000079-L04 (TAbiofilm_001_231)	2264886052	J0000079L04DRAFT_contig_16_0.17	J0000079L04DRAFT__1	J0000079L04DRAFT_00377	2265078819	Transposase, Mutator family.	+	6881	7123	PF00872 (Transposase_mut)
SPU	1104603	Atribacteria bacterium JGI 0000079-L04 (TAbiofilm_001_231)	2264886052	J0000079L04DRAFT_contig_16_0.17	J0000079L04DRAFT__1	J0000079L04DRAFT_00378	2265078820	Transposase and inactivated derivatives	+	7205	8140	PF00872 (Transposase_mut)
SPU	1104603	Atribacteria bacterium JGI 0000079-L04 (TAbiofilm_001_231)	2264886052	J0000079L04DRAFT_contig_16_0.17	J0000079L04DRAFT__1	J0000079L04DRAFT_00379	2265078821	Transposase domain (DUF772).	-	8285	8929	PF05598 (DUF772)
SPU	1104603	Atribacteria bacterium JGI 0000079-L04 (TAbiofilm_001_231)	2264886052	J0000079L04DRAFT_contig_16_0.17	J0000079L04DRAFT__1	J0000079L04DRAFT_00380	2265078822	cell division protein FtsZ	-	9021	10289	PF12327 (FtsZ_C) ; PF00091 (Tubulin)
SPU	1104603	Atribacteria bacterium JGI 0000079-L04 (TAbiofilm_001_231)	2264886052	J0000079L04DRAFT_contig_16_0.17	J0000079L04DRAFT__1	J0000079L04DRAFT_00381	2265078823	ATPases involved in chromosome partitioning	-	10258	11061	PF01656 (CbiA)
SPU	1104603	Atribacteria bacterium JGI 0000079-L04 (TAbiofilm_001_231)	2264886052	J0000079L04DRAFT_contig_16_0.17	J0000079L04DRAFT__1	J0000079L04DRAFT_00382	2265078824	Long-chain acyl-CoA synthetases (AMP-forming)	+	11498	13681	PF00501 (AMP-binding)
SPU	1104603	Atribacteria bacterium JGI 0000079-L04 (TAbiofilm_001_231)	2264886052	J0000079L04DRAFT_contig_16_0.17	J0000079L04DRAFT__1	J0000079L04DRAFT_00383	2265078825	Chromosome segregation ATPases	-	13729	15567	PF01476 (LysM)
SPU	913317	Atribacteria bacterium SCGC AAA252-M02 (Combined_Assembly_OP9_1__OP9)	2527302008	OP9COM1_contig_82_0.82	OP9COM1__1	OP9COM1_01675	2527549627	Predicted sugar isomerase	+	2	1294	PF01261 (AP_endonuc_2)
SPU	913317	Atribacteria bacterium SCGC AAA252-M02 (Combined_Assembly_OP9_1__OP9)	2527302008	OP9COM1_contig_82_0.82	OP9COM1__1	OP9COM1_01676	2527549628	hypothetical protein	+	1564	1887	PF00936 (BMC)
SPU	913317	Atribacteria bacterium SCGC AAA252-M02 (Combined_Assembly_OP9_1__OP9)	2527302008	OP9COM1_contig_82_0.82	OP9COM1__1	OP9COM1_01677	2527549629	Carbon dioxide concentrating mechanism/carboxysome shell protein	+	1919	2209	PF03319 (EutN_CcmL)
SPU	913317	Atribacteria bacterium SCGC AAA252-M02 (Combined_Assembly_OP9_1__OP9)	2527302008	OP9COM1_contig_82_0.82	OP9COM1__1	OP9COM1_01678	2527549630	Carbon dioxide concentrating mechanism/carboxysome shell protein	+	2431	2718	PF03319 (EutN_CcmL)
SPU	913317	Atribacteria bacterium SCGC AAA252-M02 (Combined_Assembly_OP9_1__OP9)	2527302008	OP9COM1_contig_82_0.82	OP9COM1__1	OP9COM1_01679	2527549631	Predicted NADH:ubiquinone oxidoreductase, subunit RnfC	+	2750	4072	PF01512 (Complex1_51K) ; PF13534 (Fer4_17) ; PF13375 (RnfC_N) ; PF10531 (SLBB)
SPU	913317	Atribacteria bacterium SCGC AAA252-M02 (Combined_Assembly_OP9_1__OP9)	2527302008	OP9COM1_contig_82_0.82	OP9COM1__1	OP9COM1_01680	2527549632	Carbon dioxide concentrating mechanism/carboxysome shell protein	+	4093	4647	PF00936 (BMC)
SPU	913317	Atribacteria bacterium SCGC AAA252-M02 (Combined_Assembly_OP9_1__OP9)	2527302008	OP9COM1_contig_82_0.82	OP9COM1__1	OP9COM1_01681	2527549633	NAD-dependent aldehyde dehydrogenases	+	4683	6125	PF00171 (Aldedh)
SPU	913317	Atribacteria bacterium SCGC AAA252-M02 (Combined_Assembly_OP9_1__OP9)	2527302008	OP9COM1_contig_82_0.82	OP9COM1__1	OP9COM1_01682	2527549634	Carbon dioxide concentrating mechanism/carboxysome shell protein	+	6476	6745	PF03319 (EutN_CcmL)
SPU	913317	Atribacteria bacterium SCGC AAA252-M02 (Combined_Assembly_OP9_1__OP9)	2527302008	OP9COM1_contig_82_0.82	OP9COM1__1	OP9COM1_01683	2527549635	Carbon dioxide concentrating mechanism/carboxysome shell protein	+	6748	7011	PF03319 (EutN_CcmL)
SPU	913317	Atribacteria bacterium SCGC AAA252-M02 (Combined_Assembly_OP9_1__OP9)	2527302008	OP9COM1_contig_82_0.82	OP9COM1__1	OP9COM1_01684	2527549636	ribose-5-phosphate isomerase (EC 5.3.1.6)	+	7035	7592	PF02502 (LacAB_rpiB)
SPU	913317	Atribacteria bacterium SCGC AAA252-M02 (Combined_Assembly_OP9_1__OP9)	2527302008	OP9COM1_contig_82_0.82	OP9COM1__1	OP9COM1_01685	2527549637	Deoxyribose-phosphate aldolase	+	7620	8435	PF01791 (DeoC)
SPU	913317	Atribacteria bacterium SCGC AAA252-M02 (Combined_Assembly_OP9_1__OP9)	2527302008	OP9COM1_contig_82_0.82	OP9COM1__1	OP9COM1_01686	2527549638	Propanediol utilization protein	+	8483	9139	PF06130 (PduL)
SPU	913317	Atribacteria bacterium SCGC AAA252-M02 (Combined_Assembly_OP9_1__OP9)	2527302008	OP9COM1_contig_82_0.82	OP9COM1__1	OP9COM1_01687	2527549639	hypothetical protein	+	9163	9555	PF00455 (DeoRC) ; PF08220 (HTH_DeoR)
SPU	913317	Atribacteria bacterium SCGC AAA252-M02 (SAK_001_71)	2264886195	A252M2DRAFT_redundant_region_1.65	A252M2__1	A252M2DRAFT_00903	2265081049	hypothetical protein	-	1	489
SPU	913317	Atribacteria bacterium SCGC AAA252-M02 (SAK_001_71)	2264886195	A252M2DRAFT_redundant_region_1.65	A252M2__1	A252M2DRAFT_00904	2265081050	Transcriptional regulators of sugar metabolism	-	897	1676	PF08220 (HTH_DeoR) ; PF00455 (DeoRC)
SPU	913317	Atribacteria bacterium SCGC AAA252-M02 (SAK_001_71)	2264886195	A252M2DRAFT_redundant_region_1.65	A252M2__1	A252M2DRAFT_00905	2265081051	Propanediol utilization protein	-	1700	2356	PF06130 (PduL)
SPU	913317	Atribacteria bacterium SCGC AAA252-M02 (SAK_001_71)	2264886195	A252M2DRAFT_redundant_region_1.65	A252M2__1	A252M2DRAFT_00906	2265081052	deoxyribose-phosphate aldolase	-	2404	3219	PF01791 (DeoC)
SPU	913317	Atribacteria bacterium SCGC AAA252-M02 (SAK_001_71)	2264886195	A252M2DRAFT_redundant_region_1.65	A252M2__1	A252M2DRAFT_00907	2265081053	Ribose 5-phosphate isomerase RpiB	-	3247	3804	PF02502 (LacAB_rpiB)
SPU	913317	Atribacteria bacterium SCGC AAA252-M02 (SAK_001_71)	2264886195	A252M2DRAFT_redundant_region_1.65	A252M2__1	A252M2DRAFT_00908	2265081054	Carbon dioxide concentrating mechanism/carboxysome shell protein	-	3828	4091	PF03319 (EutN_CcmL)
SPU	913317	Atribacteria bacterium SCGC AAA252-M02 (SAK_001_71)	2264886195	A252M2DRAFT_redundant_region_1.65	A252M2__1	A252M2DRAFT_00909	2265081055	hypothetical protein	-	4094	4210
SPU	1104598	Atribacteria bacterium SCGC AB-164-D21 (SAK_001_216)	2264885854	AB164D21DRAFT_contig_70_0.72	AB164D21__1	AB164D21DRAFT_00981	2265076306	Carbon dioxide concentrating mechanism/carboxysome shell protein	+	1	246	PF03319 (EutN_CcmL)
SPU	1104598	Atribacteria bacterium SCGC AB-164-D21 (SAK_001_216)	2264885854	AB164D21DRAFT_contig_70_0.72	AB164D21__1	AB164D21DRAFT_00982	2265076307	ribose 5-phosphate isomerase B	+	270	827	PF02502 (LacAB_rpiB)
SPU	1104598	Atribacteria bacterium SCGC AB-164-D21 (SAK_001_216)	2264885854	AB164D21DRAFT_contig_70_0.72	AB164D21__1	AB164D21DRAFT_00983	2265076308	deoxyribose-phosphate aldolase	+	855	1670	PF01791 (DeoC)
SPU	1104598	Atribacteria bacterium SCGC AB-164-D21 (SAK_001_216)	2264885854	AB164D21DRAFT_contig_70_0.72	AB164D21__1	AB164D21DRAFT_00984	2265076309	Propanediol utilization protein	+	1718	2278	PF06130 (PduL)
SPU	1104595	Atribacteria bacterium SCGC AB-164-L03 (SAK_001_213)	2264885727	AB164L03DRAFT_contig_29_0.30	AB164L03__1	AB164L03DRAFT_00372	2265074715	Carbon dioxide concentrating mechanism/carboxysome shell protein	+	158	427	PF03319 (EutN_CcmL)
SPU	1104595	Atribacteria bacterium SCGC AB-164-L03 (SAK_001_213)	2264885727	AB164L03DRAFT_contig_29_0.30	AB164L03__1	AB164L03DRAFT_00373	2265074716	Carbon dioxide concentrating mechanism/carboxysome shell protein	+	430	693	PF03319 (EutN_CcmL)
SPU	1104595	Atribacteria bacterium SCGC AB-164-L03 (SAK_001_213)	2264885727	AB164L03DRAFT_contig_29_0.30	AB164L03__1	AB164L03DRAFT_00374	2265074717	ribose 5-phosphate isomerase B	+	717	1274	PF02502 (LacAB_rpiB)
SPU	1104595	Atribacteria bacterium SCGC AB-164-L03 (SAK_001_213)	2264885727	AB164L03DRAFT_contig_29_0.30	AB164L03__1	AB164L03DRAFT_00375	2265074718	deoxyribose-phosphate aldolase	+	1302	2117	PF01791 (DeoC)
SPU	1104595	Atribacteria bacterium SCGC AB-164-L03 (SAK_001_213)	2264885727	AB164L03DRAFT_contig_29_0.30	AB164L03__1	AB164L03DRAFT_00376	2265074719	Propanediol utilization protein	+	2165	2821	PF06130 (PduL)
SPU	1104595	Atribacteria bacterium SCGC AB-164-L03 (SAK_001_213)	2264885727	AB164L03DRAFT_contig_29_0.30	AB164L03__1	AB164L03DRAFT_00377	2265074720	Transcriptional regulators of sugar metabolism	+	2845	3624	PF00455 (DeoRC) ; PF08220 (HTH_DeoR)
SPU	1104595	Atribacteria bacterium SCGC AB-164-L03 (SAK_001_213)	2264885727	AB164L03DRAFT_contig_29_0.30	AB164L03__1	AB164L03DRAFT_00378	2265074721	Protein of unknown function (DUF2953).	+	4032	4658	PF11167 (DUF2953)
SPU	1104595	Atribacteria bacterium SCGC AB-164-L03 (SAK_001_213)	2264885727	AB164L03DRAFT_contig_29_0.30	AB164L03__1	AB164L03DRAFT_00379	2265074722	Uncharacterized conserved protein	+	4678	5058	PF09579 (Spore_YtfJ)
SPU	1104595	Atribacteria bacterium SCGC AB-164-L03 (SAK_001_213)	2264885727	AB164L03DRAFT_contig_29_0.30	AB164L03__1	AB164L03DRAFT_00380	2265074723	Predicted NADH:ubiquinone oxidoreductase, subunit RnfC	-	5460	6302	PF01512 (Complex1_51K) ; PF10531 (SLBB) ; PF13534 (Fer4_17)
SPU	1104595	Atribacteria bacterium SCGC AB-164-L03 (SAK_001_213)	2264885727	AB164L03DRAFT_contig_29_0.30	AB164L03__1	AB164L03DRAFT_00381	2265074724	Carbon dioxide concentrating mechanism/carboxysome shell protein	-	6334	6621	PF03319 (EutN_CcmL)
SPU	1104600	Atribacteria bacterium SCGC AB-164-M20 (SAK_001_218)	2264885905	AB164M20DRAFT_contig_16_0.18	AB164M20__1	AB164M20DRAFT_00346	2265076995	L-rhamnose isomerase, Streptomyces subtype	+	2	1243	PF01261 (AP_endonuc_2)
SPU	1104600	Atribacteria bacterium SCGC AB-164-M20 (SAK_001_218)	2264885905	AB164M20DRAFT_contig_16_0.18	AB164M20__1	AB164M20DRAFT_00347	2265076996	Carbon dioxide concentrating mechanism/carboxysome shell protein	+	1513	1836	PF00936 (BMC)
SPU	1104600	Atribacteria bacterium SCGC AB-164-M20 (SAK_001_218)	2264885905	AB164M20DRAFT_contig_16_0.18	AB164M20__1	AB164M20DRAFT_00348	2265076997	Carbon dioxide concentrating mechanism/carboxysome shell protein	+	1868	2158	PF03319 (EutN_CcmL)
SPU	1104600	Atribacteria bacterium SCGC AB-164-M20 (SAK_001_218)	2264885905	AB164M20DRAFT_contig_16_0.18	AB164M20__1	AB164M20DRAFT_00349	2265076998	Carbon dioxide concentrating mechanism/carboxysome shell protein	+	2380	2667	PF03319 (EutN_CcmL)
SPU	1104600	Atribacteria bacterium SCGC AB-164-M20 (SAK_001_218)	2264885905	AB164M20DRAFT_contig_16_0.18	AB164M20__1	AB164M20DRAFT_00350	2265076999	Predicted NADH:ubiquinone oxidoreductase, subunit RnfC	+	2699	4021	PF13534 (Fer4_17) ; PF10531 (SLBB) ; PF01512 (Complex1_51K) ; PF13375 (RnfC_N)
SPU	1104600	Atribacteria bacterium SCGC AB-164-M20 (SAK_001_218)	2264885905	AB164M20DRAFT_contig_16_0.18	AB164M20__1	AB164M20DRAFT_00351	2265077000	Carbon dioxide concentrating mechanism/carboxysome shell protein	+	4042	4596	PF00936 (BMC)
SPU	1104600	Atribacteria bacterium SCGC AB-164-M20 (SAK_001_218)	2264885905	AB164M20DRAFT_contig_16_0.18	AB164M20__1	AB164M20DRAFT_00352	2265077001	NAD-dependent aldehyde dehydrogenases	+	4632	6074	PF00171 (Aldedh)
SPU	1104600	Atribacteria bacterium SCGC AB-164-M20 (SAK_001_218)	2264885905	AB164M20DRAFT_contig_16_0.18	AB164M20__1	AB164M20DRAFT_00353	2265077002	Carbon dioxide concentrating mechanism/carboxysome shell protein	+	6425	6694	PF03319 (EutN_CcmL)
SPU	1104600	Atribacteria bacterium SCGC AB-164-M20 (SAK_001_218)	2264885905	AB164M20DRAFT_contig_16_0.18	AB164M20__1	AB164M20DRAFT_00354	2265077003	Carbon dioxide concentrating mechanism/carboxysome shell protein	+	6697	6960	PF03319 (EutN_CcmL)
SPU	1104600	Atribacteria bacterium SCGC AB-164-M20 (SAK_001_218)	2264885905	AB164M20DRAFT_contig_16_0.18	AB164M20__1	AB164M20DRAFT_00355	2265077004	ribose 5-phosphate isomerase B	+	6984	7541	PF02502 (LacAB_rpiB)
SPU	1104600	Atribacteria bacterium SCGC AB-164-M20 (SAK_001_218)	2264885905	AB164M20DRAFT_contig_16_0.18	AB164M20__1	AB164M20DRAFT_00356	2265077005	deoxyribose-phosphate aldolase	+	7569	8384	PF01791 (DeoC)
SPU	1104600	Atribacteria bacterium SCGC AB-164-M20 (SAK_001_218)	2264885905	AB164M20DRAFT_contig_16_0.18	AB164M20__1	AB164M20DRAFT_00357	2265077006	Propanediol utilization protein	+	8432	9088	PF06130 (PduL)
SPU	1104600	Atribacteria bacterium SCGC AB-164-M20 (SAK_001_218)	2264885905	AB164M20DRAFT_contig_16_0.18	AB164M20__1	AB164M20DRAFT_00358	2265077007	Transcriptional regulators of sugar metabolism	+	9112	9537	PF08220 (HTH_DeoR) ; PF00455 (DeoRC)
SPU	1104600	Atribacteria bacterium SCGC AB-164-M20 (SAK_001_218)	2264885905	AB164M20DRAFT_contig_16_0.18	AB164M20__1	AB164M20DRAFT_00359	2265077008	Uncharacterized conserved protein	-	9485	10141	PF02661 (Fic)
SPU	1239290	Gemmatimonadetes bacterium JGI 0000112-M07	2517584223	C991DRAFT_NODE-unique_10_len_37306.10	C991__1	C991DRAFT_00498	2517733947	Uncharacterized conserved protein	+	13004	13213	PF06445 (GyrI-like)
SPU	1239290	Gemmatimonadetes bacterium JGI 0000112-M07	2517584223	C991DRAFT_NODE-unique_10_len_37306.10	C991__1	C991DRAFT_00499	2517733948	hypothetical protein	+	13539	13766
SPU	1239290	Gemmatimonadetes bacterium JGI 0000112-M07	2517584223	C991DRAFT_NODE-unique_10_len_37306.10	C991__1	C991DRAFT_00500	2517733949	isocitrate lyase (EC 4.1.3.1)	+	13803	15095	PF00463 (ICL)
SPU	1239290	Gemmatimonadetes bacterium JGI 0000112-M07	2517584223	C991DRAFT_NODE-unique_10_len_37306.10	C991__1	C991DRAFT_00501	2517733950	mannose-6-phosphate isomerase, type 2 (EC 5.3.1.8)	+	15294	16343	PF13579 (Glyco_trans_4_4) ; PF00534 (Glycos_transf_1)
SPU	1239290	Gemmatimonadetes bacterium JGI 0000112-M07	2517584223	C991DRAFT_NODE-unique_10_len_37306.10	C991__1	C991DRAFT_00502	2517733951	ABC-type Mn2+/Zn2+ transport systems, permease components	-	16416	17294	PF00950 (ABC-3)
SPU	1239290	Gemmatimonadetes bacterium JGI 0000112-M07	2517584223	C991DRAFT_NODE-unique_10_len_37306.10	C991__1	C991DRAFT_00503	2517733952	ABC-type Mn2+/Zn2+ transport systems, permease components	-	17296	18213	PF00950 (ABC-3)
SPU	1239290	Gemmatimonadetes bacterium JGI 0000112-M07	2517584223	C991DRAFT_NODE-unique_10_len_37306.10	C991__1	C991DRAFT_00504	2517733953	ABC-type Mn/Zn transport systems, ATPase component	-	18210	18986	PF00005 (ABC_tran)
SPU	1239290	Gemmatimonadetes bacterium JGI 0000112-M07	2517584223	C991DRAFT_NODE-unique_10_len_37306.10	C991__1	C991DRAFT_00505	2517733954	ABC-type metal ion transport system, periplasmic component/surface adhesin	-	18989	19963	PF01297 (TroA)
SPU	1239290	Gemmatimonadetes bacterium JGI 0000112-M07	2517584223	C991DRAFT_NODE-unique_10_len_37306.10	C991__1	C991DRAFT_00506	2517733955	putative efflux protein, MATE family	-	20180	21601	PF01554 (MatE)
SPU	1239290	Gemmatimonadetes bacterium JGI 0000112-M07	2517584223	C991DRAFT_NODE-unique_10_len_37306.10	C991__1	C991DRAFT_00507	2517733956	deoxyribose-phosphate aldolase	-	21782	22615	PF01791 (DeoC)
SPU	1239290	Gemmatimonadetes bacterium JGI 0000112-M07	2517584223	C991DRAFT_NODE-unique_10_len_37306.10	C991__1	C991DRAFT_00508	2517733957	Carbon dioxide concentrating mechanism/carboxysome shell protein	-	22612	22911	PF03319 (EutN_CcmL)
SPU	1239290	Gemmatimonadetes bacterium JGI 0000112-M07	2517584223	C991DRAFT_NODE-unique_10_len_37306.10	C991__1	C991DRAFT_00509	2517733958	Carbon dioxide concentrating mechanism/carboxysome shell protein	-	22915	23193	PF00936 (BMC)
SPU	1239290	Gemmatimonadetes bacterium JGI 0000112-M07	2517584223	C991DRAFT_NODE-unique_10_len_37306.10	C991__1	C991DRAFT_00510	2517733959	Carbon dioxide concentrating mechanism/carboxysome shell protein	-	23168	23479	PF03319 (EutN_CcmL)
SPU	1239290	Gemmatimonadetes bacterium JGI 0000112-M07	2517584223	C991DRAFT_NODE-unique_10_len_37306.10	C991__1	C991DRAFT_00511	2517733960	ribose 5-phosphate isomerase B	-	23497	23961	PF02502 (LacAB_rpiB)
SPU	1239290	Gemmatimonadetes bacterium JGI 0000112-M07	2517584223	C991DRAFT_NODE-unique_10_len_37306.10	C991__1	C991DRAFT_00512	2517733961	Carbon dioxide concentrating mechanism/carboxysome shell protein	-	24031	24315	PF00936 (BMC)
SPU	1239290	Gemmatimonadetes bacterium JGI 0000112-M07	2517584223	C991DRAFT_NODE-unique_10_len_37306.10	C991__1	C991DRAFT_00513	2517733962	NAD-dependent aldehyde dehydrogenases	-	24457	25887	PF00171 (Aldedh)
SPU	1239290	Gemmatimonadetes bacterium JGI 0000112-M07	2517584223	C991DRAFT_NODE-unique_10_len_37306.10	C991__1	C991DRAFT_00514	2517733963	Carbon dioxide concentrating mechanism/carboxysome shell protein	-	25897	26214	PF03319 (EutN_CcmL)
SPU	1239290	Gemmatimonadetes bacterium JGI 0000112-M07	2517584223	C991DRAFT_NODE-unique_10_len_37306.10	C991__1	C991DRAFT_00515	2517733964	hypothetical protein	-	26216	27025
SPU	1239290	Gemmatimonadetes bacterium JGI 0000112-M07	2517584223	C991DRAFT_NODE-unique_10_len_37306.10	C991__1	C991DRAFT_00516	2517733965	Propanediol utilization protein	-	27042	27698	PF06130 (PduL)
SPU	1239290	Gemmatimonadetes bacterium JGI 0000112-M07	2517584223	C991DRAFT_NODE-unique_10_len_37306.10	C991__1	C991DRAFT_00517	2517733966	Transcriptional regulator, contains sigma factor-related N-terminal domain	-	27691	28656	PF04198 (Sugar-bind) ; PF13384 (HTH_23)
SPU	1239290	Gemmatimonadetes bacterium JGI 0000112-M07	2517584223	C991DRAFT_NODE-unique_10_len_37306.10	C991__1	C991DRAFT_00518	2517733967	XapX domain	-	28804	28968	PF07235 (DUF1427)
SPU	1239290	Gemmatimonadetes bacterium JGI 0000112-M07	2517584223	C991DRAFT_NODE-unique_10_len_37306.10	C991__1	C991DRAFT_00519	2517733968	cytidine deaminase (EC 3.5.4.5)	-	28996	29382	PF00383 (dCMP_cyt_deam_1)
SPU	1239290	Gemmatimonadetes bacterium JGI 0000112-M07	2517584223	C991DRAFT_NODE-unique_10_len_37306.10	C991__1	C991DRAFT_00520	2517733969	nucleoside ABC transporter membrane protein	-	29404	30369	PF02653 (BPD_transp_2)
SPU	1239290	Gemmatimonadetes bacterium JGI 0000112-M07	2517584223	C991DRAFT_NODE-unique_10_len_37306.10	C991__1	C991DRAFT_00521	2517733970	nucleoside ABC transporter membrane protein	-	30371	31441	PF02653 (BPD_transp_2)
SPU	1239290	Gemmatimonadetes bacterium JGI 0000112-M07	2517584223	C991DRAFT_NODE-unique_10_len_37306.10	C991__1	C991DRAFT_00522	2517733971	nucleoside ABC transporter ATP-binding protein	-	31438	32973	PF00005 (ABC_tran)
SPU	1239290	Gemmatimonadetes bacterium JGI 0000112-M07	2517584223	C991DRAFT_NODE-unique_10_len_37306.10	C991__1	C991DRAFT_00523	2517733972	nucleoside-binding protein	-	33066	34157	PF02608 (Bmp)
SPU	1239290	Gemmatimonadetes bacterium JGI 0000112-M07	2517584233	C991DRAFT_NODE-unique_20_len_24022.20	C991__2	C991DRAFT_00827	2517734276	Carbon dioxide concentrating mechanism/carboxysome shell protein	+	46	330	PF00936 (BMC)
SPU	1239290	Gemmatimonadetes bacterium JGI 0000112-M07	2517584233	C991DRAFT_NODE-unique_20_len_24022.20	C991__2	C991DRAFT_00828	2517734277	ribose 5-phosphate isomerase B	+	400	864	PF02502 (LacAB_rpiB)
SPU	1239290	Gemmatimonadetes bacterium JGI 0000112-M07	2517584233	C991DRAFT_NODE-unique_20_len_24022.20	C991__2	C991DRAFT_00829	2517734278	Carbon dioxide concentrating mechanism/carboxysome shell protein	+	882	1193	PF03319 (EutN_CcmL)
SPU	1239290	Gemmatimonadetes bacterium JGI 0000112-M07	2517584233	C991DRAFT_NODE-unique_20_len_24022.20	C991__2	C991DRAFT_00830	2517734279	Carbon dioxide concentrating mechanism/carboxysome shell protein	+	1168	1446	PF00936 (BMC)
SPU	1239290	Gemmatimonadetes bacterium JGI 0000112-M07	2517584233	C991DRAFT_NODE-unique_20_len_24022.20	C991__2	C991DRAFT_00831	2517734280	Carbon dioxide concentrating mechanism/carboxysome shell protein	+	1450	1749	PF03319 (EutN_CcmL)
SPU	1239290	Gemmatimonadetes bacterium JGI 0000112-M07	2517584233	C991DRAFT_NODE-unique_20_len_24022.20	C991__2	C991DRAFT_00832	2517734281	deoxyribose-phosphate aldolase	+	1746	2579	PF01791 (DeoC)
SPU	1239290	Gemmatimonadetes bacterium JGI 0000112-M07	2517584233	C991DRAFT_NODE-unique_20_len_24022.20	C991__2	C991DRAFT_00833	2517734282	putative efflux protein, MATE family	+	2760	4181	PF01554 (MatE)
SPU	1239290	Gemmatimonadetes bacterium JGI 0000112-M07	2517584233	C991DRAFT_NODE-unique_20_len_24022.20	C991__2	C991DRAFT_00834	2517734283	ABC-type metal ion transport system, periplasmic component/surface adhesin	+	4398	5372	PF01297 (TroA)
SPU	1239290	Gemmatimonadetes bacterium JGI 0000112-M07	2517584233	C991DRAFT_NODE-unique_20_len_24022.20	C991__2	C991DRAFT_00835	2517734284	ABC-type Mn/Zn transport systems, ATPase component	+	5375	6151	PF00005 (ABC_tran)
SPU	1239290	Gemmatimonadetes bacterium JGI 0000112-M07	2517584233	C991DRAFT_NODE-unique_20_len_24022.20	C991__2	C991DRAFT_00836	2517734285	ABC-type Mn2+/Zn2+ transport systems, permease components	+	6148	7065	PF00950 (ABC-3)
SPU	1239290	Gemmatimonadetes bacterium JGI 0000112-M07	2517584233	C991DRAFT_NODE-unique_20_len_24022.20	C991__2	C991DRAFT_00837	2517734286	ABC-type Mn2+/Zn2+ transport systems, permease components	+	7067	7945	PF00950 (ABC-3)
SPU	1239290	Gemmatimonadetes bacterium JGI 0000112-M07	2517584233	C991DRAFT_NODE-unique_20_len_24022.20	C991__2	C991DRAFT_00838	2517734287	mannose-6-phosphate isomerase, type 2 (EC 5.3.1.8)	-	8018	9067	PF00534 (Glycos_transf_1) ; PF13579 (Glyco_trans_4_4)
SPU	1239290	Gemmatimonadetes bacterium JGI 0000112-M07	2517584233	C991DRAFT_NODE-unique_20_len_24022.20	C991__2	C991DRAFT_00839	2517734288	isocitrate lyase (EC 4.1.3.1)	-	9266	10558	PF00463 (ICL)
SPU	1239290	Gemmatimonadetes bacterium JGI 0000112-M07	2517584233	C991DRAFT_NODE-unique_20_len_24022.20	C991__2	C991DRAFT_00840	2517734289	hypothetical protein	-	10595	10822
SPU	1239290	Gemmatimonadetes bacterium JGI 0000112-M07	2517584233	C991DRAFT_NODE-unique_20_len_24022.20	C991__2	C991DRAFT_00841	2517734290	Uncharacterized conserved protein	-	11148	11357	PF06445 (GyrI-like)
SPU	1239290	Gemmatimonadetes bacterium JGI 0000112-M07	2517584244	C991DRAFT_NODE-unique_31_len_18580.31	C991__3	C991DRAFT_01052	2517734501	Bacterial surface proteins containing Ig-like domains	+	1	6522	PF02368 (Big_2) ; PF00395 (SLH) ; PF09822 (ABC_transp_aux)
SPU	1239290	Gemmatimonadetes bacterium JGI 0000112-M07	2517584244	C991DRAFT_NODE-unique_31_len_18580.31	C991__3	C991DRAFT_01053	2517734502	Hydrogenase/urease accessory protein	+	6593	7786	PF13795 (HupE_UreJ_2)
SPU	1239290	Gemmatimonadetes bacterium JGI 0000112-M07	2517584244	C991DRAFT_NODE-unique_31_len_18580.31	C991__3	C991DRAFT_01054	2517734503	Cupredoxin-like domain.	+	7804	8259	PF13473 (Cupredoxin_1)
SPU	1239290	Gemmatimonadetes bacterium JGI 0000112-M07	2517584244	C991DRAFT_NODE-unique_31_len_18580.31	C991__3	C991DRAFT_01055	2517734504	Carbon dioxide concentrating mechanism/carboxysome shell protein	-	8486	8956	PF00936 (BMC)
SPU	1239290	Gemmatimonadetes bacterium JGI 0000112-M07	2517584244	C991DRAFT_NODE-unique_31_len_18580.31	C991__3	C991DRAFT_01056	2517734505	NAD-dependent aldehyde dehydrogenases	-	9098	10528	PF00171 (Aldedh)
SPU	1239290	Gemmatimonadetes bacterium JGI 0000112-M07	2517584244	C991DRAFT_NODE-unique_31_len_18580.31	C991__3	C991DRAFT_01057	2517734506	Carbon dioxide concentrating mechanism/carboxysome shell protein	-	10538	10855	PF03319 (EutN_CcmL)
SPU	1239290	Gemmatimonadetes bacterium JGI 0000112-M07	2517584244	C991DRAFT_NODE-unique_31_len_18580.31	C991__3	C991DRAFT_01058	2517734507	hypothetical protein	-	10857	11666
SPU	1239290	Gemmatimonadetes bacterium JGI 0000112-M07	2517584244	C991DRAFT_NODE-unique_31_len_18580.31	C991__3	C991DRAFT_01059	2517734508	Propanediol utilization protein	-	11683	12339	PF06130 (PduL)
SPU	1239290	Gemmatimonadetes bacterium JGI 0000112-M07	2517584244	C991DRAFT_NODE-unique_31_len_18580.31	C991__3	C991DRAFT_01060	2517734509	Transcriptional regulator, contains sigma factor-related N-terminal domain	-	12332	13297	PF04198 (Sugar-bind) ; PF13384 (HTH_23)
SPU	1239290	Gemmatimonadetes bacterium JGI 0000112-M07	2517584244	C991DRAFT_NODE-unique_31_len_18580.31	C991__3	C991DRAFT_01061	2517734510	XapX domain	-	13445	13609	PF07235 (DUF1427)
SPU	1239290	Gemmatimonadetes bacterium JGI 0000112-M07	2517584244	C991DRAFT_NODE-unique_31_len_18580.31	C991__3	C991DRAFT_01062	2517734511	cytidine deaminase (EC 3.5.4.5)	-	13637	14023	PF00383 (dCMP_cyt_deam_1)
SPU	1239290	Gemmatimonadetes bacterium JGI 0000112-M07	2517584244	C991DRAFT_NODE-unique_31_len_18580.31	C991__3	C991DRAFT_01063	2517734512	nucleoside ABC transporter membrane protein	-	14045	15010	PF02653 (BPD_transp_2)
SPU	1239290	Gemmatimonadetes bacterium JGI 0000112-M07	2517584244	C991DRAFT_NODE-unique_31_len_18580.31	C991__3	C991DRAFT_01064	2517734513	nucleoside ABC transporter membrane protein	-	15012	16082	PF02653 (BPD_transp_2)
SPU	1239290	Gemmatimonadetes bacterium JGI 0000112-M07	2517584244	C991DRAFT_NODE-unique_31_len_18580.31	C991__3	C991DRAFT_01065	2517734514	nucleoside ABC transporter ATP-binding protein	-	16079	17614	PF00005 (ABC_tran)
SPU	1239290	Gemmatimonadetes bacterium JGI 0000112-M07	2517584244	C991DRAFT_NODE-unique_31_len_18580.31	C991__3	C991DRAFT_01066	2517734515	nucleoside-binding protein	-	17707	18579	PF02608 (Bmp)
SPU	1239290	Gemmatimonadetes bacterium JGI 0000112-M07	2517584339	C991DRAFT_NODE-unique_126_len_4343.126	C991__4	C991DRAFT_01874	2517735323	NAD-dependent aldehyde dehydrogenases	-	1	1191	PF00171 (Aldedh)
SPU	1239290	Gemmatimonadetes bacterium JGI 0000112-M07	2517584339	C991DRAFT_NODE-unique_126_len_4343.126	C991__4	C991DRAFT_01875	2517735324	Carbon dioxide concentrating mechanism/carboxysome shell protein	-	1201	1518	PF03319 (EutN_CcmL)
SPU	1239290	Gemmatimonadetes bacterium JGI 0000112-M07	2517584339	C991DRAFT_NODE-unique_126_len_4343.126	C991__4	C991DRAFT_01876	2517735325	hypothetical protein	-	1520	2329
SPU	1239290	Gemmatimonadetes bacterium JGI 0000112-M07	2517584339	C991DRAFT_NODE-unique_126_len_4343.126	C991__4	C991DRAFT_01877	2517735326	Propanediol utilization protein	-	2346	3002	PF06130 (PduL)
SPU	1239290	Gemmatimonadetes bacterium JGI 0000112-M07	2517584339	C991DRAFT_NODE-unique_126_len_4343.126	C991__4	C991DRAFT_01878	2517735327	Transcriptional regulator, contains sigma factor-related N-terminal domain	-	2995	3960	PF04198 (Sugar-bind) ; PF13384 (HTH_23)
SPU	1239290	Gemmatimonadetes bacterium JGI 0000112-M07	2517584339	C991DRAFT_NODE-unique_126_len_4343.126	C991__4	C991DRAFT_01879	2517735328	XapX domain	-	4108	4272	PF07235 (DUF1427)
SPU	1239290	Gemmatimonadetes bacterium JGI 0000112-M07	2517584722	C991DRAFT_NODE-unique_509_len_1109.509	C991__5	C991DRAFT_02881	2517736328	Carbon dioxide concentrating mechanism/carboxysome shell protein	-	2	184	PF00936 (BMC)
SPU	1239290	Gemmatimonadetes bacterium JGI 0000112-M07	2517584722	C991DRAFT_NODE-unique_509_len_1109.509	C991__5	C991DRAFT_02882	2517736329	Carbon dioxide concentrating mechanism/carboxysome shell protein	-	159	470	PF03319 (EutN_CcmL)
SPU	1239290	Gemmatimonadetes bacterium JGI 0000112-M07	2517584722	C991DRAFT_NODE-unique_509_len_1109.509	C991__5	C991DRAFT_02883	2517736330	ribose 5-phosphate isomerase B	-	488	952	PF02502 (LacAB_rpiB)
SPU	1239290	Gemmatimonadetes bacterium JGI 0000112-M07	2517584722	C991DRAFT_NODE-unique_509_len_1109.509	C991__5	C991DRAFT_02884	2517736331	hypothetical protein	-	1022	1108
SPU	1239290	Gemmatimonadetes bacterium JGI 0000112-M07	2517585011	C991DRAFT_NODE-unique_798_len_578.798	C991__6	C991DRAFT_03304	2517736749	hypothetical protein	+	3	245
SPU	1239290	Gemmatimonadetes bacterium JGI 0000112-M07	2517585011	C991DRAFT_NODE-unique_798_len_578.798	C991__6	C991DRAFT_03305	2517736750	Carbon dioxide concentrating mechanism/carboxysome shell protein	+	387	578	PF00936 (BMC)
SPU	1047054	Marinimicrobia bacterium SCGC AAA257-N23 (Etoliko_001_146)	2264886906	A257N23DRAFT_contig_29_0.30	A257N23__1	A257N23DRAFT_00525	2265095305	Transcriptional regulator, contains sigma factor-related N-terminal domain	+	1	345	PF04198 (Sugar-bind)
SPU	1047054	Marinimicrobia bacterium SCGC AAA257-N23 (Etoliko_001_146)	2264886906	A257N23DRAFT_contig_29_0.30	A257N23__1	A257N23DRAFT_00526	2265095306	deoxyribose-phosphate aldolase/ribose 5-phosphate isomerase B	+	364	1776	PF02502 (LacAB_rpiB) ; PF01791 (DeoC)
SPU	1047054	Marinimicrobia bacterium SCGC AAA257-N23 (Etoliko_001_146)	2264886906	A257N23DRAFT_contig_29_0.30	A257N23__1	A257N23DRAFT_00527	2265095307	BMC domain.	+	1854	2474	PF00936 (BMC)
SPU	1047054	Marinimicrobia bacterium SCGC AAA257-N23 (Etoliko_001_146)	2264886906	A257N23DRAFT_contig_29_0.30	A257N23__1	A257N23DRAFT_00528	2265095308	Carbon dioxide concentrating mechanism/carboxysome shell protein	+	2549	2860	PF00936 (BMC)
SPU	1047054	Marinimicrobia bacterium SCGC AAA257-N23 (Etoliko_001_146)	2264886906	A257N23DRAFT_contig_29_0.30	A257N23__1	A257N23DRAFT_00529	2265095309	Carbon dioxide concentrating mechanism/carboxysome shell protein	+	2877	3176	PF03319 (EutN_CcmL)
SPU	1047054	Marinimicrobia bacterium SCGC AAA257-N23 (Etoliko_001_146)	2264886906	A257N23DRAFT_contig_29_0.30	A257N23__1	A257N23DRAFT_00530	2265095310	NAD-dependent aldehyde dehydrogenases	+	3231	4682	PF00171 (Aldedh)
SPU	1047054	Marinimicrobia bacterium SCGC AAA257-N23 (Etoliko_001_146)	2264886906	A257N23DRAFT_contig_29_0.30	A257N23__1	A257N23DRAFT_00531	2265095311	Carbon dioxide concentrating mechanism/carboxysome shell protein	+	4682	5290	PF00936 (BMC)
SPU	1047054	Marinimicrobia bacterium SCGC AAA257-N23 (Etoliko_001_146)	2264886906	A257N23DRAFT_contig_29_0.30	A257N23__1	A257N23DRAFT_00532	2265095312	Carbon dioxide concentrating mechanism/carboxysome shell protein	+	5292	5576	PF03319 (EutN_CcmL)
SPU	1047054	Marinimicrobia bacterium SCGC AAA257-N23 (Etoliko_001_146)	2264886906	A257N23DRAFT_contig_29_0.30	A257N23__1	A257N23DRAFT_00533	2265095313	Carbon dioxide concentrating mechanism/carboxysome shell protein	+	5573	5851	PF03319 (EutN_CcmL)
SPU	1047054	Marinimicrobia bacterium SCGC AAA257-N23 (Etoliko_001_146)	2264886906	A257N23DRAFT_contig_29_0.30	A257N23__1	A257N23DRAFT_00534	2265095314	Methionine synthase I, cobalamin-binding domain	-	5882	7618	PF02574 (S-methyl_trans) ; PF00809 (Pterin_bind)
SPU	1047054	Marinimicrobia bacterium SCGC AAA257-N23 (Etoliko_001_146)	2264886906	A257N23DRAFT_contig_29_0.30	A257N23__1	A257N23DRAFT_00535	2265095315	Methionine synthase I, cobalamin-binding domain	-	7615	8550	PF02965 (Met_synt_B12)
SPU	1047054	Marinimicrobia bacterium SCGC AAA257-N23 (Etoliko_001_146)	2264886906	A257N23DRAFT_contig_29_0.30	A257N23__1	A257N23DRAFT_00536	2265095316	hypothetical protein	-	8596	8874
SPU	1047054	Marinimicrobia bacterium SCGC AAA257-N23 (Etoliko_001_146)	2264886906	A257N23DRAFT_contig_29_0.30	A257N23__1	A257N23DRAFT_00537	2265095317	Archaeal fructose-1,6-bisphosphatase and related enzymes of inositol monophosphatase family	-	8982	9785	PF00459 (Inositol_P)
SPU	1047054	Marinimicrobia bacterium SCGC AAA257-N23 (Etoliko_001_146)	2264886906	A257N23DRAFT_contig_29_0.30	A257N23__1	A257N23DRAFT_00538	2265095318	Hemolysins and related proteins containing CBS domains	+	9955	11208	PF01595 (DUF21) ; PF03471 (CorC_HlyC) ; PF00571 (CBS)
SPU	1047054	Marinimicrobia bacterium SCGC AAA257-N23 (Etoliko_001_146)	2264886906	A257N23DRAFT_contig_29_0.30	A257N23__1	A257N23DRAFT_00539	2265095319	Hemolysins and related proteins containing CBS domains	+	11208	12452	PF03471 (CorC_HlyC) ; PF00571 (CBS) ; PF01595 (DUF21)
SPU	1047054	Marinimicrobia bacterium SCGC AAA257-N23 (Etoliko_001_146)	2264886906	A257N23DRAFT_contig_29_0.30	A257N23__1	A257N23DRAFT_00540	2265095320	Thymidylate kinase	+	12547	12921	PF02223 (Thymidylate_kin)
SPU	1047054	Marinimicrobia bacterium SCGC AAA257-N23 (Etoliko_001_146)	2264886906	A257N23DRAFT_contig_29_0.30	A257N23__1	A257N23DRAFT_00541	2265095321	Pyridoxal phosphate biosynthesis protein	-	12778	13476	PF03740 (PdxJ)
SPU	1047054	Marinimicrobia bacterium SCGC AAA257-N23 (Etoliko_001_146)	2264886906	A257N23DRAFT_contig_29_0.30	A257N23__1	A257N23DRAFT_00542	2265095322	Uncharacterized protein conserved in bacteria	-	13486	14637	PF04748 (Polysacc_deac_2)
SPU	1047054	Marinimicrobia bacterium SCGC AAA257-N23 (Etoliko_001_146)	2264886906	A257N23DRAFT_contig_29_0.30	A257N23__1	A257N23DRAFT_00543	2265095323	thioredoxin	+	14802	15143	PF00085 (Thioredoxin)
SPU-like	910048	Latescibacteria bacterium SCGC AAA252-B13 (SAK_001_32)	2264887826	A252B13DRAFT_contig_48_0.49	A252B13__1	A252B13DRAFT_01098	2265111382	Predicted oxidoreductases of the aldo/keto reductase family	+	166	1281	PF00248 (Aldo_ket_red)
SPU-like	910048	Latescibacteria bacterium SCGC AAA252-B13 (SAK_001_32)	2264887826	A252B13DRAFT_contig_48_0.49	A252B13__1	A252B13DRAFT_01099	2265111383	hypothetical protein	+	1350	1562
SPU-like	910048	Latescibacteria bacterium SCGC AAA252-B13 (SAK_001_32)	2264887826	A252B13DRAFT_contig_48_0.49	A252B13__1	A252B13DRAFT_01100	2265111384	hypothetical protein	+	1872	1985
SPU-like	910048	Latescibacteria bacterium SCGC AAA252-B13 (SAK_001_32)	2264887826	A252B13DRAFT_contig_48_0.49	A252B13__1	A252B13DRAFT_01101	2265111385	hypothetical protein	-	2159	2689
SPU-like	910048	Latescibacteria bacterium SCGC AAA252-B13 (SAK_001_32)	2264887826	A252B13DRAFT_contig_48_0.49	A252B13__1	A252B13DRAFT_01102	2265111386	hypothetical protein	-	2766	3524
SPU-like	910048	Latescibacteria bacterium SCGC AAA252-B13 (SAK_001_32)	2264887826	A252B13DRAFT_contig_48_0.49	A252B13__1	A252B13DRAFT_01103	2265111387	hypothetical protein	-	3782	4162
SPU-like	910048	Latescibacteria bacterium SCGC AAA252-B13 (SAK_001_32)	2264887826	A252B13DRAFT_contig_48_0.49	A252B13__1	A252B13DRAFT_01104	2265111388	hypothetical protein	+	4267	4581
SPU-like	910048	Latescibacteria bacterium SCGC AAA252-B13 (SAK_001_32)	2264887826	A252B13DRAFT_contig_48_0.49	A252B13__1	A252B13DRAFT_01105	2265111389	NAD-dependent aldehyde dehydrogenases	-	4473	5957	PF00171 (Aldedh)
SPU-like	910048	Latescibacteria bacterium SCGC AAA252-B13 (SAK_001_32)	2264887826	A252B13DRAFT_contig_48_0.49	A252B13__1	A252B13DRAFT_01106	2265111390	Carbon dioxide concentrating mechanism/carboxysome shell protein	-	5995	6273	PF00936 (BMC)
SPU-like	910048	Latescibacteria bacterium SCGC AAA252-B13 (SAK_001_32)	2264887826	A252B13DRAFT_contig_48_0.49	A252B13__1	A252B13DRAFT_01107	2265111391	Ribulose-5-phosphate 4-epimerase and related epimerases and aldolases	-	6305	7081	PF00596 (Aldolase_II)
SPU-like	910048	Latescibacteria bacterium SCGC AAA252-B13 (SAK_001_32)	2264887826	A252B13DRAFT_contig_48_0.49	A252B13__1	A252B13DRAFT_01108	2265111392	acetate kinase	-	7156	8337	PF00871 (Acetate_kinase)
SPU-like	910048	Latescibacteria bacterium SCGC AAA252-B13 (SAK_001_32)	2264887826	A252B13DRAFT_contig_48_0.49	A252B13__1	A252B13DRAFT_01109	2265111393	Carbon dioxide concentrating mechanism/carboxysome shell protein	-	8362	8628	PF03319 (EutN_CcmL)
SPU-like	910048	Latescibacteria bacterium SCGC AAA252-B13 (SAK_001_32)	2264887826	A252B13DRAFT_contig_48_0.49	A252B13__1	A252B13DRAFT_01110	2265111394	Ribose 5-phosphate isomerase RpiB	-	8684	9403	PF02502 (LacAB_rpiB)
SPU-like	910048	Latescibacteria bacterium SCGC AAA252-B13 (SAK_001_32)	2264887826	A252B13DRAFT_contig_48_0.49	A252B13__1	A252B13DRAFT_01111	2265111395	Carbon dioxide concentrating mechanism/carboxysome shell protein	-	9440	9694	PF03319 (EutN_CcmL)
SPU-like	910048	Latescibacteria bacterium SCGC AAA252-B13 (SAK_001_32)	2264887826	A252B13DRAFT_contig_48_0.49	A252B13__1	A252B13DRAFT_01112	2265111396	Carbon dioxide concentrating mechanism/carboxysome shell protein	-	9709	10257	PF00936 (BMC)
SPU-like	910048	Latescibacteria bacterium SCGC AAA252-B13 (SAK_001_32)	2264887826	A252B13DRAFT_contig_48_0.49	A252B13__1	A252B13DRAFT_01113	2265111397	Predicted NADH:ubiquinone oxidoreductase, subunit RnfC	-	10257	11627	PF10531 (SLBB) ; PF01512 (Complex1_51K) ; PF13375 (RnfC_N)
SPU-like	910048	Latescibacteria bacterium SCGC AAA252-B13 (SAK_001_32)	2264887826	A252B13DRAFT_contig_48_0.49	A252B13__1	A252B13DRAFT_01114	2265111398	Carbon dioxide concentrating mechanism/carboxysome shell protein	-	11628	11942	PF03319 (EutN_CcmL)
SPU-like	910048	Latescibacteria bacterium SCGC AAA252-B13 (SAK_001_32)	2264887826	A252B13DRAFT_contig_48_0.49	A252B13__1	A252B13DRAFT_01115	2265111399	Carbon dioxide concentrating mechanism/carboxysome shell protein	-	12070	12429	PF00936 (BMC)
SPU-like	910048	Latescibacteria bacterium SCGC AAA252-B13 (SAK_001_32)	2264887826	A252B13DRAFT_contig_48_0.49	A252B13__1	A252B13DRAFT_01116	2265111400	Carbon dioxide concentrating mechanism/carboxysome shell protein	-	12456	12722	PF00936 (BMC)
SPU-like	910048	Latescibacteria bacterium SCGC AAA252-B13 (SAK_001_32)	2264887826	A252B13DRAFT_contig_48_0.49	A252B13__1	A252B13DRAFT_01117	2265111401	Propanediol utilization protein	-	12769	13488	PF06130 (PduL)
SPU-like	910048	Latescibacteria bacterium SCGC AAA252-B13 (SAK_001_32)	2264887826	A252B13DRAFT_contig_48_0.49	A252B13__1	A252B13DRAFT_01118	2265111402	Protein of unknown function (DUF3047).	+	13905	14573	PF11249 (DUF3047)
SPU-like	1047066	Latescibacteria bacterium SCGC AAA257-K07 (Etoliko_001_145)	2264887659	A257K7DRAFT_contig_1_0.2	A257K7__1	A257K7DRAFT_00131	2265108854	40-residue YVTN family beta-propeller repeat	+	65044	67464	PF10282 (Lactonase) ; PF04185 (Phosphoesterase)
SPU-like	1047066	Latescibacteria bacterium SCGC AAA257-K07 (Etoliko_001_145)	2264887659	A257K7DRAFT_contig_1_0.2	A257K7__1	A257K7DRAFT_00132	2265108855	Uncharacterized protein related to plant photosystem II stability/assembly factor	+	67576	68682	PF13088 (BNR_2)
SPU-like	1047066	Latescibacteria bacterium SCGC AAA257-K07 (Etoliko_001_145)	2264887659	A257K7DRAFT_contig_1_0.2	A257K7__1	A257K7DRAFT_00133	2265108856	hypothetical protein	+	68845	70632
SPU-like	1047066	Latescibacteria bacterium SCGC AAA257-K07 (Etoliko_001_145)	2264887659	A257K7DRAFT_contig_1_0.2	A257K7__1	A257K7DRAFT_00134	2265108857	Predicted transcriptional regulator	+	71743	72156	PF03965 (Penicillinase_R)
SPU-like	1047066	Latescibacteria bacterium SCGC AAA257-K07 (Etoliko_001_145)	2264887659	A257K7DRAFT_contig_1_0.2	A257K7__1	A257K7DRAFT_00135	2265108858	hypothetical protein	-	72092	72223
SPU-like	1047066	Latescibacteria bacterium SCGC AAA257-K07 (Etoliko_001_145)	2264887659	A257K7DRAFT_contig_1_0.2	A257K7__1	A257K7DRAFT_00136	2265108859	NAD-dependent aldehyde dehydrogenases	-	72252	73703	PF00171 (Aldedh)
SPU-like	1047066	Latescibacteria bacterium SCGC AAA257-K07 (Etoliko_001_145)	2264887659	A257K7DRAFT_contig_1_0.2	A257K7__1	A257K7DRAFT_00137	2265108860	acetate kinase	-	73869	75071	PF00871 (Acetate_kinase)
SPU-like	1047066	Latescibacteria bacterium SCGC AAA257-K07 (Etoliko_001_145)	2264887659	A257K7DRAFT_contig_1_0.2	A257K7__1	A257K7DRAFT_00138	2265108861	Carbon dioxide concentrating mechanism/carboxysome shell protein	-	75135	75404	PF03319 (EutN_CcmL)
SPU-like	1047066	Latescibacteria bacterium SCGC AAA257-K07 (Etoliko_001_145)	2264887659	A257K7DRAFT_contig_1_0.2	A257K7__1	A257K7DRAFT_00139	2265108862	Ribose 5-phosphate isomerase RpiB	-	75414	76100	PF02502 (LacAB_rpiB)
SPU-like	1047066	Latescibacteria bacterium SCGC AAA257-K07 (Etoliko_001_145)	2264887659	A257K7DRAFT_contig_1_0.2	A257K7__1	A257K7DRAFT_00140	2265108863	Carbon dioxide concentrating mechanism/carboxysome shell protein	-	76297	76596	PF03319 (EutN_CcmL)
SPU-like	1047066	Latescibacteria bacterium SCGC AAA257-K07 (Etoliko_001_145)	2264887659	A257K7DRAFT_contig_1_0.2	A257K7__1	A257K7DRAFT_00141	2265108864	Carbon dioxide concentrating mechanism/carboxysome shell protein	-	76608	77156	PF00936 (BMC)
SPU-like	1047066	Latescibacteria bacterium SCGC AAA257-K07 (Etoliko_001_145)	2264887659	A257K7DRAFT_contig_1_0.2	A257K7__1	A257K7DRAFT_00142	2265108865	Predicted NADH:ubiquinone oxidoreductase, subunit RnfC	-	77165	78583	PF01512 (Complex1_51K) ; PF13534 (Fer4_17) ; PF13375 (RnfC_N) ; PF10531 (SLBB)
SPU-like	1047066	Latescibacteria bacterium SCGC AAA257-K07 (Etoliko_001_145)	2264887659	A257K7DRAFT_contig_1_0.2	A257K7__1	A257K7DRAFT_00143	2265108866	Carbon dioxide concentrating mechanism/carboxysome shell protein	-	78635	78949	PF03319 (EutN_CcmL)
MIC	880073	Caldithrix abyssi LF13, DSM 13497	2561539978	Calab_Cab_131026.1	Calab_Cab__1	Calab_01887	2562177797	Signal transduction histidine kinase, nitrogen specific	+	2405676	2407541	PF02518 (HATPase_c) ; PF00512 (HisKA) ; PF00672 (HAMP)
MIC	880073	Caldithrix abyssi LF13, DSM 13497	2561539978	Calab_Cab_131026.1	Calab_Cab__1	Calab_01888	2562177798	Response regulator containing CheY-like receiver, AAA-type ATPase, and DNA-binding domains	+	2407550	2408335	PF00072 (Response_reg) ; PF01597 (GCV_H)
MIC	880073	Caldithrix abyssi LF13, DSM 13497	2561539978	Calab_Cab_131026.1	Calab_Cab__1	Calab_01889	2562177799	Response regulator containing CheY-like receiver, AAA-type ATPase, and DNA-binding domains	+	2408365	2409537	PF01597 (GCV_H) ; PF00072 (Response_reg)
MIC	880073	Caldithrix abyssi LF13, DSM 13497	2561539978	Calab_Cab_131026.1	Calab_Cab__1	Calab_01890	2562177800	translation elongation factor 2 (EF-2/EF-G)	+	2410418	2412487	PF00679 (EFG_C) ; PF03144 (GTP_EFTU_D2) ; PF00009 (GTP_EFTU) ; PF14492 (EFG_II) ; PF03764 (EFG_IV)
MIC	880073	Caldithrix abyssi LF13, DSM 13497	2561539978	Calab_Cab_131026.1	Calab_Cab__1	Calab_01891	2562177801	Diadenosine tetraphosphate (Ap4A) hydrolase and other HIT family hydrolases	+	2412577	2413074	PF01230 (HIT)
MIC	880073	Caldithrix abyssi LF13, DSM 13497	2561539978	Calab_Cab_131026.1	Calab_Cab__1	Calab_01892	2562177802	imidazolonepropionase (EC 3.5.2.7)	+	2413093	2414325	PF13147 (Amidohydro_4)
MIC	880073	Caldithrix abyssi LF13, DSM 13497	2561539978	Calab_Cab_131026.1	Calab_Cab__1	Calab_01893	2562177803	putative hydrolase, CocE/NonD family	+	2415091	2416938	PF02129 (Peptidase_S15) ; PF08530 (PepX_C)
MIC	880073	Caldithrix abyssi LF13, DSM 13497	2561539978	Calab_Cab_131026.1	Calab_Cab__1	Calab_01894	2562177804	Carbon dioxide concentrating mechanism/carboxysome shell protein	+	2417126	2417629	PF00936 (BMC)
MIC	880073	Caldithrix abyssi LF13, DSM 13497	2561539978	Calab_Cab_131026.1	Calab_Cab__1	Calab_01895	2562177805	ATPases involved in chromosome partitioning	+	2417642	2418412	PF01656 (CbiA)
MIC	880073	Caldithrix abyssi LF13, DSM 13497	2561539978	Calab_Cab_131026.1	Calab_Cab__1	Calab_01896	2562177806	hypothetical protein	+	2418431	2418760
MIC	880073	Caldithrix abyssi LF13, DSM 13497	2561539978	Calab_Cab_131026.1	Calab_Cab__1	Calab_01897	2562177807	Phosphotransacetylase	+	2418770	2419738	PF01515 (PTA_PTB)
MIC	880073	Caldithrix abyssi LF13, DSM 13497	2561539978	Calab_Cab_131026.1	Calab_Cab__1	Calab_01898	2562177808	Carbon dioxide concentrating mechanism/carboxysome shell protein	+	2419852	2420139	PF00936 (BMC)
MIC	880073	Caldithrix abyssi LF13, DSM 13497	2561539978	Calab_Cab_131026.1	Calab_Cab__1	Calab_01899	2562177809	Carbon dioxide concentrating mechanism/carboxysome shell protein	+	2420157	2420447	PF00936 (BMC)
MIC	880073	Caldithrix abyssi LF13, DSM 13497	2561539978	Calab_Cab_131026.1	Calab_Cab__1	Calab_01900	2562177810	acetaldehyde dehydrogenase (EC 1.2.1.10)	+	2420474	2421883	PF00171 (Aldedh)
MIC	880073	Caldithrix abyssi LF13, DSM 13497	2561539978	Calab_Cab_131026.1	Calab_Cab__1	Calab_01901	2562177811	ethanolamine utilization protein EutJ family protein	+	2421901	2422713
MIC	880073	Caldithrix abyssi LF13, DSM 13497	2561539978	Calab_Cab_131026.1	Calab_Cab__1	Calab_01902	2562177812	Predicted NADH:ubiquinone oxidoreductase, subunit RnfC	+	2422716	2424059	PF13534 (Fer4_17) ; PF13375 (RnfC_N) ; PF01512 (Complex1_51K) ; PF10531 (SLBB)
MIC	880073	Caldithrix abyssi LF13, DSM 13497	2561539978	Calab_Cab_131026.1	Calab_Cab__1	Calab_01903	2562177813	Carbon dioxide concentrating mechanism/carboxysome shell protein	+	2424062	2424613	PF00936 (BMC)
MIC	880073	Caldithrix abyssi LF13, DSM 13497	2561539978	Calab_Cab_131026.1	Calab_Cab__1	Calab_01904	2562177814	ABC-type cobalamin/Fe3+-siderophores transport systems, ATPase components	-	2425807	2426610	PF00005 (ABC_tran)
MIC	880073	Caldithrix abyssi LF13, DSM 13497	2561539978	Calab_Cab_131026.1	Calab_Cab__1	Calab_01905	2562177815	transposase, IS4 family	+	2426984	2428570	PF13751 (DDE_Tnp_1_6) ; PF05598 (DUF772)
MIC	880073	Caldithrix abyssi LF13, DSM 13497	2561539978	Calab_Cab_131026.1	Calab_Cab__1	Calab_01906	2562177816	TSCPD domain	-	2429346	2429969	PF12637 (TSCPD)
MIC	880073	Caldithrix abyssi LF13, DSM 13497	2561539978	Calab_Cab_131026.1	Calab_Cab__1	Calab_01907	2562177817	ribonucleoside-diphosphate reductase class II (EC 1.17.4.-)	-	2429993	2432482	PF02867 (Ribonuc_red_lgC) ; PF00317 (Ribonuc_red_lgN)
MIC	880073	Caldithrix abyssi LF13, DSM 13497	2561539978	Calab_Cab_131026.1	Calab_Cab__1	Calab_01908	2562177818	ATP:corrinoid adenosyltransferase	-	2432647	2433177	PF02572 (CobA_CobO_BtuR)
MIC	880073	Caldithrix abyssi LF13, DSM 13497	2561539978	Calab_Cab_131026.1	Calab_Cab__1	Calab_01909	2562177819	Adenylate cyclase, family 3 (some proteins contain HAMP domain)	-	2433489	2434541	PF00211 (Guanylate_cyc)
MIC	880073	Caldithrix abyssi LF13, DSM 13497	2561539978	Calab_Cab_131026.1	Calab_Cab__1	Calab_01910	2562177820	hypothetical protein	-	2434601	2434759
satellite-like	1046935	BRC1 bacterium SCGC AAA257-C11 (Etoliko_001_139)	2264875645	A257C11DRAFT_contig_1_0.2	A257C11__1	A257C11DRAFT_00113	2264936612	hopanoid biosynthesis associated radical SAM protein HpnH	+	33747	34757	PF11946 (DUF3463) ; PF04055 (Radical_SAM) ; PF13394 (Fer4_14)
satellite-like	1046935	BRC1 bacterium SCGC AAA257-C11 (Etoliko_001_139)	2264875645	A257C11DRAFT_contig_1_0.2	A257C11__1	A257C11DRAFT_00114	2264936613	ribosomal protein L31	+	34840	35040	PF01197 (Ribosomal_L31)
satellite-like	1046935	BRC1 bacterium SCGC AAA257-C11 (Etoliko_001_139)	2264875645	A257C11DRAFT_contig_1_0.2	A257C11__1	A257C11DRAFT_00115	2264936614	Putative transmembrane protein (PGPGW).	-	35079	35339	PF09656 (PGPGW)
satellite-like	1046935	BRC1 bacterium SCGC AAA257-C11 (Etoliko_001_139)	2264875645	A257C11DRAFT_contig_1_0.2	A257C11__1	A257C11DRAFT_00116	2264936615	hypothetical protein	-	35427	35714
satellite-like	1046935	BRC1 bacterium SCGC AAA257-C11 (Etoliko_001_139)	2264875645	A257C11DRAFT_contig_1_0.2	A257C11__1	A257C11DRAFT_00117	2264936616	Endopolygalacturonase	+	35833	37137	PF12708 (Pectate_lyase_3)
satellite-like	1046935	BRC1 bacterium SCGC AAA257-C11 (Etoliko_001_139)	2264875645	A257C11DRAFT_contig_1_0.2	A257C11__1	A257C11DRAFT_00118	2264936617	Alpha-mannosidase	-	37374	40484	PF01074 (Glyco_hydro_38) ; PF07748 (Glyco_hydro_38C) ; PF09261 (Alpha-mann_mid)
satellite-like	1046935	BRC1 bacterium SCGC AAA257-C11 (Etoliko_001_139)	2264875645	A257C11DRAFT_contig_1_0.2	A257C11__1	A257C11DRAFT_00119	2264936618	NAD-dependent aldehyde dehydrogenases	-	40666	42105	PF00171 (Aldedh)
satellite-like	1046935	BRC1 bacterium SCGC AAA257-C11 (Etoliko_001_139)	2264875645	A257C11DRAFT_contig_1_0.2	A257C11__1	A257C11DRAFT_00120	2264936619	Flavoprotein.	-	42256	42924
satellite-like	1046935	BRC1 bacterium SCGC AAA257-C11 (Etoliko_001_139)	2264875645	A257C11DRAFT_contig_1_0.2	A257C11__1	A257C11DRAFT_00121	2264936620	Propanediol utilization protein	-	43154	43822	PF06130 (PduL)
satellite-like	1046935	BRC1 bacterium SCGC AAA257-C11 (Etoliko_001_139)	2264875645	A257C11DRAFT_contig_1_0.2	A257C11__1	A257C11DRAFT_00122	2264936621	Carbon dioxide concentrating mechanism/carboxysome shell protein	-	43932	44210	PF00936 (BMC)
satellite-like	1046935	BRC1 bacterium SCGC AAA257-C11 (Etoliko_001_139)	2264875645	A257C11DRAFT_contig_1_0.2	A257C11__1	A257C11DRAFT_00123	2264936622	Predicted CDP-diglyceride synthetase/phosphatidate cytidylyltransferase	-	44345	45175	PF01148 (CTP_transf_1)
satellite-like	1046935	BRC1 bacterium SCGC AAA257-C11 (Etoliko_001_139)	2264875645	A257C11DRAFT_contig_1_0.2	A257C11__1	A257C11DRAFT_00124	2264936623	undecaprenyl diphosphate synthase	-	45309	46109	PF01255 (Prenyltransf)
satellite-like	1046935	BRC1 bacterium SCGC AAA257-C11 (Etoliko_001_139)	2264875645	A257C11DRAFT_contig_1_0.2	A257C11__1	A257C11DRAFT_00125	2264936624	tRNA dimethylallyltransferase	+	46306	47283	PF01715 (IPPT)
satellite-like	1046935	BRC1 bacterium SCGC AAA257-C11 (Etoliko_001_139)	2264875645	A257C11DRAFT_contig_1_0.2	A257C11__1	A257C11DRAFT_00126	2264936625	RNA chaperone Hfq	+	47326	47622	PF01423 (LSM)
satellite-like	1046935	BRC1 bacterium SCGC AAA257-C11 (Etoliko_001_139)	2264875645	A257C11DRAFT_contig_1_0.2	A257C11__1	A257C11DRAFT_00127	2264936626	GTP-binding protein HflX	+	47732	48898	PF01926 (MMR_HSR1) ; PF13167 (GTP-bdg_N)
satellite-like	1046935	BRC1 bacterium SCGC AAA257-C11 (Etoliko_001_139)	2264875645	A257C11DRAFT_contig_1_0.2	A257C11__1	A257C11DRAFT_00128	2264936627	Zn-dependent hydrolases, including glyoxylases	+	48906	49631	PF00753 (Lactamase_B)
satellite-like	1046935	BRC1 bacterium SCGC AAA257-C11 (Etoliko_001_139)	2264875645	A257C11DRAFT_contig_1_0.2	A257C11__1	A257C11DRAFT_00129	2264936628	Phosphatidylglycerophosphatase A and related proteins	-	49643	50173	PF04608 (PgpA)
satellite-like	1046935	BRC1 bacterium SCGC AAA257-C11 (Etoliko_001_139)	2264875645	A257C11DRAFT_contig_1_0.2	A257C11__1	A257C11DRAFT_00130	2264936629	ribosomal protein S12 methylthiotransferase RimO	-	50170	51561	PF00919 (UPF0004) ; PF01938 (TRAM) ; PF04055 (Radical_SAM)
satellite-like	1046935	BRC1 bacterium SCGC AAA257-C11 (Etoliko_001_139)	2264875645	A257C11DRAFT_contig_1_0.2	A257C11__1	A257C11DRAFT_00131	2264936630	Uncharacterized homolog of PSP1	+	51943	52746	PF04468 (PSP1)
satellite-like	1046935	BRC1 bacterium SCGC AAA257-C11 (Etoliko_001_139)	2264875645	A257C11DRAFT_contig_1_0.2	A257C11__1	A257C11DRAFT_00132	2264936631	Predicted integral membrane protein	-	52840	55173
satellite-like	1046935	BRC1 bacterium SCGC AAA257-C11 (Etoliko_001_139)	2264875689	A257C11DRAFT_contig_44_0.46	A257C11__2	A257C11DRAFT_01258	2264937755	hypothetical protein	+	9513	9659
satellite-like	1046935	BRC1 bacterium SCGC AAA257-C11 (Etoliko_001_139)	2264875689	A257C11DRAFT_contig_44_0.46	A257C11__2	A257C11DRAFT_01259	2264937756	hypothetical protein	+	9703	10548
satellite-like	1046935	BRC1 bacterium SCGC AAA257-C11 (Etoliko_001_139)	2264875689	A257C11DRAFT_contig_44_0.46	A257C11__2	A257C11DRAFT_01260	2264937757	Beta-glucosidase/6-phospho-beta-glucosidase/beta-galactosidase	+	10843	11628	PF00583 (Acetyltransf_1)
satellite-like	1046935	BRC1 bacterium SCGC AAA257-C11 (Etoliko_001_139)	2264875689	A257C11DRAFT_contig_44_0.46	A257C11__2	A257C11DRAFT_01261	2264937758	hypothetical protein	+	11714	12145
satellite-like	1046935	BRC1 bacterium SCGC AAA257-C11 (Etoliko_001_139)	2264875689	A257C11DRAFT_contig_44_0.46	A257C11__2	A257C11DRAFT_01262	2264937759	hypothetical protein	-	12375	12662
satellite-like	1046935	BRC1 bacterium SCGC AAA257-C11 (Etoliko_001_139)	2264875689	A257C11DRAFT_contig_44_0.46	A257C11__2	A257C11DRAFT_01263	2264937760	hypothetical protein	-	12751	13209
satellite-like	1046935	BRC1 bacterium SCGC AAA257-C11 (Etoliko_001_139)	2264875689	A257C11DRAFT_contig_44_0.46	A257C11__2	A257C11DRAFT_01264	2264937761	delta-1-pyrroline-5-carboxylate dehydrogenase, group 1	+	14234	15862	PF00171 (Aldedh)
satellite-like	1046935	BRC1 bacterium SCGC AAA257-C11 (Etoliko_001_139)	2264875689	A257C11DRAFT_contig_44_0.46	A257C11__2	A257C11DRAFT_01265	2264937762	prepilin-type N-terminal cleavage/methylation domain	+	16065	16694
satellite-like	1046935	BRC1 bacterium SCGC AAA257-C11 (Etoliko_001_139)	2264875689	A257C11DRAFT_contig_44_0.46	A257C11__2	A257C11DRAFT_01266	2264937763	ABC-type polysaccharide/polyol phosphate export systems, permease component	+	16832	17671	PF01061 (ABC2_membrane)
satellite-like	1046935	BRC1 bacterium SCGC AAA257-C11 (Etoliko_001_139)	2264875689	A257C11DRAFT_contig_44_0.46	A257C11__2	A257C11DRAFT_01267	2264937764	Nucleoside phosphorylase	-	17680	18399	PF01048 (PNP_UDP_1)
satellite-like	1046935	BRC1 bacterium SCGC AAA257-C11 (Etoliko_001_139)	2264875689	A257C11DRAFT_contig_44_0.46	A257C11__2	A257C11DRAFT_01268	2264937765	Carbon dioxide concentrating mechanism/carboxysome shell protein	+	18653	19000	PF00936 (BMC)
satellite-like	1046935	BRC1 bacterium SCGC AAA257-C11 (Etoliko_001_139)	2264875689	A257C11DRAFT_contig_44_0.46	A257C11__2	A257C11DRAFT_01269	2264937766	prepilin-type N-terminal cleavage/methylation domain	+	19104	19667	PF07963 (N_methyl)
satellite-like	1046935	BRC1 bacterium SCGC AAA257-C11 (Etoliko_001_139)	2264875689	A257C11DRAFT_contig_44_0.46	A257C11__2	A257C11DRAFT_01270	2264937767	Metal-dependent hydrolases of the beta-lactamase superfamily III	+	19970	20782	PF12706 (Lactamase_B_2)
satellite-like	1046935	BRC1 bacterium SCGC AAA257-C11 (Etoliko_001_139)	2264875689	A257C11DRAFT_contig_44_0.46	A257C11__2	A257C11DRAFT_01271	2264937768	Predicted solute binding protein	-	20799	22616	PF13517 (VCBS)
satellite-like	857041	Candidatus Poribacteria sp. WGA-4E (final_clean_version)	2265130466	POR4E_contig00034standard	POR4E__1	or2316	2265138713	Adenine specific DNA methylase Mod	-	209	1636	PF01555 (N6_N4_Mtase) ; PF01844 (HNH)
satellite-like	857041	Candidatus Poribacteria sp. WGA-4E (final_clean_version)	2265130466	POR4E_contig00034standard	POR4E__1	or2317	2265138714	hypothetical protein	-	1814	2524
satellite-like	857041	Candidatus Poribacteria sp. WGA-4E (final_clean_version)	2265130466	POR4E_contig00034standard	POR4E__1	or2318	2265138715	ABC-type dipeptide transport system, periplasmic component	-	2741	4957	PF00496 (SBP_bac_5)
satellite-like	857041	Candidatus Poribacteria sp. WGA-4E (final_clean_version)	2265130466	POR4E_contig00034standard	POR4E__1	or2319	2265138716	Carbon dioxide concentrating mechanism/carboxysome shell protein	+	5436	5768	PF00936 (BMC)
satellite-like	857041	Candidatus Poribacteria sp. WGA-4E (final_clean_version)	2265130466	POR4E_contig00034standard	POR4E__1	or2320	2265138717	Propanediol utilization protein	+	5790	6500	PF06130 (PduL)
satellite-like	857041	Candidatus Poribacteria sp. WGA-4E (final_clean_version)	2265130466	POR4E_contig00034standard	POR4E__1	or2321	2265138718	hypothetical protein	+	6511	7269
satellite-like	857041	Candidatus Poribacteria sp. WGA-4E (final_clean_version)	2265130466	POR4E_contig00034standard	POR4E__1	or2322	2265138719	hypothetical protein	+	7550	9298
satellite-like	857041	Candidatus Poribacteria sp. WGA-4E (final_clean_version)	2265130466	POR4E_contig00034standard	POR4E__1	or2323	2265138720	hypothetical protein	+	9415	9966
satellite-like	857041	Candidatus Poribacteria sp. WGA-4E (final_clean_version)	2265130466	POR4E_contig00034standard	POR4E__1	or2324	2265138721	hypothetical protein	+	10011	10592
satellite-like	857041	Candidatus Poribacteria sp. WGA-4E (final_clean_version)	2265130466	POR4E_contig00034standard	POR4E__1	or2325	2265138722	hypothetical protein	+	11659	14997
satellite-like	857041	Candidatus Poribacteria sp. WGA-4E (final_clean_version)	2265130466	POR4E_contig00034standard	POR4E__1	or2326	2265138723	Biopolymer transport proteins	+	15212	16207	PF13620 (CarboxypepD_reg) ; PF01618 (MotA_ExbB)
satellite-like	857041	Candidatus Poribacteria sp. WGA-4E (final_clean_version)	2265130466	POR4E_contig00034standard	POR4E__1	or2327	2265138724	outer membrane transport energization protein ExbD (TC 2.C.1.1.1)	+	16292	16738	PF02472 (ExbD)
satellite-like	857041	Candidatus Poribacteria sp. WGA-4E (final_clean_version)	2265130466	POR4E_contig00034standard	POR4E__1	or2328	2265138725	Biopolymer transport protein	+	16752	17183	PF02472 (ExbD)
satellite-like	857041	Candidatus Poribacteria sp. WGA-4E (final_clean_version)	2265130466	POR4E_contig00034standard	POR4E__1	or2329	2265138726	Response regulator containing CheY-like receiver, AAA-type ATPase, and DNA-binding domains	+	17368	18723	PF00072 (Response_reg) ; PF02954 (HTH_8) ; PF00158 (Sigma54_activat)
satellite-like	857041	Candidatus Poribacteria sp. WGA-4E (final_clean_version)	2265130466	POR4E_contig00034standard	POR4E__2	or2331	2265138728	Histidinol phosphatase and related hydrolases of the PHP family	-	20706	22424	PF14716 (HHH_8) ; PF02811 (PHP)
satellite-like	857041	Candidatus Poribacteria sp. WGA-4E (final_clean_version)	2265130466	POR4E_contig00034standard	POR4E__2	or2332	2265138729	hypothetical protein	-	22560	24182	PF13231 (PMT_2)
satellite-like	857041	Candidatus Poribacteria sp. WGA-4E (final_clean_version)	2265130466	POR4E_contig00034standard	POR4E__2	or2333	2265138730	Methionyl-tRNA formyltransferase	-	24228	24821	PF00583 (Acetyltransf_1)
satellite-like	857041	Candidatus Poribacteria sp. WGA-4E (final_clean_version)	2265130466	POR4E_contig00034standard	POR4E__2	or2334	2265138731	3-hydroxyisobutyrate dehydrogenase and related beta-hydroxyacid dehydrogenases	-	24866	25771	PF03446 (NAD_binding_2) ; PF14833 (NAD_binding_11)
satellite-like	857041	Candidatus Poribacteria sp. WGA-4E (final_clean_version)	2265130466	POR4E_contig00034standard	POR4E__2	or2335	2265138732	Nucleoside-diphosphate-sugar epimerases	-	25934	26932	PF01370 (Epimerase)
satellite-like	857041	Candidatus Poribacteria sp. WGA-4E (final_clean_version)	2265130466	POR4E_contig00034standard	POR4E__2	or2336	2265138733	conserved hypothetical protein	-	26971	28041	PF03706 (UPF0104)
satellite-like	857041	Candidatus Poribacteria sp. WGA-4E (final_clean_version)	2265130466	POR4E_contig00034standard	POR4E__2	or2337	2265138734	Predicted acetyltransferase	-	28162	28707	PF13302 (Acetyltransf_3)
satellite-like	857041	Candidatus Poribacteria sp. WGA-4E (final_clean_version)	2265130466	POR4E_contig00034standard	POR4E__2	or2338	2265138735	nicotinate-nucleotide pyrophosphorylase [carboxylating] (EC 2.4.2.19)	-	28728	29588	PF01729 (QRPTase_C) ; PF02749 (QRPTase_N)
satellite-like	857041	Candidatus Poribacteria sp. WGA-4E (final_clean_version)	2265130466	POR4E_contig00034standard	POR4E__2	or2339	2265138736	Uncharacterized protein conserved in cyanobacteria	-	29599	30177	PF05685 (Uma2)
satellite-like	857041	Candidatus Poribacteria sp. WGA-4E (final_clean_version)	2265130466	POR4E_contig00034standard	POR4E__2	or2340	2265138737	hypothetical protein	-	30223	30579
satellite-like	857041	Candidatus Poribacteria sp. WGA-4E (final_clean_version)	2265130466	POR4E_contig00034standard	POR4E__2	or2341	2265138738	Carbon dioxide concentrating mechanism/carboxysome shell protein	+	30858	31130	PF00936 (BMC)
satellite-like	857041	Candidatus Poribacteria sp. WGA-4E (final_clean_version)	2265130466	POR4E_contig00034standard	POR4E__2	or2342	2265138739	NAD-dependent aldehyde dehydrogenases	+	31275	32705	PF00171 (Aldedh)
satellite-like	857041	Candidatus Poribacteria sp. WGA-4E (final_clean_version)	2265130466	POR4E_contig00034standard	POR4E__2	or2343	2265138740	Predicted N-acetylglucosaminyl transferase	+	32716	34470	PF13414 (TPR_11) ; PF13174 (TPR_6)
satellite-like	857041	Candidatus Poribacteria sp. WGA-4E (final_clean_version)	2265130466	POR4E_contig00034standard	POR4E__2	or2344	2265138741	Predicted pyridoxal phosphate-dependent enzyme apparently involved in regulation of cell wall biogenesis	+	34512	35741	PF01041 (DegT_DnrJ_EryC1)
satellite-like	857041	Candidatus Poribacteria sp. WGA-4E (final_clean_version)	2265130466	POR4E_contig00034standard	POR4E__2	or2345	2265138742	hypothetical protein	+	35741	35842
satellite-like	857041	Candidatus Poribacteria sp. WGA-4E (final_clean_version)	2265130466	POR4E_contig00034standard	POR4E__2	or2346	2265138743	hypothetical protein	+	35872	36012
satellite-like	857041	Candidatus Poribacteria sp. WGA-4E (final_clean_version)	2265130466	POR4E_contig00034standard	POR4E__2		2265138744	hypothetical protein	-	36084	36221
satellite-like	857041	Candidatus Poribacteria sp. WGA-4E (final_clean_version)	2265130466	POR4E_contig00034standard	POR4E__2	or2347	2265138745	Transposase and inactivated derivatives	-	36261	36572	PF01527 (HTH_Tnp_1)
satellite-like	857041	Candidatus Poribacteria sp. WGA-4E (final_clean_version)	2265130466	POR4E_contig00034standard	POR4E__2	or2348	2265138746	hypothetical protein	+	36707	37324	PF13358 (DDE_3)
satellite-like	857041	Candidatus Poribacteria sp. WGA-4E (final_clean_version)	2265130466	POR4E_contig00034standard	POR4E__2	or2349	2265138747	NADH:flavin oxidoreductases, Old Yellow Enzyme family	-	37442	39397	PF07992 (Pyr_redox_2) ; PF00724 (Oxidored_FMN) ; PF00070 (Pyr_redox)
satellite-like	857041	Candidatus Poribacteria sp. WGA-4E (final_clean_version)	2265130755	POR4E_contig00147standard	POR4E__3	or0682	2265140346	transposase, IS4 family	+	3	782	PF01609 (DDE_Tnp_1)
satellite-like	857041	Candidatus Poribacteria sp. WGA-4E (final_clean_version)	2265130755	POR4E_contig00147standard	POR4E__3	or0683	2265140347	Coenzyme F390 synthetase	+	858	2210	PF00501 (AMP-binding) ; PF14535 (AMP-binding_C_2)
satellite-like	857041	Candidatus Poribacteria sp. WGA-4E (final_clean_version)	2265130755	POR4E_contig00147standard	POR4E__3	or0684	2265140348	hypothetical protein	+	2281	2631
satellite-like	857041	Candidatus Poribacteria sp. WGA-4E (final_clean_version)	2265130755	POR4E_contig00147standard	POR4E__3	or0685	2265140349	hypothetical protein	+	2876	4225	PF14346 (DUF4398)
satellite-like	857041	Candidatus Poribacteria sp. WGA-4E (final_clean_version)	2265130755	POR4E_contig00147standard	POR4E__3	or0686	2265140350	hypothetical protein	+	4238	5332
satellite-like	857041	Candidatus Poribacteria sp. WGA-4E (final_clean_version)	2265130755	POR4E_contig00147standard	POR4E__3	or0687	2265140351	hypothetical protein	+	5466	5951
satellite-like	857041	Candidatus Poribacteria sp. WGA-4E (final_clean_version)	2265130755	POR4E_contig00147standard	POR4E__3	or0688	2265140352	Soluble lytic murein transglycosylase and related regulatory proteins (some contain LysM/invasin domains)	+	6056	7672	PF01464 (SLT)
satellite-like	857041	Candidatus Poribacteria sp. WGA-4E (final_clean_version)	2265130755	POR4E_contig00147standard	POR4E__3	or0689	2265140353	Predicted dehydrogenases and related proteins	-	7758	8960	PF02894 (GFO_IDH_MocA_C) ; PF01408 (GFO_IDH_MocA)
satellite-like	857041	Candidatus Poribacteria sp. WGA-4E (final_clean_version)	2265130755	POR4E_contig00147standard	POR4E__3	or0690	2265140354	Carbon dioxide concentrating mechanism/carboxysome shell protein	+	9142	9429	PF03319 (EutN_CcmL)
satellite-like	857041	Candidatus Poribacteria sp. WGA-4E (final_clean_version)	2265130755	POR4E_contig00147standard	POR4E__3	or0691	2265140355	Signal transduction histidine kinase	+	9474	11216	PF13596 (PAS_10) ; PF02518 (HATPase_c) ; PF00512 (HisKA)
satellite-like	857041	Candidatus Poribacteria sp. WGA-4E (final_clean_version)	2265130755	POR4E_contig00147standard	POR4E__3	or0692	2265140356	Response regulator containing CheY-like receiver, AAA-type ATPase, and DNA-binding domains	+	11213	12532	PF02954 (HTH_8) ; PF00158 (Sigma54_activat) ; PF00072 (Response_reg)
satellite-like	857041	Candidatus Poribacteria sp. WGA-4E (final_clean_version)	2265130755	POR4E_contig00147standard	POR4E__3	or0693	2265140357	5-formyltetrahydrofolate cyclo-ligase	+	12520	13119	PF01812 (5-FTHF_cyc-lig)
satellite-like	857041	Candidatus Poribacteria sp. WGA-4E (final_clean_version)	2265130755	POR4E_contig00147standard	POR4E__3	or0694	2265140358	S-adenosyl-methyltransferase MraW	+	13343	14323	PF01795 (Methyltransf_5)
satellite-like	857041	Candidatus Poribacteria sp. WGA-4E (final_clean_version)	2265130755	POR4E_contig00147standard	POR4E__3	or0695	2265140359	Cell division protein	+	14384	14677	PF04999 (FtsL)
satellite-like	857041	Candidatus Poribacteria sp. WGA-4E (final_clean_version)	2265130755	POR4E_contig00147standard	POR4E__3	or0696	2265140360	transposase, IS605 OrfB family, central region	+	14997	16097	PF01385 (OrfB_IS605) ; PF12323 (HTH_OrfB_IS605) ; PF07282 (OrfB_Zn_ribbon)
satellite-like	857041	Candidatus Poribacteria sp. WGA-4E (final_clean_version)	2265130755	POR4E_contig00147standard	POR4E__3	or0697	2265140361	peptidoglycan synthetase FtsI (EC 2.4.1.129)	+	16176	17996	PF03717 (PBP_dimer) ; PF00905 (Transpeptidase)
satellite-like	857041	Candidatus Poribacteria sp. WGA-4E (final_clean_version)	2265130755	POR4E_contig00147standard	POR4E__3	or0698	2265140362	UDP-N-acetylmuramoylalanyl-D-glutamate--2,6-diaminopimelate ligase (EC 6.3.2.13)	+	18042	19514	PF02875 (Mur_ligase_C) ; PF01225 (Mur_ligase) ; PF08245 (Mur_ligase_M)
satellite-like	857041	Candidatus Poribacteria sp. WGA-4E (final_clean_version)	2265130755	POR4E_contig00147standard	POR4E__3	or0699	2265140363	hypothetical protein	+	19561	19710
satellite-like	857041	Candidatus Poribacteria sp. WGA-4E (final_clean_version)	2265130802	POR4E_contig00186standard	POR4E__4	or1091	2265140756	hypothetical protein	-	1	157
satellite-like	857041	Candidatus Poribacteria sp. WGA-4E (final_clean_version)	2265130802	POR4E_contig00186standard	POR4E__4	or1092	2265140757	hypothetical protein	+	995	1192
satellite-like	857041	Candidatus Poribacteria sp. WGA-4E (final_clean_version)	2265130802	POR4E_contig00186standard	POR4E__4	or1093	2265140758	Trypsin-like serine proteases, typically periplasmic, contain C-terminal PDZ domain	+	1202	2323
satellite-like	857041	Candidatus Poribacteria sp. WGA-4E (final_clean_version)	2265130802	POR4E_contig00186standard	POR4E__4	or1094	2265140759	Predicted O-methyltransferase	+	2484	3164	PF01596 (Methyltransf_3)
satellite-like	857041	Candidatus Poribacteria sp. WGA-4E (final_clean_version)	2265130802	POR4E_contig00186standard	POR4E__4	or1095	2265140760	hypothetical protein	-	3186	3779
satellite-like	857041	Candidatus Poribacteria sp. WGA-4E (final_clean_version)	2265130802	POR4E_contig00186standard	POR4E__4	or1096	2265140761	Uncharacterized membrane protein (homolog of Drosophila rhomboid)	-	3862	4584	PF01694 (Rhomboid)
satellite-like	857041	Candidatus Poribacteria sp. WGA-4E (final_clean_version)	2265130802	POR4E_contig00186standard	POR4E__4	or1097	2265140762	Carbon dioxide concentrating mechanism/carboxysome shell protein	-	4677	4955	PF03319 (EutN_CcmL)
satellite-like	857041	Candidatus Poribacteria sp. WGA-4E (final_clean_version)	2265130802	POR4E_contig00186standard	POR4E__4	or1098	2265140763	Carbon dioxide concentrating mechanism/carboxysome shell protein	-	4955	5239	PF03319 (EutN_CcmL)
satellite-like	857041	Candidatus Poribacteria sp. WGA-4E (final_clean_version)	2265130802	POR4E_contig00186standard	POR4E__4	or1099	2265140764	two component, sigma54 specific, transcriptional regulator, Fis family	-	5254	6708	PF02954 (HTH_8) ; PF00158 (Sigma54_activat) ; PF00072 (Response_reg)
satellite-like	857041	Candidatus Poribacteria sp. WGA-4E (final_clean_version)	2265130802	POR4E_contig00186standard	POR4E__4	or1100	2265140765	Uncharacterized conserved protein containing a coiled-coil domain	-	6780	7592	PF07788 (DUF1626) ; PF12644 (DUF3782)
satellite-like	857041	Candidatus Poribacteria sp. WGA-4E (final_clean_version)	2265130802	POR4E_contig00186standard	POR4E__4	or1101	2265140766	Signal transduction histidine kinase, nitrogen specific	-	7614	9140	PF13492 (GAF_3) ; PF00512 (HisKA) ; PF02518 (HATPase_c)
satellite-like	857041	Candidatus Poribacteria sp. WGA-4E (final_clean_version)	2265130802	POR4E_contig00186standard	POR4E__4	or1102	2265140767	imidazole glycerol phosphate synthase subunit hisH (EC 2.4.2.-)	-	9213	9821	PF00117 (GATase)
satellite-like	857041	Candidatus Poribacteria sp. WGA-4E (final_clean_version)	2265130802	POR4E_contig00186standard	POR4E__4	or1103	2265140768	hypothetical protein	-	9829	10683
satellite-like	857041	Candidatus Poribacteria sp. WGA-4E (final_clean_version)	2265130802	POR4E_contig00186standard	POR4E__4	or1104	2265140769	DNA modification methylase	-	10684	11568	PF01555 (N6_N4_Mtase)
satellite-like	857041	Candidatus Poribacteria sp. WGA-4E (final_clean_version)	2265130802	POR4E_contig00186standard	POR4E__4	or1105	2265140770	6,7-dimethyl-8-ribityllumazine synthase (EC 2.5.1.78)	-	11659	12129	PF00885 (DMRL_synthase)
satellite-like	857041	Candidatus Poribacteria sp. WGA-4E (final_clean_version)	2265130802	POR4E_contig00186standard	POR4E__4	or1106	2265140771	3,4-dihydroxy-2-butanone 4-phosphate synthase	-	12150	13409	PF00925 (GTP_cyclohydro2) ; PF00926 (DHBP_synthase)
satellite-like	857041	Candidatus Poribacteria sp. WGA-4E (final_clean_version)	2265130802	POR4E_contig00186standard	POR4E__4	or1107	2265140772	riboflavin synthase alpha chain (EC 2.5.1.9)	-	13443	14087	PF00677 (Lum_binding)
satellite-like	857041	Candidatus Poribacteria sp. WGA-4E (final_clean_version)	2265130802	POR4E_contig00186standard	POR4E__4	or1108	2265140773	Leucine Rich Repeat./Cadherin domain.	+	14450	16933	PF00028 (Cadherin) ; PF13855 (LRR_8)
satellite-like	700750	Candidatus Poribacteria sp. WGA-A3 (final_clean_version)	2265131416	POR_contig00569	POR__1	POR_0191.00000010	2265147537	Response regulator containing CheY-like receiver, AAA-type ATPase, and DNA-binding domains	+	1	420	PF02954 (HTH_8)
satellite-like	700750	Candidatus Poribacteria sp. WGA-A3 (final_clean_version)	2265131416	POR_contig00569	POR__1	POR_0191.00000020	2265147538	Carbon dioxide concentrating mechanism/carboxysome shell protein	+	469	663	PF03319 (EutN_CcmL)
satellite-like	1104566	Poribacteria bacterium WGA-3G (final_clean_version)	2265131101	POR3G_contig_3.4	POR3G__1	POR3G_00339	2265142944	hypothetical protein	-	90256	93657
satellite-like	1104566	Poribacteria bacterium WGA-3G (final_clean_version)	2265131101	POR3G_contig_3.4	POR3G__1	POR3G_00340	2265142945	Uncharacterized protein involved in exopolysaccharide biosynthesis	-	94481	95887	PF13807 (GNVR) ; PF02706 (Wzz)
satellite-like	1104566	Poribacteria bacterium WGA-3G (final_clean_version)	2265131101	POR3G_contig_3.4	POR3G__1	POR3G_00341	2265142946	hypothetical protein	-	95957	96520
satellite-like	1104566	Poribacteria bacterium WGA-3G (final_clean_version)	2265131101	POR3G_contig_3.4	POR3G__1	POR3G_00342	2265142947	hypothetical protein	-	96541	97122
satellite-like	1104566	Poribacteria bacterium WGA-3G (final_clean_version)	2265131101	POR3G_contig_3.4	POR3G__1	POR3G_00343	2265142948	hypothetical protein	-	97191	98786
satellite-like	1104566	Poribacteria bacterium WGA-3G (final_clean_version)	2265131101	POR3G_contig_3.4	POR3G__1	POR3G_00344	2265142949	hypothetical protein	-	99067	99801
satellite-like	1104566	Poribacteria bacterium WGA-3G (final_clean_version)	2265131101	POR3G_contig_3.4	POR3G__1	POR3G_00345	2265142950	Propanediol utilization protein	-	99823	100527	PF06130 (PduL)
satellite-like	1104566	Poribacteria bacterium WGA-3G (final_clean_version)	2265131101	POR3G_contig_3.4	POR3G__1	POR3G_00346	2265142951	Carbon dioxide concentrating mechanism/carboxysome shell protein	-	100585	100860	PF00936 (BMC)
satellite-like	1104566	Poribacteria bacterium WGA-3G (final_clean_version)	2265131101	POR3G_contig_3.4	POR3G__1	POR3G_00347	2265142952	Tfp pilus assembly protein PilF	-	101001	101777	PF00515 (TPR_1) ; PF13414 (TPR_11)
satellite-like	1104566	Poribacteria bacterium WGA-3G (final_clean_version)	2265131101	POR3G_contig_3.4	POR3G__1	POR3G_00348	2265142953	hypothetical protein	-	101788	102786
satellite-like	1104566	Poribacteria bacterium WGA-3G (final_clean_version)	2265131101	POR3G_contig_3.4	POR3G__1	POR3G_00349	2265142954	hypothetical protein	-	102792	103700	PF13485 (Peptidase_MA_2)
satellite-like	1104566	Poribacteria bacterium WGA-3G (final_clean_version)	2265131101	POR3G_contig_3.4	POR3G__1	POR3G_00350	2265142955	Serine protease inhibitor	-	103711	104970	PF00079 (Serpin)
satellite-like	1104566	Poribacteria bacterium WGA-3G (final_clean_version)	2265131101	POR3G_contig_3.4	POR3G__1	POR3G_00351	2265142956	Sulfite oxidase and related enzymes	-	105000	105962	PF00174 (Oxidored_molyb)
satellite-like	1104566	Poribacteria bacterium WGA-3G (final_clean_version)	2265131101	POR3G_contig_3.4	POR3G__1	POR3G_00352	2265142957	hypothetical protein	+	106636	106875
satellite-like	1104566	Poribacteria bacterium WGA-3G (final_clean_version)	2265131101	POR3G_contig_3.4	POR3G__1	POR3G_00353	2265142958	hypothetical protein	+	107543	107983
satellite-like	1104566	Poribacteria bacterium WGA-3G (final_clean_version)	2265131101	POR3G_contig_3.4	POR3G__1	POR3G_00354	2265142959	hypothetical protein	+	108288	109220	PF13557 (Phenol_MetA_deg)
satellite-like	1104566	Poribacteria bacterium WGA-3G (final_clean_version)	2265131101	POR3G_contig_3.4	POR3G__1	POR3G_00355	2265142960	Uncharacterized conserved protein	+	109385	110020	PF04945 (YHS)
satellite-like	1104566	Poribacteria bacterium WGA-3G (final_clean_version)	2265131101	POR3G_contig_3.4	POR3G__1	POR3G_00356	2265142961	Outer membrane protein	+	110334	111689	PF02321 (OEP)
satellite-like	1104566	Poribacteria bacterium WGA-3G (final_clean_version)	2265131136	POR3G_contig_39.40	POR3G__2	POR3G_02608	2265145151	hypothetical protein	-	7157	7600
satellite-like	1104566	Poribacteria bacterium WGA-3G (final_clean_version)	2265131136	POR3G_contig_39.40	POR3G__2	POR3G_02609	2265145152	Aminoglycoside N3''-acetyltransferase	-	7736	8560	PF02522 (Antibiotic_NAT)
satellite-like	1104566	Poribacteria bacterium WGA-3G (final_clean_version)	2265131136	POR3G_contig_39.40	POR3G__2	POR3G_02610	2265145153	Archaea-specific RecJ-like exonuclease, contains DnaJ-type Zn finger domain	-	8578	9474
satellite-like	1104566	Poribacteria bacterium WGA-3G (final_clean_version)	2265131136	POR3G_contig_39.40	POR3G__2	POR3G_02611	2265145154	Uncharacterized conserved protein	-	9688	9918	PF04255 (DUF433)
satellite-like	1104566	Poribacteria bacterium WGA-3G (final_clean_version)	2265131136	POR3G_contig_39.40	POR3G__2	POR3G_02612	2265145155	Predicted dehydrogenases and related proteins	-	10089	11108	PF01408 (GFO_IDH_MocA)
satellite-like	1104566	Poribacteria bacterium WGA-3G (final_clean_version)	2265131136	POR3G_contig_39.40	POR3G__2	POR3G_02613	2265145156	Uncharacterized protein conserved in cyanobacteria	-	11143	11709	PF05685 (Uma2)
satellite-like	1104566	Poribacteria bacterium WGA-3G (final_clean_version)	2265131136	POR3G_contig_39.40	POR3G__2	POR3G_02614	2265145157	hypothetical protein	-	11866	12045
satellite-like	1104566	Poribacteria bacterium WGA-3G (final_clean_version)	2265131136	POR3G_contig_39.40	POR3G__2	POR3G_02615	2265145158	RNA polymerase sigma factor, sigma-70 family	-	12216	12806	PF04542 (Sigma70_r2) ; PF08281 (Sigma70_r4_2)
satellite-like	1104566	Poribacteria bacterium WGA-3G (final_clean_version)	2265131136	POR3G_contig_39.40	POR3G__2	POR3G_02616	2265145159	hypothetical protein	-	12833	13102
satellite-like	1104566	Poribacteria bacterium WGA-3G (final_clean_version)	2265131136	POR3G_contig_39.40	POR3G__2	POR3G_02617	2265145160	glycine oxidase ThiO	-	13380	14498	PF01266 (DAO)
satellite-like	1104566	Poribacteria bacterium WGA-3G (final_clean_version)	2265131136	POR3G_contig_39.40	POR3G__2	POR3G_02618	2265145161	Carbon dioxide concentrating mechanism/carboxysome shell protein	+	14786	15073	PF03319 (EutN_CcmL)
satellite-like	1104566	Poribacteria bacterium WGA-3G (final_clean_version)	2265131136	POR3G_contig_39.40	POR3G__2	POR3G_02619	2265145162	5,10-methenyltetrahydrofolate synthetase	+	15108	15671	PF01812 (5-FTHF_cyc-lig)
satellite-like	1104566	Poribacteria bacterium WGA-3G (final_clean_version)	2265131136	POR3G_contig_39.40	POR3G__2	POR3G_02620	2265145163	competence protein ComEA helix-hairpin-helix repeat region	-	15672	16085	PF12836 (HHH_3)
satellite-like	1104566	Poribacteria bacterium WGA-3G (final_clean_version)	2265131136	POR3G_contig_39.40	POR3G__2	POR3G_02621	2265145164	Mn2+ and Fe2+ transporters of the NRAMP family	+	16244	17737
satellite-like	1104566	Poribacteria bacterium WGA-3G (final_clean_version)	2265131136	POR3G_contig_39.40	POR3G__2	POR3G_02622	2265145165	uroporphyrin-III C-methyltransferase	-	17959	19485	PF02602 (HEM4) ; PF00590 (TP_methylase)
satellite-like	1104566	Poribacteria bacterium WGA-3G (final_clean_version)	2265131136	POR3G_contig_39.40	POR3G__2	POR3G_02623	2265145166	porphobilinogen deaminase	-	19482	20411	PF01379 (Porphobil_deam) ; PF03900 (Porphobil_deamC)
satellite-like	1104566	Poribacteria bacterium WGA-3G (final_clean_version)	2265131136	POR3G_contig_39.40	POR3G__2	POR3G_02624	2265145167	glutamyl-tRNA reductase	-	20463	21764	PF01488 (Shikimate_DH) ; PF00745 (GlutR_dimer) ; PF05201 (GlutR_N)
satellite-like	1104566	Poribacteria bacterium WGA-3G (final_clean_version)	2265131136	POR3G_contig_39.40	POR3G__2	POR3G_02625	2265145168	ABC-type uncharacterized transport system, permease component	-	21969	22811	PF01578 (Cytochrom_C_asm)
satellite-like	1104566	Poribacteria bacterium WGA-3G (final_clean_version)	2265131136	POR3G_contig_39.40	POR3G__2	POR3G_02626	2265145169	siroheme synthase, N-terminal domain	-	22914	24128	PF13241 (NAD_binding_7)
satellite-like	1104566	Poribacteria bacterium WGA-3G (final_clean_version)	2265131136	POR3G_contig_39.40	POR3G__2	POR3G_02627	2265145170	Geranylgeranyl pyrophosphate synthase	-	24326	25306	PF00348 (polyprenyl_synt)
satellite-like	1104566	Poribacteria bacterium WGA-3G (final_clean_version)	2265131199	POR3G_contig_105.106	POR3G__3	POR3G_04171	2265146660	Archaeal ATPase.	+	229	1839	PF14516 (AAA_35)
satellite-like	1104566	Poribacteria bacterium WGA-3G (final_clean_version)	2265131199	POR3G_contig_105.106	POR3G__3	POR3G_04172	2265146661	Peroxiredoxin	+	2042	2401	PF00578 (AhpC-TSA)
satellite-like	1104566	Poribacteria bacterium WGA-3G (final_clean_version)	2265131199	POR3G_contig_105.106	POR3G__3	POR3G_04173	2265146662	riboflavin biosynthesis protein RibD	+	2558	3661	PF00383 (dCMP_cyt_deam_1) ; PF01872 (RibD_C)
satellite-like	1104566	Poribacteria bacterium WGA-3G (final_clean_version)	2265131199	POR3G_contig_105.106	POR3G__3	POR3G_04174	2265146663	riboflavin synthase, alpha subunit	+	3666	4337	PF00677 (Lum_binding)
satellite-like	1104566	Poribacteria bacterium WGA-3G (final_clean_version)	2265131199	POR3G_contig_105.106	POR3G__3	POR3G_04175	2265146664	GTP cyclohydrolase II/3,4-dihydroxy-2-butanone 4-phosphate synthase	+	4564	5796	PF00925 (GTP_cyclohydro2) ; PF00926 (DHBP_synthase)
satellite-like	1104566	Poribacteria bacterium WGA-3G (final_clean_version)	2265131199	POR3G_contig_105.106	POR3G__3	POR3G_04176	2265146665	6,7-dimethyl-8-ribityllumazine synthase	+	5911	6390	PF00885 (DMRL_synthase)
satellite-like	1104566	Poribacteria bacterium WGA-3G (final_clean_version)	2265131199	POR3G_contig_105.106	POR3G__3	POR3G_04177	2265146666	imidazole glycerol phosphate synthase, glutamine amidotransferase subunit	+	6527	7147	PF00117 (GATase)
satellite-like	1104566	Poribacteria bacterium WGA-3G (final_clean_version)	2265131199	POR3G_contig_105.106	POR3G__3	POR3G_04178	2265146667	Signal transduction histidine kinase, nitrogen specific	+	7324	8898	PF02518 (HATPase_c) ; PF13492 (GAF_3) ; PF00512 (HisKA)
satellite-like	1104566	Poribacteria bacterium WGA-3G (final_clean_version)	2265131199	POR3G_contig_105.106	POR3G__3	POR3G_04179	2265146668	Response regulator containing CheY-like receiver, AAA-type ATPase, and DNA-binding domains	+	9192	10613	PF00072 (Response_reg) ; PF00158 (Sigma54_activat) ; PF02954 (HTH_8)
satellite-like	1104566	Poribacteria bacterium WGA-3G (final_clean_version)	2265131199	POR3G_contig_105.106	POR3G__3	POR3G_04180	2265146669	Carbon dioxide concentrating mechanism/carboxysome shell protein	+	10656	10970	PF03319 (EutN_CcmL)
satellite-like	1104566	Poribacteria bacterium WGA-3G (final_clean_version)	2265131199	POR3G_contig_105.106	POR3G__3	POR3G_04181	2265146670	Carbon dioxide concentrating mechanism/carboxysome shell protein	+	10973	11254	PF03319 (EutN_CcmL)
satellite-like	1104566	Poribacteria bacterium WGA-3G (final_clean_version)	2265131199	POR3G_contig_105.106	POR3G__3	POR3G_04182	2265146671	hypothetical protein	+	11257	11847
satellite-like	1104566	Poribacteria bacterium WGA-3G (final_clean_version)	2265131199	POR3G_contig_105.106	POR3G__3	POR3G_04183	2265146672	Propeptide_C25.	+	12138	13619	PF08126 (Propeptide_C25)
satellite-like	1104565	Poribacteria bacterium WGA-4CII (final_clean_version)	2265131544	POR4CII_contig_3.4	POR4CII__1	POR4CII_00247	2265148177	Outer membrane protein	-	28903	30258	PF02321 (OEP)
satellite-like	1104565	Poribacteria bacterium WGA-4CII (final_clean_version)	2265131544	POR4CII_contig_3.4	POR4CII__1	POR4CII_00248	2265148178	Uncharacterized conserved protein	-	30572	31207	PF04945 (YHS)
satellite-like	1104565	Poribacteria bacterium WGA-4CII (final_clean_version)	2265131544	POR4CII_contig_3.4	POR4CII__1	POR4CII_00249	2265148179	hypothetical protein	-	31372	32304	PF13557 (Phenol_MetA_deg)
satellite-like	1104565	Poribacteria bacterium WGA-4CII (final_clean_version)	2265131544	POR4CII_contig_3.4	POR4CII__1	POR4CII_00250	2265148180	hypothetical protein	-	32609	33049
satellite-like	1104565	Poribacteria bacterium WGA-4CII (final_clean_version)	2265131544	POR4CII_contig_3.4	POR4CII__1	POR4CII_00251	2265148181	hypothetical protein	-	33717	33956
satellite-like	1104565	Poribacteria bacterium WGA-4CII (final_clean_version)	2265131544	POR4CII_contig_3.4	POR4CII__1	POR4CII_00252	2265148182	Sulfite oxidase and related enzymes	+	34630	35592	PF00174 (Oxidored_molyb)
satellite-like	1104565	Poribacteria bacterium WGA-4CII (final_clean_version)	2265131544	POR4CII_contig_3.4	POR4CII__1	POR4CII_00253	2265148183	Serine protease inhibitor	+	35622	36881	PF00079 (Serpin)
satellite-like	1104565	Poribacteria bacterium WGA-4CII (final_clean_version)	2265131544	POR4CII_contig_3.4	POR4CII__1	POR4CII_00254	2265148184	hypothetical protein	+	36892	37800	PF13485 (Peptidase_MA_2)
satellite-like	1104565	Poribacteria bacterium WGA-4CII (final_clean_version)	2265131544	POR4CII_contig_3.4	POR4CII__1	POR4CII_00255	2265148185	hypothetical protein	+	37806	38804
satellite-like	1104565	Poribacteria bacterium WGA-4CII (final_clean_version)	2265131544	POR4CII_contig_3.4	POR4CII__1	POR4CII_00256	2265148186	Tfp pilus assembly protein PilF	+	38815	39591	PF13414 (TPR_11) ; PF00515 (TPR_1)
satellite-like	1104565	Poribacteria bacterium WGA-4CII (final_clean_version)	2265131544	POR4CII_contig_3.4	POR4CII__1	POR4CII_00257	2265148187	Carbon dioxide concentrating mechanism/carboxysome shell protein	+	39732	40007	PF00936 (BMC)
satellite-like	1104565	Poribacteria bacterium WGA-4CII (final_clean_version)	2265131544	POR4CII_contig_3.4	POR4CII__1	POR4CII_00258	2265148188	Propanediol utilization protein	+	40065	40769	PF06130 (PduL)
satellite-like	1104565	Poribacteria bacterium WGA-4CII (final_clean_version)	2265131544	POR4CII_contig_3.4	POR4CII__1	POR4CII_00259	2265148189	hypothetical protein	+	40791	41525
satellite-like	1104565	Poribacteria bacterium WGA-4CII (final_clean_version)	2265131544	POR4CII_contig_3.4	POR4CII__1	POR4CII_00260	2265148190	hypothetical protein	+	41806	43401
satellite-like	1104565	Poribacteria bacterium WGA-4CII (final_clean_version)	2265131544	POR4CII_contig_3.4	POR4CII__1	POR4CII_00261	2265148191	hypothetical protein	+	43470	44051
satellite-like	1104565	Poribacteria bacterium WGA-4CII (final_clean_version)	2265131544	POR4CII_contig_3.4	POR4CII__1	POR4CII_00262	2265148192	hypothetical protein	+	44072	44635
satellite-like	1104565	Poribacteria bacterium WGA-4CII (final_clean_version)	2265131544	POR4CII_contig_3.4	POR4CII__1	POR4CII_00263	2265148193	Uncharacterized protein involved in exopolysaccharide biosynthesis	+	44705	46111	PF02706 (Wzz) ; PF13807 (GNVR)
satellite-like	1104565	Poribacteria bacterium WGA-4CII (final_clean_version)	2265131544	POR4CII_contig_3.4	POR4CII__1	POR4CII_00264	2265148194	hypothetical protein	+	46935	50336
satellite	880073	Caldithrix abyssi LF13, DSM 13497	2561539978	Calab_Cab_131026.1	Calab_Cab__2	Calab_03537	2562179445	putative selenate reductase, YgfK subunit	-	4588694	4591843	PF14691 (Fer4_20) ; PF07992 (Pyr_redox_2)
satellite	880073	Caldithrix abyssi LF13, DSM 13497	2561539978	Calab_Cab_131026.1	Calab_Cab__2	Calab_03538	2562179446	glycine cleavage system H protein	-	4592536	4592913	PF01597 (GCV_H)
satellite	880073	Caldithrix abyssi LF13, DSM 13497	2561539978	Calab_Cab_131026.1	Calab_Cab__2	Calab_03539	2562179447	acetyl-CoA carboxylase, biotin carboxylase subunit	-	4592942	4594300	PF02786 (CPSase_L_D2) ; PF00289 (CPSase_L_chain) ; PF02785 (Biotin_carb_C)
satellite	880073	Caldithrix abyssi LF13, DSM 13497	2561539978	Calab_Cab_131026.1	Calab_Cab__2	Calab_03540	2562179448	hypothetical protein	-	4594309	4594839
satellite	880073	Caldithrix abyssi LF13, DSM 13497	2561539978	Calab_Cab_131026.1	Calab_Cab__2	Calab_03541	2562179449	diguanylate cyclase (GGDEF) domain	-	4594814	4595749	PF00072 (Response_reg) ; PF00990 (GGDEF)
satellite	880073	Caldithrix abyssi LF13, DSM 13497	2561539978	Calab_Cab_131026.1	Calab_Cab__2	Calab_03542	2562179450	Signal transduction histidine kinase	-	4595742	4597307	PF02518 (HATPase_c) ; PF00512 (HisKA) ; PF00672 (HAMP)
satellite	880073	Caldithrix abyssi LF13, DSM 13497	2561539978	Calab_Cab_131026.1	Calab_Cab__2	Calab_03543	2562179451	acetyl-CoA carboxylase, biotin carboxyl carrier protein	-	4597495	4598007	PF00364 (Biotin_lipoyl)
satellite	880073	Caldithrix abyssi LF13, DSM 13497	2561539978	Calab_Cab_131026.1	Calab_Cab__2	Calab_03544	2562179452	Predicted amidohydrolase	-	4598120	4598980	PF00795 (CN_hydrolase)
satellite	880073	Caldithrix abyssi LF13, DSM 13497	2561539978	Calab_Cab_131026.1	Calab_Cab__2	Calab_03545	2562179453	Uncharacterized conserved protein	-	4598997	4600361	PF05167 (DUF711)
satellite	880073	Caldithrix abyssi LF13, DSM 13497	2561539978	Calab_Cab_131026.1	Calab_Cab__2	Calab_03546	2562179454	ACT domain-containing protein	-	4600364	4600822	PF13740 (ACT_6)
satellite	880073	Caldithrix abyssi LF13, DSM 13497	2561539978	Calab_Cab_131026.1	Calab_Cab__2	Calab_03547	2562179455	Carbon dioxide concentrating mechanism/carboxysome shell protein	-	4600842	4601135	PF03319 (EutN_CcmL)
satellite	880073	Caldithrix abyssi LF13, DSM 13497	2561539978	Calab_Cab_131026.1	Calab_Cab__2	Calab_03548	2562179456	Glycopeptide antibiotics resistance protein	-	4601248	4602654	PF04892 (VanZ)
satellite	880073	Caldithrix abyssi LF13, DSM 13497	2561539978	Calab_Cab_131026.1	Calab_Cab__2	Calab_03549	2562179457	hypothetical protein	-	4602746	4603291
satellite	880073	Caldithrix abyssi LF13, DSM 13497	2561539978	Calab_Cab_131026.1	Calab_Cab__2	Calab_03550	2562179458	Negative regulator of beta-lactamase expression	-	4603284	4604351	PF01510 (Amidase_2)
satellite	880073	Caldithrix abyssi LF13, DSM 13497	2561539978	Calab_Cab_131026.1	Calab_Cab__2	Calab_03551	2562179459	hypothetical protein	-	4604438	4605031
satellite	880073	Caldithrix abyssi LF13, DSM 13497	2561539978	Calab_Cab_131026.1	Calab_Cab__2	Calab_03552	2562179460	hypothetical protein	-	4605459	4605794
satellite	880073	Caldithrix abyssi LF13, DSM 13497	2561539978	Calab_Cab_131026.1	Calab_Cab__2	Calab_03553	2562179461	(tRNA )	+	4606010	4606083
satellite	880073	Caldithrix abyssi LF13, DSM 13497	2561539978	Calab_Cab_131026.1	Calab_Cab__2	Calab_03554	2562179462	Bacterial protein of unknown function (Gcw_chp)	-	4606273	4606953	PF09694 (Gcw_chp)
satellite	880073	Caldithrix abyssi LF13, DSM 13497	2561539978	Calab_Cab_131026.1	Calab_Cab__2	Calab_03555	2562179463	ammonium transporter (TC 1.A.11)	-	4606990	4608336	PF00909 (Ammonium_transp)
satellite	880073	Caldithrix abyssi LF13, DSM 13497	2561539978	Calab_Cab_131026.1	Calab_Cab__2	Calab_03556	2562179464	nitrogen regulatory protein P-II family	-	4608371	4608712	PF00543 (P-II)
satellite	880073	Caldithrix abyssi LF13, DSM 13497	2561539978	Calab_Cab_131026.1	Calab_Cab__2	Calab_03557	2562179465	Predicted membrane protein	-	4609338	4609970	PF09335 (SNARE_assoc)
satellite	880073	Caldithrix abyssi LF13, DSM 13497	2561539978	Calab_Cab_131026.1	Calab_Cab__2	Calab_03558	2562179466	protein-L-isoaspartate(D-aspartate) O-methyltransferase	-	4609964	4610599	PF01135 (PCMT)
satellite	880073	Caldithrix abyssi LF13, DSM 13497	2561539978	Calab_Cab_131026.1	Calab_Cab__2	Calab_03559	2562179467	Glycosyltransferases involved in cell wall biogenesis	-	4610596	4611282	PF00535 (Glycos_transf_2)
satellite	880073	Caldithrix abyssi LF13, DSM 13497	2561539978	Calab_Cab_131026.1	Calab_Cab__3	Calab_03726	2562179634	Cation/multidrug efflux pump	-	4821655	4824744	PF00873 (ACR_tran)
satellite	880073	Caldithrix abyssi LF13, DSM 13497	2561539978	Calab_Cab_131026.1	Calab_Cab__3	Calab_03727	2562179635	RND family efflux transporter, MFP subunit	-	4824788	4825894	PF12700 (HlyD_2)
satellite	880073	Caldithrix abyssi LF13, DSM 13497	2561539978	Calab_Cab_131026.1	Calab_Cab__3	Calab_03728	2562179636	Outer membrane protein	-	4825911	4827257	PF02321 (OEP)
satellite	880073	Caldithrix abyssi LF13, DSM 13497	2561539978	Calab_Cab_131026.1	Calab_Cab__3	Calab_03729	2562179637	transcriptional regulator, TetR family	-	4827260	4827880	PF00440 (TetR_N)
satellite	880073	Caldithrix abyssi LF13, DSM 13497	2561539978	Calab_Cab_131026.1	Calab_Cab__3	Calab_03730	2562179638	Uncharacterized Fe-S protein PflX, homolog of pyruvate formate lyase activating proteins	+	4828135	4829121	PF04055 (Radical_SAM)
satellite	880073	Caldithrix abyssi LF13, DSM 13497	2561539978	Calab_Cab_131026.1	Calab_Cab__3	Calab_03731	2562179639	Uroporphyrinogen-III decarboxylase	-	4829259	4830269	PF01208 (URO-D)
satellite	880073	Caldithrix abyssi LF13, DSM 13497	2561539978	Calab_Cab_131026.1	Calab_Cab__3	Calab_03732	2562179640	Metal-dependent hydrolase	-	4830301	4831155	PF03372 (Exo_endo_phos)
satellite	880073	Caldithrix abyssi LF13, DSM 13497	2561539978	Calab_Cab_131026.1	Calab_Cab__3	Calab_03733	2562179641	Uncharacterized protein, putative amidase	-	4831157	4831951	PF02633 (Creatininase)
satellite	880073	Caldithrix abyssi LF13, DSM 13497	2561539978	Calab_Cab_131026.1	Calab_Cab__3	Calab_03734	2562179642	Carbon dioxide concentrating mechanism/carboxysome shell protein	-	4832072	4832347	PF03319 (EutN_CcmL)
satellite	880073	Caldithrix abyssi LF13, DSM 13497	2561539978	Calab_Cab_131026.1	Calab_Cab__3	Calab_03735	2562179643	Carbon dioxide concentrating mechanism/carboxysome shell protein	-	4832344	4832622	PF03319 (EutN_CcmL)
satellite	880073	Caldithrix abyssi LF13, DSM 13497	2561539978	Calab_Cab_131026.1	Calab_Cab__3	Calab_03736	2562179644	Carbon dioxide concentrating mechanism/carboxysome shell protein	-	4832624	4832941	PF03319 (EutN_CcmL)
satellite	880073	Caldithrix abyssi LF13, DSM 13497	2561539978	Calab_Cab_131026.1	Calab_Cab__3	Calab_03737	2562179645	4Fe-4S double cluster binding domain/Reductive dehalogenase subunit	-	4833100	4834437	PF13486 (Dehalogenase) ; PF13484 (Fer4_16)
satellite	880073	Caldithrix abyssi LF13, DSM 13497	2561539978	Calab_Cab_131026.1	Calab_Cab__3	Calab_03738	2562179646	TM2 domain	+	4834745	4834957	PF05154 (TM2)
satellite	880073	Caldithrix abyssi LF13, DSM 13497	2561539978	Calab_Cab_131026.1	Calab_Cab__3	Calab_03739	2562179647	Por secretion system C-terminal sorting domain	+	4835768	4836958
satellite	880073	Caldithrix abyssi LF13, DSM 13497	2561539978	Calab_Cab_131026.1	Calab_Cab__3	Calab_03740	2562179648	hypothetical protein	-	4837078	4837791
satellite	880073	Caldithrix abyssi LF13, DSM 13497	2561539978	Calab_Cab_131026.1	Calab_Cab__3	Calab_03741	2562179649	Ribulose-5-phosphate 4-epimerase and related epimerases and aldolases	-	4837970	4839079	PF00596 (Aldolase_II)
satellite	880073	Caldithrix abyssi LF13, DSM 13497	2561539978	Calab_Cab_131026.1	Calab_Cab__3	Calab_03742	2562179650	Putative protein-S-isoprenylcysteine methyltransferase	-	4839076	4839837	PF04191 (PEMT)
satellite	880073	Caldithrix abyssi LF13, DSM 13497	2561539978	Calab_Cab_131026.1	Calab_Cab__3	Calab_03743	2562179651	lipid kinase, YegS/Rv2252/BmrU family	-	4839855	4840859	PF00781 (DAGK_cat)
satellite	880073	Caldithrix abyssi LF13, DSM 13497	2561539978	Calab_Cab_131026.1	Calab_Cab__3	Calab_03744	2562179652	hypothetical protein	-	4841823	4842194
satellite	880073	Caldithrix abyssi LF13, DSM 13497	2561539978	Calab_Cab_131026.1	Calab_Cab__3	Calab_03745	2562179653	Transposase	-	4842247	4843908	PF01609 (DDE_Tnp_1)
