# Supplementary material for: A Taxonomy of Bacterial Microcompartment Loci Constructed by a Novel Scoring Method
Source: PLoS Comput Biol. 2014 Oct 23;10(10):e1003898. doi: 10.1371/journal.pcbi.1003898 (PMC4207490; doi:10.1371/journal.pcbi.1003898)
Supplement: Dataset S3 — Seed alignment for modified PF00936 domain. (FASTA) [file pcbi.1003898.s003.fasta]

>gi|427725882|ref|YP_007073159.1|N-term
DSSLWIEV-SPGIEINRITDVALKSTS-VRPGVQFVERLYG-L-------------L-EI
HSPRQGETKAAGQAILAALGV--TQRDCLKPKVVSSQI----I----R--NI
>gi|428307822|ref|YP_007144647.1|N-term
DASLWIEI-SPGIEINKITDIALKSAS-VRPGVQIVERLYG-L-------------L-EI
HSSRQGETRAAGKAILDFLGV--RQQDCIKPRVISSQI----I----R--NI
>gi|86605213|ref|YP_473976.1|N-term
DTSLWVEI-SPGIEINRVMDIALKATS-VRPGLQVVERLYG-L-------------L-EV
HSSNQGDTRTAGRAILAALGV--SEKERLRPRIISSQI----I----R--NI
>gi|108797172|ref|YP_637369.1|N-term
EHALIVEV-SPALAIERVIDLALREVPGIQPGILYVERQFG-V-------------L-EI
HSASLSDVRRAGEAILTGTGN--KASDQLRPRVLYHDI----I----T--DI
>gi|119718246|ref|YP_925211.1|N-term
MAALYVEM-APGNHVFRVVDVAVKATM-ARPGAQIVERQFG-M-------------F-EL
HSESQAEVLQAGDAVLGELDL--HVSERLKPQIASMQV----I----T--NV
>A3PBS3_PROM0/8-85
IALGMIET-RGLVPAIEAADAMTKAAE-VRLIGREFVG--G-G----------YVTV-LV
RG-ETGAVNAAVRAGADACER-VG------DGLVAAHI----I----A--RP
>Q025S2_SOLUE/118-194
FAVGLIET-QGFTAVFEAIDTALKTAA-VEVLAREKLG--G-G----------YITV-LI
KG-DVAAVTAAIEAGKAKVEG-LG-------RLIAAHV----I----A--SP
>A2SNZ0_METPP/10-86
SALGFVET-QGKTAATLAADAMVKAAN-VRLLTMQQPG--G-G----------IITI-IV
RG-DVGAVKAAVDAGEAAAKV-VG-------KVRSAHV----I----P--RP
>A6TJX3_ALKMQ/4-80
NALGLLET-YGYTPSIVALDAALKTAN-VTLKDFQITG--G-G----------LVTM-MV
EG-DVAAVQAAIEAGNIAAET-IG-------RVISQHV----I----P--RP
>Q30W68_DESDG/11-87
EALGLIET-LGMVPAIYGADSMLKAAN-VQLISYENVG--S-T----------LVTV-MV
KG-DVAAVQASVDAGSVAAAG-IG-------KLTAHNV----M----P--RP
>Q30W80_DESDG/2-79
DTLGLVES-RSIAAGVNLADGMVKVAQ-VELVRAGTIC--S-G----------RYFI-CL
GG-DRQAVQTAVSHAEQSGSA-----------LAGSYV----ISGVSP--QV
>Q6AM71_DESPS/14-87
DTLGVVES-ATIAAGVALTDTMLKVAD-VELLQATTIC--S-G----------RYMI-YI
SG-DCAAVTAAVQAAEGSGRK-----------ILGSYV----L----S--NV
>B0K312_THEPX/2-76
RAIGLLEF-KEITRGVYAADVMLKATP-VELLLIDNIC--P-G----------KLIV-LI
EG-EVSAVKNAISRGKEVFSE-G---------VIEEVV----L----T--NP
>A6M0M3_CLOB8/3-77
RSIGLLEY-KSIAKGMEACDEMLKSSN-VELVLASPVC--P-G----------KYIV-IL
SG-DVGAVENAVKVGKSIGDS-Y---------LISDYL----I----A--NV
>Q0PIB5_HELMO/30-104
HAIGLLEI-ENVTKGILAADTMLKSGN-VELVVAQPMC--P-G----------KYIV-LV
SG-DVGAVQSAVRSGQAVAKE-S---------VVNDFV----L----P--NV
>Q30W87_DESDG/4-78
RTIGCVEL-NSVAMGMHTADEMVKAAE-VELVVARPTC--P-G----------RYIA-IV
AG-DTGAVKSSVETGCRIGGE-M---------LVDSFV----L----A--SV
>A8MJE0_ALKOO/3-77
NAIGMVEF-TSISKGIYAADQMVKTSD-VEIVTAGSTC--P-G----------KYIA-IV
HG-DVASVYDAVATGEREAEE-F---------LVDSMV----I----P--NV
>A4J9L6_DESRM/3-77
RAIGMIEL-SSVARGIYAADLMLKTAY-VEVVSATSVC--P-G----------KYIA-IV
QG-DVAAVESSISVGIEAAGE-Y---------LIDSFI----L----P--NV
>A4J434_DESRM/2-76
RSIGMVEF-NSIGRGIEAADFMAKAAQ-VELTVCNTVC--P-G----------KYIV-LV
SG-DVAAVQSSVQAGVERGKE-T---------VVDQFI----L----P--NV
>A6NTM3_9FIRM/3-77
NAIGMVEL-TSIARGIETCDYMVKAAQ-VDLIRSSTVC--P-G----------KYII-LI
AG-DTGDVKASMAEGIRQGGE-Y---------VVNTLL----L----P--NV
>Q1RPC6_ECOLX/3-77
KAVGILEL-SSIAKGMETGDAMLKSAN-VELLVSKTLC--P-G----------KFLL-MF
GG-DVGAVQQAINSGASLAGE-M---------LVDSLV----L----P--NI
>A6TJY2_ALKMQ/3-77
KTIGLIEL-NSIAKGIETGDAMVKTAN-VELLKAHSVC--P-G----------KYIL-LI
CG-DVGAVETAIETGIKIGGG-Y---------VVDHLI----L----P--SI
>Q1YX57_PHOPR/3-77
NAIGCIEL-NSIARGYLVADAMLKAAN-VEILFNRTIC--P-G----------KFMV-MV
GG-DVAAINAAVETGLRVGGG-E---------VVDDLV----I----A--NV
>Q02B57_SOLUE/4-78
NSIGLIEL-TSIASGFLSCDAMLKAAD-VDVVLSRSIC--S-G----------KYMV-MV
RG-DVAAVQAAVSAGISGARF-S---------VIDSFV----I----P--NL
>Q6AIQ8_DESPS/6-80
QSVGMIEF-TSIAAGIEAADRMMKASS-VEILMMKTIC--P-G----------KFLA-AV
HG-DVAAVQASVAAGIDGADG-A---------VADHFV----I----P--SI
>A0AHN7_LISW6/4-78
DTLGFLEL-NSISKGIEAVDTMLKAAN-SELIYAKASC--P-G----------KYYI-LI
AG-TVDSVAQSIEAGTKIGAA-N---------IVGNLV----I----P--RV
>Q720P3_LISMF/4-78
QSLGILEL-RSISKGYEMADVFLKAGN-VTLFTFRPTC--P-G----------KFLI-IL
QG-ASGELTSAMQDAKEEAGK-F---------HVSSYI----L----H--MA
>Q892D8_CLOTE/8-82
KALGLLEF-NSISKGIETSDVLLKAAF-VEVEILRQIC--P-G----------KFLT-II
SG-DVEEVKEAIDKAKSKDNK-K---------LVESNI----I----T--SV
>A9KMY6_CLOPH/4-78
KSIGALEF-ISISRGMYVADAIVKKAD-VEIIYFKTIC--P-G----------KFLV-IV
SG-DEGEVDTAIDYGVNIAGK-T---------LFDSFK----V----H--AV
>Q0TSP0_CLOP1/3-77
KSIGALEF-RSISKGIEVSNEVVKKAF-VEVSYLKSIC--P-G----------KFFL-IV
NG-DAGEVKEAIEFGEKLGEK-Y---------LVGSFI----I----N--SI
>Q1A668_9FIRM/3-77
RAIGMVEC-TTVSTGFKAADEMAKAAD-VEILQAEVTC--P-G----------KFVI-LV
AG-ELSAVRASVDVAAGKYSD-K---------VMDTFV----L----G--NP
>A7B0F5_RUMGN/3-77
KAIGMVEY-KTTSAGVVAADSMVKTSE-VSIIEAQTVC--P-G----------KYIV-II
TG-DLSAVTSAVDNAKTMHGK-H---------LINSFV----L----G--NP
>Q6AM71_DESPS/105-181
ESLAVVEC-RNVSSGIAAADKALKSSA-VCLARLVTGQGIN-G----------KSYF-VI
SG-DVASVGEAAKVAESVLGK-N---------LIEVVI----I----P--QP
>Q892D8_CLOTE/100-177
NAIGVMEF-STVTSSLVALDIALKTSD-IQLVKLVLGNGIA-G----------KAYF-II
NG-SVSSVEEGVKSAQNCVNS-K--------RIVHSTV----I----P--SP
>C1L291_LISMC/96-173
DAVGIIEI-SQLGAGLNAVNEALKKSA-IHLKRMTLGASIG-G----------KFVA-VF
TG-EVSAIQEGMRILIETAEP-K--------KVIHHTV----I----P--SP
>A9KMY6_CLOPH/97-174
DAVGIVET-RKVCTGIRALDIALKAAD-VKILRIYLAFFIG-G----------KFVF-VI
TG-SVSSIEHGISECKQLLSE-G--------EQENIAI----I----P--SP
>Q8XLY2_CLOPE/97-174
KAIGIMET-GKVSSGILALDKTLKSSE-VNLVKLQLAFGIG-G----------KLVY-IV
SG-DLSSVENGMREGQSILQE-K--------DIINVSI----I----P--FV
>Q187N4_CLOD6/96-173
VSIGVVES-SKVCAGIKMLDKTLKSGD-LVLVKLQLSFAIG-G----------KLVY-IV
AG-DLSSLEYALKESENVVRE-K--------EVIYKTV----I----P--SV
>B0K312_THEPX/96-173
NSIGIIET-LSVSSAIKAADKAAKGAN-VEIIDIKIARFLG-G----------KAIV-VL
GG-EISAVKVAIDAGISAVQK-G--------KLVSSTV----V----A--NI
>Q6AIQ8_DESPS/98-176
CSLGIIET-FSASSAIVAADRAAKTAE-VDIAEVRIAMGLG-G----------KAFC-LL
TG-DVAAVSMATQAAADACAE-TA-------MLVRSVV----I----P--SV
>Q30W87_DESDG/96-174
NALGVIET-CTSASCILAADAAAKAAQ-VHLLEIRFAAGLA-G----------KAFV-VM
TG-DVSSVQAAVEAGVAGVGE-SG-------PVLSHVV----I----P--SP
>C1L249_LISMC/96-174
NAVGVMEY-YSCSGSIIAADAAVKAAD-VQLMDIRLATGIA-G----------KSFV-VL
TG-DTAACEAAVEAGLAAAKE-EA-------LLINKVV----I----P--RP
>Q0PIB5_HELMO/122-200
RALGVIET-YSVASAVVAADTAVKAAG-VELIEIRLARGLG-G----------KSII-SL
TG-DVGAVSAAIQAGSHVIKE-SG-------FLVDQIV----I----P--AP
>B8G0F3_DESHD/95-173
GALGIMES-FSMASMITAADAALKAAD-VQALELRLGSGLG-G----------KAYF-TF
TG-DVAAVEAGIEAGKAIAME-KG-------LLVDIEV----I----P--SP
>Q250U3_DESHY/88-166
KALGIIET-FSIASLMVAADTAAKTGQ-VDLVEIRIGMGIG-G----------KSFV-TL
TG-DVASVESSVAAGVMLASE-RG-------MLVDKVV----I----P--SP
>A6TJY2_ALKMQ/95-173
SAIGVLEF-FNIATSIVAADAAAKAAA-VTLMEIRLGLSIG-G----------KSFV-TL
CG-DVSSVQEAVEAGATIGKE-KG-------MLVEKCV----I----P--SP
>A6NTM3_9FIRM/95-170
GALGVLEF-YSVASAITAADVAAKAAN-VTLIEVRIGYAIG-G----------KGYV-TL
TG-DVGAVREAVAAAASATDL-----------LVSTSV----I----P--RP
>Q1A668_9FIRM/95-173
EALGILET-YDVAALIVAADLAAKTAI-VDLIELRLAKGMC-G----------KSYM-TL
TG-SVSAVQAAIDHAKAEAGD-RG-------MFLDSSV----I----P--RP
>Q5PDR6_SALPA/95-173
QAVGIVET-WSVAACISAADRAVKGSN-VTLVRVHMAFGIG-G----------KCYM-VV
AG-DVSDVNNAVTVASESAGE-KG-------LLVYRSV----I----P--RP
>Q1YX57_PHOPR/95-173
SALGIVET-FSVAAIVEAADAAVKAAN-IELLEVHMAMAIG-G----------KGFV-TM
TG-DVAAVQAAVDAAVERIRT-KG-------VLVDKVV----I----A--QP
>A6M0M3_CLOB8/95-173
DSLGIVET-ISAVASVIAGDVALKAAN-IELLEIRIAKGLC-G----------KGYM-LM
TG-EVSAVKSAVEACESRLIE-TG-------EIISTVT----I----P--SP
>Q3AE96_CARHZ/135-214
RAIGVISSRVGAAAQIMAADEAVKKTN-SELIRLELARDEL-GGP------GHGVFA-LF
GAEDVADVIRAVEIALKATEE-----------YYQNIK------------NT
>A5VMB3_LACRD/46-125
KTLGILSDRTGAGPQIMAMDEGIKATN-MECIDVEWPRDTK-GGG------GHGCLI-II
GGDDPADARQAIRVALDNLHR-----------TFGDVY------------NA
>A5ZY27_9FIRM/47-128
HALGLFSSRTGAAGQITAIDDAVKATN-TEVLSIEFPRDTK-GWG------GHGNYI-VI
GGNDVSDVRHAIELGLELTKK-----------NAGELY----I----S--ES
>B8G0C3_DESHD/33-119
RSIGMITC-NIDDSTYVALDEATKKAD-VAVVYAKSFY--A-GAAHASGPRSGEVIG-IL
AAANPADVRAGIDACIAYLEN-E--------AFFYSHD----G----G--KT
>A3CLB3_STRSV/36-123
RSLGIITS-DCDDVTYVALDEATKAAD-VEVVYARSMYAGA-GNAS---TKLAGEVIGIL
AGPNPEEVRSGLDVAVYEIENGA--------SFYSAND----D----D--SI
>A1U9B5_MYCSK/136-200
ESLFVLEV-APASYAILATNEAEKAAD-IKVVDFRMIGATG-R-------------V-YL
SG-TEADIRQAAEAAQDALAR-----------------------------ST
>Q5N3D0_SYNP6/138-207
ETLYVLEV-QPAAYAALAANEAEKAAL-INILQVSAIGSFG-R-------------L-FL
GG-EERDIIAGSRAAVAALEN-----------LSGRE-------------HP
>Q0QM30_9SYNE/191-259
MSMFILET-EPAGYVLIAANEAEKASN-ITLVDVKAVGAFG-R-------------L-TL
AG-REGDVEEAAAAAMRAIDN-----------VNRK--------------SA
>Q31HC6_THICR/138-205
QSMFIMET-EPAGYIIYAANEAEKAAD-VTLVEARAVGAYG-R-------------L-VM
CG-KEGDITEAARAANEALKR-----------LTC---------------RS
>A6NTL2_9FIRM/135-204
EALAYLIA-PPLEAMY-GVDAALKAAD-VRMCVLYAPPSET-N----------FGGA-LL
TG-SQSACKSACDAFAAAVES-----------VAD---------------QP
>Q57LQ2_SALCH/146-215
DPMAYLVA-PPLEATF-GIDAAMKSAD-VQLVTYVPPPSET-N----------YSAA-FL
TG-SQAACKAACNAFTDAVLD-----------IAR---------------NP
>Q3AE96_CARHZ/241-316
QAFGIIIG-APAGVGLLMSDTALKTAH-VTMVSFWGPSVVQ-AF-------ANEVWF-TV
TG-DSAAVKNALEAAREVGLQ-----------VLAEF-------------RA
>A7GBT3_CLOBL/147-226
KAFGIIAG-APAGIGLVMADTAMKTAN-IEMVTYASPDAGT-AH-------TNEVII-TV
TG-DSDAVRQSVIAAREVGLS-----------LLKAMGE--GA-------RS
>A5N734_CLOK5/218-296
QAFGIMHA-APAGVGMIVADTALKTAD-VKLITYGSPTNGVLSY-------TNEILI-TI
SG-DSGAVLQSLTAARKAGLS-----------ILRSMG----Q-------DP
>A7B0B0_RUMGN/156-233
KPFGFFCG-SPAAIGLVMADLALKSSP-VEIIKYMTPNRGT-SH-------SNEIIA-AV
TG-DASAVKNAVLTAREVGLQ-----------LLISMG----S-------YP
>A5VMB3_LACRD/152-229
KAFGLICG-CPSGIGVVMGDKALKTAG-VEPLNFTSPSHGT-SF-------SNEGCL-TI
TG-DSGAVRQAVMAGREVGLK-----------LLSQFG----E-------EP
>A8AEN6_CITK8/185-262
RACGVIVG-APASVGVLMADTALKSAN-VEVVAYSSPAHGT-SF-------SNEAIL-VI
SG-DSGAVRQAVISAREIGKT-----------VLSTLG----A-------TP
>Q2RVY8_RHORT/194-275
QAFAITVG-APAAIGVMLADTAAKAAT-VQAVGYASPGNGT-SF-------SNEVIF-MF
TG-DSGAVRQAVIAARDVGKT-----------LLATLDPSEIK-------ST
>A1TGN2_MYCVP/34-115
VAAQIIEV-APGLDIEGVTDVALKHAE-VQAGVLVVERQFG-Y-------------L-EF
HG-DTANVEAAADAALDELGQDAASA--TPPKILASRI----I----S--SI
>A9KPD7_CLOPH/33-98
DAVGLIQ--GRIIEMVCAADVAEKAVG-VTVEDIKGSC-PQ-N----------MIML-AI
FG-DTASVEAAMEEIKQREKR-----------------------------GT
>A9KN55_CLOPH/47-117
AAIGILTM-SPAETVIIGADLALKASG-VTLQNVDYAS--G-T-------------L-VF
TG-TVSEVEAAMNAVVEYSNR-----------TLSFTV----C----D--IT
>Q1A681_9FIRM/45-117
AAIGVLTV-SPAETAIIMADIGIKSAG-VELGFVDRFS--G-S-------------V-IV
TG-TVSEVEASIQAILQYVEN-----------TLGYAV----T----PVTRT
>A6M0P4_CLOB8/54-126
AAIGILTV-TPSETSIIAADIAIKASA-IEIGFIDRFS--G-T-------------L-II
TG-TISDVAIALESILNYAKN-----------TLGFNV----C----NLTKA
>A5N2S3_CLOK5/53-125
AAIGIVCM-SPSETAIITGDIASKAAN-IDIGFVDRFS--G-T-------------L-II
TG-GVAEVESAMKAVANYCRD-----------KLFFTV----C----EITRT
>Q6AM69_DESPS/47-119
GALGVLTI-TPSEGVIVASDIATKAAS-VEIGFLDRFG--G-S-------------L-LL
LG-DVGGVDAALQAVLDYFGN-----------TLHYSV----V----EMTRT
>Q892C4_CLOTE/45-117
EAIGILTI-TPSEAAIIAADVATKAAG-VEIGFIDRFS--G-S-------------L-VV
IG-DVSSVEASLKEVCNVLKN-----------VLLFSI----T----EITRS
>A5VM97_LACRD/43-115
NALGILTI-TPSEASIIAGDIATKSSN-VTLGFIDRFS--G-S-------------V-VI
VG-EVSEIESALRHVVDKLQT-----------LLGFDV----P----EITRT
>A8MEL7_ALKOO/42-112
EAVGILTI-TPSEASIIAVDIATKAAE-IEIGFVDRFS--G-A-------------V-VI
IG-DVSSVKIALENILDTMAS-----------LLDFTV----V----P--LS
>PDUU_SALTI/44-116
SAIGILTI-TPSEASIIACDIATKSGA-VEIGFLDRFT--G-A-------------V-VL
TG-DVSAVEYALKQVTRTLGE-----------MMQFTT----C----SITRT
>A8MEL3_ALKOO/42-114
HAIGILTI-TPPEVAIIAVDIAKKTAP-IKIGFVDRFS--G-S-------------V-FI
LG-DVSAVQSAMEQVVISLRE-----------LMRFTVP--KI----T--RT
>B0K311_THEPX/40-110
EAIGIMTI-TPAEGAIIAADIALKTST-VKIGFLDRFS--G-S-------------L-VI
IG-NISAVDEAIHRIMNTLVR-----------VLNFSP----C----P--IT
>Q31Y28_SHIBS/63-135
GAIGIMTL-TPGETAMIAGDLALKAAD-VHIGFLDRFS--G-A-------------L-VI
YG-SVGAVEEALSQTVSGLGR-----------LLNYTL----C----EMTKS
>A3I8I2_9BACI/41-113
GALGIMTC-TPSETVIIAGDLATKAAN-VRLGFLDRFT--G-S-------------L-VI
VG-SVSEVEMAMLEINRFLSE-----------VLGYTP----S----RITKS
>Q8RH40_FUSNN/50-122
NAIGILTI-TPGEAAIISADIAIKSGS-IELGFLDRFS--G-T-------------L-LL
TG-DFASVESSLKAVLEFLKE-----------TLKFYI----C----EITRS
>A7AYD5_RUMGN/49-121
SAIGIMNM-TPPESAVIASDIAVKSGN-IYLGFADRFT--G-T-------------L-II
TG-EISDVMSALTEVVTFFRD-----------SLGYVV----C----DITKR
>A5ZM05_9FIRM/71-143
ESIGIMRV-TPWEAIVVATDVAVKAAD-VQVGFMDRFS--G-A-------------L-II
LG-GLSQVMTAVEEVVKFFRD-----------ELHFDV----C----EIHKS
>A6P0P4_9FIRM/71-143
ESIGLLHI-TPWEATVAAADIAMKSGD-VELGFLDRFS--G-A-------------V-IL
LG-NRAEVKSALEAVLTYFRE-----------ELHFSV----C----DLTER
>Q845B4_LACCL/2-77
QSIGYLEV-EGLPGAIVAADRMLKTAD-VDLKYVENTK--GGG----------WITV-SV
TG-DVAAVQAAIDAGIGELGD-Q---------VYCSDV----I----A--NP
>Q2F7K4_LACRE/2-77
KSLGYVEC-NGLSGAIVAADRMLKTAD-VDLSSIQNTK--GNG----------WVTL-QV
SG-ELSAVTVAVEAVKDYLPD-V---------YVTSTV----I----G--RP
>A6M0N6_CLOB8/3-80
EALGLVET-IGLSTAILAADAMAKTAN-VNIIDLENTK--GSG----------YMTI-KV
SG-DVGAVTAAVTAGRQVAIE-NN-------AFVSSKV----I----P--RP
>Q4EV00_LISMN/3-80
QAIGIIEI-KGLASAIAVADTMAKVAN-IQLVDTEKAK--GFG----------WITV-KV
EG-DVAAVNAALEAGEQTAIA-SD-------SFIAKKV----I----P--RP
>Q1RPD4_ECOLX/3-80
QSLGLLEV-SGLALAISCADAMAKAAS-ITLVGLEKTN--GSG----------WTLI-KI
TG-DVASVNAAITTGASFAGQ-RN-------GLVAHKV----I----A--RP
>A4Y1V7_SHEPC/3-80
HSLGLIEV-SGMSLAITVADVMAKTAQ-IRLIGVERTI--G-S---------GWMLV-KI
AG-DVAAVRTALSAGEETARA-HQ-------GFVACTT----I----A--RP
>A5ZM75_9FIRM/3-88
EAVGILEV-FGLATAFVAADAGCKAAN-VRLEVFDKNKPAN-ADSL---PVPLLVCI-KF
RG-SVEDVTAAVEAGMAEANR-RT-------GVVQHYV----I----P--NP
>Q025S2_SOLUE/4-80
GALALVEI-GGWSPGMVLLDAMEKAAG-VSILQTELNDSPG-V------------CL-KL
YG-ALGDVQAAAQAAEATAATMRV-------AVVAHVI----P-------SP
>A7B7S4_RUMGN/8-85
MAIGIFEL-DSECACFVALDAAAKAAA-VQIQGVERNRLGA-G-----------ACV-KM
RG-SISDVKAAMEVAIRTAEP-IA-------KVVSHTV----I----A--SP
>A7B7S3_RUMGN/4-78
GAFGLVEV-LGEANAVLVLDRMLKTAE-VFYETQDTKC--G-G----------HALI-FV
SG-SVSAVTAAVESVKLAPPC-K---------VFQTAV----I----S--NP
>A9KN60_CLOPH/3-78
KSLGFIEI-SGVTAAIDALDIMCKTAG-VELVTWERKM--G-G---------RLVTI-IV
SG-SVSEVTQAVESAVNQAIK-K---------PVAHAV----I----A--NP
>Q1A673_9FIRM/3-78
NAYGFMEI-TGVVAATDALDIMCKAAD-VSLATWERKL--G-G---------RLVTL-VI
EG-EVEAVRQSIEAASTNAIK-K---------PVSVGI----L----P--NP
>Q6AIQ9_DESPS/5-81
GSIGFVEV-VGLVAAIEVADAMAKAAR-VSVKTITTDA--A-G----------GVTV-IC
EG-DLAAVGAAVDAGKAAGSR-LG-------ECVGTNV----I----G--RP
>Q0TF31_ECOL5/3-79
NALGLLEV-DGMVAAIDAADAMLKAAN-VRLLSHEVLD--P-G----------RLTL-VV
EG-DLAACRAALDAGCAAAMR-TG-------RVISRKE----I----G--RP
>A0Q2W1_CLONN/4-80
EALGFIET-LGMIPAVEAADSCVKSAN-VKFLGYERST--G-G----------LVTI-KI
EG-DVGAVKAAIDAGKASAQK-LG-------VVISTLV----I----P--RP
>A8MLL3_ALKOO/3-83
AALGLIEA-IGLTTAITALDAASKAAD-IKLVGYEKVI--G-AGK------AVSVTI-QI
AG-DVAAVKASVDAGVAAANK-IG-------QVLSYHV----I----P--RP
>A1AIZ4_ECOK1/36-113
KSLGLIET-VGMSAAVEAADAAMKSAN-VSLVGYELTK--G-G---------GMVTV-KL
EG-EVGAINAAVAAAISAASR-VG-------EVYAHKV----I----A--RT
>A5TRJ0_FUSNP/3-80
EALGLIEV-VGLVGAIEAADTASKAAD-VKVIGYELTK--GSG----------MVLV-KI
VG-GVSAVKAAVDAASMAAER-VC-------QVVSKLV----I----A--RP
>Q4EV21_LISMN/4-80
EALGLIEV-TGFLGAVVAADTCLKAAN-VELVQCEVIS--G-G----------LTTV-EL
TG-DVGAVNAAIEAGKAATED-LG-------CLVSSHV----I----A--RM
>Q8RH33_FUSNN/2-78
KALGLIET-RGMVGAIVAADIALKTAQ-VELINKERVK--G-G----------LVCI-EF
EG-DVAAVKASVEAAVTAIKD-MG-------IYVGSHV----I----P--RP
>A8MEM2_ALKOO/3-79
KALGLIEV-RGKLGAILAADAAIKAAS-VRLLGSEVVS--G-G----------LTTI-HI
IG-DIAAVKAAVEAGVVAVAD-KN-------CLISSHV----I----P--RL
>A3CLB4_STRSV/4-80
RALGLIEV-KGYLGAVVAADAALKAAN-VSLLNIETVK--A-G----------LNTV-QL
IG-DVSAVRSAVDAAVELVQD-KP-------YYLASHV----I----S--RL
>Q892D2_CLOTE/4-80
STLGFLET-YGFIAAIEGLDVALKSAD-VKFVSCEFVT--N-G----------IVTI-VI
TG-DVASVKASIEAACVAIER-IG-------TLRNAHV----I----S--RA
>Q187M8_CLOD6/2-78
DAIGLIEV-IGYVAAIEASDACLKSAN-VNIVRVDKVG--A-G----------IVTL-TI
CG-DVGAVKAALEAGEIAASR-VG-------TLRTSHI----I----P--RI
>A9KMZ3_CLOPH/2-78
QALGMIEV-IGLPPAIEAADSALKAAN-VSLLAIANAD--A-G----------ILTV-EI
TG-DVGAVLAAVDAGAAAAER-VG-------TLRAKHV----I----P--HV
>Q0TSP7_CLOP1/3-79
KALGLIEF-IGYVPAICAADTALKAAS-VDLIGIEKVT--G-G----------IVTV-KI
TG-DVDAVQAAVESAENYASR-IG-------SLRSAHV----I----P--RL
>A8MJD8_ALKOO/2-80
QALGFIET-KGLIAATESADAMLKAAA-VELVEKTYVG--G-G----------LVSI-AI
TG-DVGAVKAAVEAGGAAVRR-IDE-----NLLVSQHV----I----P--RP
>Q7UVK0_RHOBA/3-79
DAIGLIET-KGLLPLVEATDAMAKAAN-VAVVKRVDLG--G-G----------MVTT-VV
SG-DVGSVRAAVEAGAAAAAQ-VG-------ELVSSHV----I----A--RP
>A0QP49_MYCS2/4-80
NAIGLIET-KGYVAALAAADAMVKAAN-VTITDRQQVG--D-G----------LVAV-IV
TG-EVGAVKAATEAGAETASQ-VG-------ELVSVHV----I----P--RP
>A1U004_MARAV/22-98
EALGIIET-RGLTALIEASDAMVKAAR-VELVGYEQIG--H-G----------YVTA-LV
RG-DVAACKAATDAGAAAAQR-LG-------ELIAVHV----I----P--RP
>A5N2P4_CLOK5/6-82
EALGMVEA-KGLIGAMEAADEMLKNGD-VKLLGYEKVS--A-G----------LITV-KI
KG-DVGAVKVATQAGAEAAKR-VG-------QLLAVHV----I----P--AP
>Q7NIU1_GLOVI/125-201
QAIGLLET-RGFPALVGASNTMLRAAE-VHLIGYEKIG--A-G----------LCTV-II
QG-HVADVIYAIDAGMKEAER-IG-------ELHAVMV----I----P--RP
>CCMO_SYNP6/15-91
GALGVICT-RSFPAVVGTADMMLKSAD-VTLIGYEKTG--S-G----------FCTA-II
RG-GYADIKLALEAGVATARQ-FE-------QYVSSTI----L----P--RP
>Q8DJS4_THEEB/10-86
LALGLVSV-QSFPAIVGIADHMLKSSD-VLLVGYEKIG--G-G----------HCTA-IV
RG-RIADVRLAVEEGAERAQQ-FG-------QELSTLV----I----P--RP
>Q8DKA5_THEEB/11-95
IALGMVEV-LGHPPALAVADVMVKAAR-VTLVGYEVVS--G-A----------RLTI-IV
RG-DVSEVQIAVAAGVEAAKKIPAQSPKEKTLYLSSTV----I----P--RP
>Q8DII9_THEEB/13-87
EAVGMVQV-LGYPAALAVADTLVKAAQ-VTLVSCEGIG--A-G----------YWTV-VI
RG-EVADVKAAVGAARSLSGQ-A---------VISYQI----I----A--RP
>Q10WQ2_TRIEI/4-82
QAVGALET-KGFPGILAAADAMVKAGR-VTLVGYIRVG--S-A----------RFTV-QI
RG-DVSEVKTAMDAGIAAVDK-AYG-----ATLESWVI----I----P--RP
>Q31RK3_SYNE7/3-81
IAVGTIQT-LGFPPIIAAADAMVKAAR-VTITQYGLAE--S-A----------QFFV-SV
RG-PVSEVETAVEAGLKAVAE-TEG-----AELINYIV----I----P--NP
>CCMK3_SYNY3/3-82
QAVGVIQT-LGFPSVLAAADAMLKGGR-VTLVYYDLAE--R-G----------NFVV-AI
RG-PVSEVNLSMKMGLAAVNESVMG-----GEIVSHYI----V----P--NP
>A0ZH19_NODSP/3-81
MAVGVIET-LGFPAVLAAADAMVKSAA-VTIVYYGQAE--S-A----------RMLV-AV
RG-RVSEVNRAVEAGIFAGEQTFG------GQVITHYI----V----P--NP
>A0YRT2_LYNSP/3-81
IAVGMIET-IGFPAVVEAADSMVKAAR-VTLVGYEKIG--S-G----------RVTV-IV
RG-DVSEVQASVAAGIEAVKR-VNG-----GEVSSTHI----I----A--RP
>Q8FC30_ECOL6/21-81
EALGMVET-KGLVSAIEAADTMVKSAN-VTLVGYEKIG--S-G----------LVTV-MV
RG-DCWRSESRDRCGL----------------------------------RC
>Q8G9W3_ECOLX/2-78
NSLGVIET-RGLVAAIQAVDAACKAAG-VTCIGYRKVG--S-G----------LVTV-CF
DG-EISAVYTAIERGIAVASA-TD-------HQAKSLV----I----A--RP
>A6TUT6_ALKMQ/5-82
KALGLIET-FGIVFVLEAADAMCKAAD-VDLIGFENVA--S-G----------YISV-LV
RG-DVGACKAAVESGIRAVKE-MG------SEVYSSLV----I----P--SP
>A8MLL1_ALKOO/4-80
QALGMIET-RSLVAAIEAADTMVKSAD-VKIVDLNYVG--S-G----------IISV-IV
SG-EVAAVQAAVSNGTEAVKG-IG-------EIISTNV----I----P--RP
