# Supplementary material for: A Taxonomy of Bacterial Microcompartment Loci Constructed by a Novel Scoring Method
Source: PLoS Comput Biol. 2014 Oct 23;10(10):e1003898. doi: 10.1371/journal.pcbi.1003898 (PMC4207490; doi:10.1371/journal.pcbi.1003898)
Supplement: Dataset S4 — Modified PF00936 domain HMM. (HMM) [file pcbi.1003898.s004.hmm]

HMMER3/b [3.0 | March 2010]
NAME  BMC
ACC   PF00936.14
DESC  BMC domain
LENG  75
ALPH  amino
RF    no
CS    no
MAP   yes
DATE  Fri Jun  7 16:01:52 2013
NSEQ  133
EFFN  8.763031
CKSUM 1560568725
STATS LOCAL MSV       -8.7775  0.71865
STATS LOCAL VITERBI   -9.4064  0.71865
STATS LOCAL FORWARD   -4.2733  0.71865
HMM          A        C        D        E        F        G        H        I        K        L        M        N        P        Q        R        S        T        V        W        Y   
            m->m     m->i     m->d     i->m     i->i     d->m     d->d
  COMPO   2.06994  4.32859  3.01449  2.75571  3.61652  2.62990  4.09844  2.57022  2.87244  2.53046  3.66896  3.41134  3.62086  3.38089  3.16265  2.65997  2.83643  2.28410  5.37467  3.77009
          2.68618  4.42225  2.77519  2.73123  3.46354  2.40513  3.72494  3.29354  2.67741  2.69355  4.24690  2.90347  2.73739  3.18146  2.89801  2.37887  2.77519  2.98518  4.58477  3.61503
          0.00431  5.84430  6.56664  0.61958  0.77255  0.00000        *
      1   2.91681  5.10944  2.22891  1.95145  4.83550  3.04945  3.37841  3.65301  2.15008  3.94624  3.56810  2.69728  4.48039  2.25400  2.26737  2.91948  3.54458  3.47714  6.25826  4.84679      1 - -
          2.68618  4.42225  2.77519  2.73123  3.46354  2.40513  3.72494  3.29354  2.67741  2.69355  4.24690  2.90347  2.73739  3.18146  2.89801  2.37887  2.77519  2.98518  4.58477  3.61503
          0.00431  5.84430  6.56664  0.61958  0.77255  0.48576  0.95510
      2   0.64251  5.53128  4.95570  4.55700  5.77331  4.30120  3.60992  5.22564  4.55580  4.87087  5.65910  4.68862  3.82380  4.83839  4.89248  1.53452  2.24277  4.61130  7.08211  5.87417      2 - -
          2.68618  4.42225  2.77519  2.73123  3.46354  2.40513  3.72494  3.29354  2.67741  2.69355  4.24690  2.90347  2.73739  3.18146  2.89801  2.37887  2.77519  2.98518  4.58477  3.61503
          0.00431  5.84430  6.56664  0.61958  0.77255  0.48576  0.95510
      3   2.59708  4.38287  5.40639  4.79084  2.56595  4.60284  4.93799  1.51293  4.57369  1.21925  3.34637  4.76921  4.96521  4.70230  4.57783  3.03471  3.66217  2.17839  5.42667  3.97715      3 - -
          2.68618  4.42225  2.77519  2.73123  3.46354  2.40513  3.72494  3.29354  2.67741  2.69355  4.24690  2.90347  2.73739  3.18146  2.89801  2.37887  2.77519  2.98518  4.58477  3.61503
          0.00431  5.84430  6.56664  0.61958  0.77255  0.48576  0.95510
      4   2.63102  5.05113  4.77419  4.24255  3.48854  0.61548  4.86632  3.53849  4.14401  2.31583  4.18970  4.49037  4.94241  3.67356  4.36917  3.83452  3.75635  3.33868  5.60380  3.87054      4 - -
          2.68618  4.42225  2.77519  2.73123  3.46354  2.40513  3.72494  3.29354  2.67741  2.69355  4.24690  2.90347  2.73739  3.18146  2.89801  2.37887  2.77519  2.98518  4.58477  3.61503
          0.00431  5.84430  6.56664  0.61958  0.77255  0.48576  0.95510
      5   3.10911  4.27051  5.40160  4.78534  2.95018  4.59428  4.92869  1.30546  4.56700  1.65959  2.31526  4.76166  4.95708  4.69474  4.56967  3.90638  3.50366  2.07431  3.42559  3.10130      5 - -
          2.68618  4.42225  2.77519  2.73123  3.46354  2.40513  3.72494  3.29354  2.67741  2.69355  4.24690  2.90347  2.73739  3.18146  2.89801  2.37887  2.77519  2.98518  4.58477  3.61503
          0.00431  5.84430  6.56664  0.61958  0.77255  0.48576  0.95510
      6   4.14341  5.42538  6.17559  5.60206  3.33486  5.47690  5.87940  1.14873  5.43554  1.45937  2.59702  5.64773  5.73940  5.52240  5.44807  4.82747  3.36316  1.43841  6.22118  5.09694      6 - -
          2.68618  4.42225  2.77519  2.73123  3.46354  2.40513  3.72494  3.29354  2.67741  2.69355  4.24690  2.90347  2.73739  3.18146  2.89801  2.37887  2.77519  2.98518  4.58477  3.61503
          0.00431  5.84430  6.56664  0.61958  0.77255  0.48576  0.95510
      7   3.11312  3.95934  3.62878  0.90756  4.98762  4.11811  3.77322  3.79556  3.07125  3.97780  4.75036  3.46226  4.51026  3.00035  3.34714  2.69785  2.15963  3.13206  6.16100  4.78448      7 - -
          2.68618  4.42225  2.77519  2.73123  3.46354  2.40513  3.72494  3.29354  2.67741  2.69355  4.24690  2.90347  2.73739  3.18146  2.89801  2.37887  2.77519  2.98518  4.58477  3.61503
          0.01343  5.84430  4.56148  0.61958  0.77255  0.48576  0.95510
      8   2.83030  2.99524  4.13700  4.72480  2.92791  2.82291  4.90498  2.14777  4.51703  2.46659  3.14263  4.72462  4.93719  4.65453  4.53698  2.31795  1.91233  1.71325  5.40864  3.77942      8 - -
          2.68622  4.42229  2.77524  2.73127  3.46358  2.40517  3.72499  3.29358  2.67745  2.69359  4.24694  2.90351  2.73744  3.18150  2.89728  2.37891  2.77524  2.98522  4.58481  3.61507
          0.04992  3.05180  6.55756  0.20758  1.67422  0.45135  1.01271
      9   2.26663  4.67675  2.97033  2.78988  3.46664  3.49315  4.29352  3.47522  2.50603  2.95250  4.80267  2.63982  3.82363  3.04811  2.40917  2.13285  2.13945  3.43105  5.33330  3.81187     10 - -
          2.68618  4.42225  2.77519  2.73123  3.46354  2.40513  3.72494  3.29354  2.67741  2.69355  4.24690  2.90347  2.73739  3.18146  2.89801  2.37887  2.77519  2.98518  4.58477  3.61503
          0.00431  5.84430  6.56664  0.61958  0.77255  0.48576  0.95510
     10   3.32759  3.83658  3.54836  3.04888  4.91917  1.64228  4.33266  3.27467  2.86892  3.92007  4.70657  3.37864  1.53220  3.33481  3.39370  1.97431  3.17961  3.99702  6.12429  4.76174     11 - -
          2.68618  4.42225  2.77519  2.73123  3.46354  2.40513  3.72494  3.29354  2.67741  2.69355  4.24690  2.90347  2.73739  3.18146  2.89801  2.37887  2.77519  2.98518  4.58477  3.61503
          0.00431  5.84430  6.56664  0.61958  0.77255  0.48576  0.95510
     11   1.77378  4.55307  2.93371  3.92893  2.83499  2.66892  4.07986  2.05909  4.04463  2.00874  3.27101  4.62004  3.97579  4.53180  4.45171  2.89438  3.52417  2.31124  3.85580  3.55431     12 - -
          2.68618  4.42225  2.77519  2.73123  3.46354  2.40513  3.72494  3.29354  2.67741  2.69355  4.24690  2.90347  2.73739  3.18146  2.89801  2.37887  2.77519  2.98518  4.58477  3.61503
          0.00431  5.84430  6.56664  0.61958  0.77255  0.48576  0.95510
     12   1.75302  4.17700  2.68757  2.14606  4.84872  2.74775  4.34518  2.88943  3.12913  2.84048  4.65732  3.32869  2.88593  3.48179  3.60044  2.30761  2.97581  2.76502  6.08178  4.73160     13 - -
          2.68618  4.42225  2.77519  2.73123  3.46354  2.40513  3.72494  3.29354  2.67741  2.69355  4.24690  2.90347  2.73739  3.18146  2.89801  2.37887  2.77519  2.98518  4.58477  3.61503
          0.00431  5.84430  6.56664  0.61958  0.77255  0.48576  0.95510
     13   1.58180  5.75211  3.25369  2.54417  4.70588  2.84324  3.74463  3.09044  2.61407  3.74267  4.51305  3.42673  2.94425  3.40121  3.11086  2.21346  2.60147  2.90622  6.20355  3.62941     14 - -
          2.68618  4.42225  2.77519  2.73123  3.46354  2.40513  3.72494  3.29354  2.67741  2.69355  4.24690  2.90347  2.73739  3.18146  2.89801  2.37887  2.77519  2.98518  4.58477  3.61503
          0.00431  5.84430  6.56664  0.61958  0.77255  0.48576  0.95510
     14   1.55093  4.07720  5.02420  4.42991  3.94491  1.71197  4.84686  2.11034  4.28431  2.76467  3.38377  4.57345  4.90023  3.17573  4.41326  3.04361  2.48216  2.38741  5.46134  4.27555     15 - -
          2.68618  4.42225  2.77519  2.73123  3.46354  2.40513  3.72494  3.29354  2.67741  2.69355  4.24690  2.90347  2.73739  3.18146  2.89801  2.37887  2.77519  2.98518  4.58477  3.61503
          0.00431  5.84430  6.56664  0.61958  0.77255  0.48576  0.95510
     15   3.21204  4.79254  5.36824  3.23466  2.80386  4.58459  4.91772  1.28294  4.54139  2.16372  2.95014  3.30405  4.94828  4.67487  4.55378  3.89544  3.31241  1.75170  5.41483  2.57949     16 - -
          2.68618  4.42225  2.77519  2.73123  3.46354  2.40513  3.72494  3.29354  2.67741  2.69355  4.24690  2.90347  2.73739  3.18146  2.89801  2.37887  2.77519  2.98518  4.58477  3.61503
          0.02164  5.84430  3.98963  0.61958  0.77255  0.48576  0.95510
     16   2.53655  4.38206  3.46288  2.15967  4.57330  3.27536  4.20529  2.47983  2.86515  2.63911  3.02392  2.95469  4.58946  3.48443  2.62245  3.24702  2.99372  1.88016  5.90747  3.57472     17 - -
          2.68618  4.42225  2.77519  2.73123  3.46354  2.40513  3.72494  3.29354  2.67741  2.69355  4.24690  2.90347  2.73739  3.18146  2.89801  2.37887  2.77519  2.98518  4.58477  3.61503
          0.00439  5.82705  6.54940  0.61958  0.77255  0.42460  1.06142
     17   0.92294  4.46581  5.32973  4.71961  3.90248  3.47488  4.92066  2.78473  4.51780  2.26149  2.73856  4.73074  4.95068  4.66030  4.54693  3.50176  3.05999  1.92515  5.43202  4.25461     18 - -
          2.68618  4.42225  2.77519  2.73123  3.46354  2.40513  3.72494  3.29354  2.67741  2.69355  4.24690  2.90347  2.73739  3.18146  2.89801  2.37887  2.77519  2.98518  4.58477  3.61503
          0.00431  5.84430  6.56664  0.61958  0.77255  0.48576  0.95510
     18   1.01540  3.92802  5.30763  4.69783  3.89691  3.32610  4.90881  2.57360  4.49877  1.93033  3.20273  4.71609  4.94164  4.64373  4.53273  2.94551  2.61083  2.45328  5.42478  4.24711     19 - -
          2.68618  4.42225  2.77519  2.73123  3.46354  2.40513  3.72494  3.29354  2.67741  2.69355  4.24690  2.90347  2.73739  3.18146  2.89801  2.37887  2.77519  2.98518  4.58477  3.61503
          0.00431  5.84430  6.56664  0.61958  0.77255  0.48576  0.95510
     19   4.78994  7.48212  0.17593  3.59011  6.85131  4.70997  5.50222  6.61373  4.84746  6.00321  7.01626  2.79196  5.45771  4.72088  5.67104  4.58828  5.15859  6.06739  8.00949  6.39510     20 - -
          2.68618  4.42225  2.77519  2.73123  3.46354  2.40513  3.72494  3.29354  2.67741  2.69355  4.24690  2.90347  2.73739  3.18146  2.89801  2.37887  2.77519  2.98518  4.58477  3.61503
          0.00431  5.84430  6.56664  0.61958  0.77255  0.48576  0.95510
     20   1.88295  5.49304  3.42716  1.96690  4.49756  3.22355  4.14450  2.38153  2.82741  2.79551  4.31143  3.71801  4.56489  3.45986  3.08331  3.08882  2.20432  2.34003  6.00403  4.43195     21 - -
          2.68618  4.42225  2.77519  2.73123  3.46354  2.40513  3.72494  3.29354  2.67741  2.69355  4.24690  2.90347  2.73739  3.18146  2.89801  2.37887  2.77519  2.98518  4.58477  3.61503
          0.00431  5.84430  6.56664  0.61958  0.77255  0.48576  0.95510
     21   0.86406  4.21599  5.22779  4.63412  3.72477  3.27580  4.94293  3.18727  4.46079  2.91637  1.54309  4.69512  4.95325  4.62766  4.53733  3.87661  3.35843  3.00618  5.50380  4.32393     22 - -
          2.68618  4.42225  2.77519  2.73123  3.46354  2.40513  3.72494  3.29354  2.67741  2.69355  4.24690  2.90347  2.73739  3.18146  2.89801  2.37887  2.77519  2.98518  4.58477  3.61503
          0.00431  5.84430  6.56664  0.61958  0.77255  0.48576  0.95510
     22   2.32001  3.38161  5.30676  3.18733  3.89322  4.57576  4.90573  2.74117  4.02620  1.27756  3.12456  4.71458  4.94012  4.64149  4.53020  3.44710  2.34468  1.63288  5.42098  4.24332     23 - -
          2.68618  4.42225  2.77519  2.73123  3.46354  2.40513  3.72494  3.29354  2.67741  2.69355  4.24690  2.90347  2.73739  3.18146  2.89801  2.37887  2.77519  2.98518  4.58477  3.61503
          0.00431  5.84430  6.56664  0.61958  0.77255  0.48576  0.95510
     23   5.07789  6.90912  5.99330  4.78777  6.72143  5.42471  5.08645  5.90483  0.16790  5.13201  6.07525  4.98680  5.72589  4.21800  2.66632  5.04232  5.10541  5.63090  6.96943  6.02824     24 - -
          2.68618  4.42225  2.77519  2.73123  3.46354  2.40513  3.72494  3.29354  2.67741  2.69355  4.24690  2.90347  2.73739  3.18146  2.89801  2.37887  2.77519  2.98518  4.58477  3.61503
          0.00431  5.84430  6.56664  0.61958  0.77255  0.48576  0.95510
     24   1.13909  5.73236  3.61406  2.75984  5.04265  3.63913  3.69832  4.50157  2.38519  4.02550  4.78884  3.51651  4.50737  3.41970  3.54526  2.01114  2.23621  3.07127  6.19431  4.80905     25 - -
          2.68618  4.42225  2.77519  2.73123  3.46354  2.40513  3.72494  3.29354  2.67741  2.69355  4.24690  2.90347  2.73739  3.18146  2.89801  2.37887  2.77519  2.98518  4.58477  3.61503
          0.00431  5.84430  6.56664  0.61958  0.77255  0.48576  0.95510
     25   0.45065  5.49593  5.89333  5.68843  6.12496  2.64289  6.30367  5.58469  5.58405  5.28911  6.06255  5.16386  5.17907  5.71593  5.66155  2.30759  2.29030  3.18326  7.49337  6.42831     26 - -
          2.68618  4.42225  2.77519  2.73123  3.46354  2.40513  3.72494  3.29354  2.67741  2.69355  4.24690  2.90347  2.73739  3.18146  2.89801  2.37887  2.77519  2.98518  4.58477  3.61503
          0.00431  5.84430  6.56664  0.61958  0.77255  0.48576  0.95510
     26   2.73265  5.82535  1.76619  2.44370  4.33854  3.02289  3.95615  4.37945  3.00855  3.78548  4.03702  1.81622  3.18011  2.58807  2.85426  2.54448  3.01323  4.21627  6.25772  4.62717     27 - -
          2.68620  4.42227  2.77522  2.73126  3.46356  2.40487  3.72497  3.29356  2.67743  2.69357  4.24692  2.90349  2.73742  3.18149  2.89803  2.37889  2.77522  2.98521  4.58479  3.61505
          0.03087  3.54081  6.56664  0.28382  1.39797  0.48576  0.95510
     27   3.53658  5.38317  6.19263  5.66590  4.73486  5.55646  6.09890  1.75340  5.53856  3.25359  3.76840  5.72711  5.85502  5.74123  5.62438  3.81649  3.71766  0.44395  6.53423  5.32551     29 - -
          2.68618  4.42225  2.77519  2.73123  3.46354  2.40513  3.72494  3.29354  2.67741  2.69355  4.24690  2.90347  2.73739  3.18146  2.89801  2.37887  2.77519  2.98518  4.58477  3.61503
          0.00431  5.84430  6.56664  0.61958  0.77255  0.48576  0.95510
     28   2.76013  5.07152  2.88324  1.46098  4.56865  4.08685  3.56239  4.65903  2.44769  3.94649  4.86674  3.15421  4.48034  2.23885  2.33748  2.82868  2.17183  3.92652  6.25844  4.41315     30 - -
          2.68618  4.42225  2.77519  2.73123  3.46354  2.40513  3.72494  3.29354  2.67741  2.69355  4.24690  2.90347  2.73739  3.18146  2.89801  2.37887  2.77519  2.98518  4.58477  3.61503
          0.00431  5.84430  6.56664  0.61958  0.77255  0.48576  0.95510
     29   2.70867  3.76338  5.41621  4.80123  3.67157  4.61538  4.95109  1.94296  4.58500  1.07346  3.19165  4.78117  2.67219  4.71362  4.58992  3.92793  3.67329  1.87554  5.43902  3.94363     31 - -
          2.68618  4.42225  2.77519  2.73123  3.46354  2.40513  3.72494  3.29354  2.67741  2.69355  4.24690  2.90347  2.73739  3.18146  2.89801  2.37887  2.77519  2.98518  4.58477  3.61503
          0.00431  5.84430  6.56664  0.61958  0.77255  0.48576  0.95510
     30   3.10903  4.26472  5.18882  3.29664  3.67870  1.92768  4.88167  2.05116  3.63927  2.05384  3.69946  4.65758  4.92389  4.07268  4.48295  3.53337  3.34948  1.25672  5.43480  4.25412     32 - -
          2.68618  4.42225  2.77519  2.73123  3.46354  2.40513  3.72494  3.29354  2.67741  2.69355  4.24690  2.90347  2.73739  3.18146  2.89801  2.37887  2.77519  2.98518  4.58477  3.61503
          0.00431  5.84430  6.56664  0.61958  0.77255  0.48576  0.95510
     31   2.91479  5.73700  2.72343  2.50136  2.69231  2.28170  4.29846  3.47978  2.68536  3.38671  4.55377  3.25018  4.49967  2.88870  2.52983  2.69769  2.63246  2.67899  6.19224  2.61709     33 - -
          2.68618  4.42225  2.77519  2.73123  3.46354  2.40513  3.72494  3.29354  2.67741  2.69355  4.24690  2.90347  2.73739  3.18146  2.89801  2.37887  2.77519  2.98518  4.58477  3.61503
          0.00431  5.84430  6.56664  0.61958  0.77255  0.48576  0.95510
     32   1.94092  3.94221  5.36184  4.74759  2.80596  4.58169  4.54948  2.25710  4.09052  1.82160  3.31258  4.47655  4.94555  2.92262  3.88119  3.48479  3.35591  2.15942  4.43673  1.98664     34 - -
          2.68618  4.42225  2.77519  2.73123  3.46354  2.40513  3.72494  3.29354  2.67741  2.69355  4.24690  2.90347  2.73739  3.18146  2.89801  2.37887  2.77519  2.98518  4.58477  3.61503
          0.00431  5.84430  6.56664  0.61958  0.77255  0.48576  0.95510
     33   2.75609  5.81756  2.17079  1.71402  4.30515  2.88405  3.88589  3.46518  2.30136  4.12159  4.32887  3.42702  4.48215  2.87062  2.31719  2.93974  3.03084  3.02730  4.94192  3.41790     35 - -
          2.68618  4.42225  2.77519  2.73123  3.46354  2.40513  3.72494  3.29354  2.67741  2.69355  4.24690  2.90347  2.73739  3.18146  2.89801  2.37887  2.77519  2.98518  4.58477  3.61503
          0.00431  5.84430  6.56664  0.61958  0.77255  0.48576  0.95510
     34   2.82533  5.32562  3.80352  3.35561  3.57969  3.54604  4.45938  3.37849  2.40754  2.42905  3.87792  3.20263  3.59433  3.25017  2.25258  2.04772  2.36452  2.20264  4.33103  3.97893     36 - -
          2.68618  4.42225  2.77519  2.73123  3.46354  2.40513  3.72494  3.29354  2.67741  2.69355  4.24690  2.90347  2.73739  3.18146  2.89801  2.37887  2.77519  2.98518  4.58477  3.61503
          0.00431  5.84430  6.56664  0.61958  0.77255  0.48576  0.95510
     35   2.34378  5.09391  4.01889  2.38556  2.26614  3.41258  4.60439  2.16848  3.25798  3.06381  3.31879  3.31687  2.35193  3.93719  3.98979  3.12073  2.71748  2.20133  5.67564  4.44110     37 - -
          2.68618  4.42225  2.77519  2.73123  3.46354  2.40513  3.72494  3.29354  2.67741  2.69355  4.24690  2.90347  2.73739  3.18146  2.89801  2.37887  2.77519  2.98518  4.58477  3.61503
          0.00431  5.84430  6.56664  0.61958  0.77255  0.48576  0.95510
     36   2.94433  2.36997  3.09294  2.81314  3.87103  2.21494  4.29294  4.00470  2.47478  3.73737  4.02533  3.24446  3.82347  3.30410  2.06168  2.19437  2.91986  4.13110  6.20654  2.94726     38 - -
          2.68569  4.42305  2.77532  2.73158  3.46171  2.40427  3.72525  3.29288  2.67821  2.69337  4.24737  2.90363  2.73770  3.18087  2.89865  2.37919  2.77544  2.98566  4.58557  3.61415
          0.55447  0.85751  6.56664  0.68011  0.70636  0.48576  0.95510
     37   2.21959  4.75896  3.51854  3.03536  5.08462  1.29029  4.15775  4.55301  2.70304  3.65984  4.81249  3.12051  2.73313  3.11479  3.37197  2.31069  2.55148  3.83772  6.21328  4.81828     41 - -
          2.68621  4.42228  2.77523  2.73127  3.46342  2.40510  3.72498  3.29357  2.67744  2.69345  4.24693  2.90341  2.73743  3.18150  2.89804  2.37878  2.77523  2.98522  4.58480  3.61506
          0.04186  3.22914  6.56664  0.23299  1.57101  0.48576  0.95510
     38   2.25282  5.20962  4.06383  3.50057  4.36983  1.05190  4.52875  3.74240  3.47101  2.83476  3.72984  3.31247  4.67452  3.79239  3.21232  2.33237  3.04035  2.94644  5.77521  3.78254     43 - -
          2.68461  4.42337  2.77606  2.73235  3.46319  2.40414  3.72187  3.29466  2.67803  2.69380  4.24802  2.90271  2.73724  3.18258  2.89826  2.37820  2.77553  2.98586  4.58453  3.61583
          0.65119  1.44361  1.41676  1.57118  0.23294  0.48576  0.95510
     39   3.15909  5.48381  3.49046  1.95655  3.99178  2.56492  3.68430  3.53417  1.73376  2.42217  3.68049  3.29699  4.35636  3.17312  2.38918  3.04650  3.39033  3.83655  3.83982  3.39272     54 - -
          2.68618  4.42225  2.77519  2.73123  3.46354  2.40513  3.72494  3.29354  2.67741  2.69355  4.24690  2.90347  2.73739  3.18146  2.89801  2.37887  2.77519  2.98518  4.58477  3.61503
          0.00569  5.56842  6.29077  0.61958  0.77255  1.38195  0.28914
     40   2.63074  3.19017  5.16008  3.37015  2.48820  3.41392  4.73065  2.37354  4.34045  2.37744  3.33080  3.65341  4.76312  4.47872  4.36185  2.95273  3.18713  1.43475  4.67845  2.43431     55 - -
          2.68618  4.42225  2.77519  2.73123  3.46354  2.40513  3.72494  3.29354  2.67741  2.69355  4.24690  2.90347  2.73739  3.18146  2.89801  2.37887  2.77519  2.98518  4.58477  3.61503
          0.00565  5.57502  6.29737  0.61958  0.77255  1.34263  0.30267
     41   3.01659  3.17296  5.21526  4.59915  2.33853  3.94995  4.74558  1.81005  4.38161  2.08183  3.18814  4.57735  4.77510  4.51081  4.38603  3.35871  1.78122  2.19275  4.40026  2.84925     56 - -
          2.68618  4.42225  2.77519  2.73123  3.46354  2.40513  3.72494  3.29354  2.67741  2.69355  4.24690  2.90347  2.73739  3.18146  2.89801  2.37887  2.77519  2.98518  4.58477  3.61503
          0.00559  5.58502  6.30736  0.61958  0.77255  0.16726  1.87067
     42   2.47212  4.44366  5.39802  4.78224  2.66022  3.27590  4.92865  1.61389  4.56478  1.54431  3.46556  4.76010  4.95687  4.69386  4.56893  3.90579  3.43286  1.58001  5.41849  3.73805     57 - -
          2.68621  4.42228  2.77522  2.73126  3.46356  2.40485  3.72497  3.29357  2.67743  2.69357  4.24692  2.90349  2.73742  3.18149  2.89803  2.37889  2.77522  2.98521  4.58479  3.61506
          0.03336  3.46093  6.56664  0.27039  1.44003  0.48576  0.95510
     43   2.79789  3.25766  5.16367  2.44486  3.09746  4.55430  4.58319  1.58581  2.86266  2.23917  2.83929  4.64496  4.92018  3.68002  4.47244  3.45160  2.61067  2.03037  5.43794  3.86611     59 - -
          2.68618  4.42225  2.77519  2.73123  3.46354  2.40513  3.72494  3.29354  2.67741  2.69355  4.24690  2.90347  2.73739  3.18146  2.89801  2.37887  2.77519  2.98518  4.58477  3.61503
          0.00431  5.84430  6.56664  0.61958  0.77255  0.48576  0.95510
     44   4.27913  4.77274  6.32192  5.75638  2.34077  5.64980  6.06287  1.19721  5.60225  1.36203  3.39903  5.82267  5.87744  5.66422  5.61057  5.01152  4.51152  1.43629  6.34756  5.24624     60 - -
          2.68618  4.42225  2.77519  2.73123  3.46354  2.40513  3.72494  3.29354  2.67741  2.69355  4.24690  2.90347  2.73739  3.18146  2.89801  2.37887  2.77519  2.98518  4.58477  3.61503
          0.00431  5.84430  6.56664  0.61958  0.77255  0.48576  0.95510
     45   2.21838  4.29383  3.48438  2.64137  4.41686  2.51246  2.51392  3.72031  2.90982  3.27778  4.78995  3.37054  4.49904  3.11852  2.34226  2.41127  1.84632  3.70060  6.19433  4.09196     61 - -
          2.68618  4.42225  2.77519  2.73123  3.46354  2.40513  3.72494  3.29354  2.67741  2.69355  4.24690  2.90347  2.73739  3.18146  2.89801  2.37887  2.77519  2.98518  4.58477  3.61503
          0.00431  5.84430  6.56664  0.61958  0.77255  0.48576  0.95510
     46   2.55521  5.55067  5.86419  5.91443  6.51866  0.27214  6.57081  6.05614  5.99713  5.74309  6.45576  5.24372  5.22470  6.01547  5.95855  2.29775  4.23203  5.03024  7.84795  6.86285     62 - -
          2.68544  4.42243  2.77514  2.73098  3.46372  2.40531  3.72513  3.29372  2.67759  2.69373  4.24708  2.90340  2.73697  3.18165  2.89819  2.37877  2.77538  2.98537  4.58495  3.61522
          0.22131  1.62390  6.56664  0.06383  2.78327  0.48576  0.95510
     47   3.09997  5.85627  1.09176  2.31600  5.20126  3.44257  4.01388  4.68896  2.94976  4.16155  4.89778  2.43794  3.92091  3.39465  2.87033  2.19218  3.10618  4.24703  6.28820  4.87434     64 - -
          2.68618  4.42225  2.77519  2.73123  3.46354  2.40513  3.72494  3.29354  2.67741  2.69355  4.24690  2.90347  2.73739  3.18146  2.89801  2.37887  2.77519  2.98518  4.58477  3.61503
          0.00431  5.84430  6.56664  0.61958  0.77255  0.48576  0.95510
     48   3.12356  4.03677  4.55114  3.15478  3.90936  4.43473  4.71396  2.81484  3.89818  2.32655  4.07546  4.29328  2.73083  2.72915  3.08760  2.55671  2.88432  1.18280  5.56504  4.13255     65 - -
          2.68618  4.42225  2.77519  2.73123  3.46354  2.40513  3.72494  3.29354  2.67741  2.69355  4.24690  2.90347  2.73739  3.18146  2.89801  2.37887  2.77519  2.98518  4.58477  3.61503
          0.00431  5.84430  6.56664  0.61958  0.77255  0.48576  0.95510
     49   1.52998  5.82023  3.18305  2.47265  5.15654  1.88088  4.29637  4.63620  3.03799  4.12267  4.86578  3.57345  4.49939  2.85410  3.32366  1.56854  3.56431  4.20671  4.69470  4.85410     66 - -
          2.68618  4.42225  2.77519  2.73123  3.46354  2.40513  3.72494  3.29354  2.67741  2.69355  4.24690  2.90347  2.73739  3.18146  2.89801  2.37887  2.77519  2.98518  4.58477  3.61503
          0.00431  5.84430  6.56664  0.61958  0.77255  0.48576  0.95510
     50   1.19690  6.10043  1.66355  1.79255  5.43600  3.97345  4.48648  4.93305  3.27868  4.40294  5.15424  3.26679  4.66445  3.35829  3.48613  2.42851  3.80054  4.48804  6.53283  5.09765     67 - -
          2.68618  4.42225  2.77519  2.73123  3.46354  2.40513  3.72494  3.29354  2.67741  2.69355  4.24690  2.90347  2.73739  3.18146  2.89801  2.37887  2.77519  2.98518  4.58477  3.61503
          0.00431  5.84430  6.56664  0.61958  0.77255  0.48576  0.95510
     51   3.43073  3.46421  5.96180  5.40818  4.51099  5.23233  5.72805  2.34137  5.24650  3.04933  4.42399  5.42619  5.57932  5.41952  5.30051  3.95052  3.05630  0.42128  6.19684  5.00242     68 - -
          2.68618  4.42225  2.77519  2.73123  3.46354  2.40513  3.72494  3.29354  2.67741  2.69355  4.24690  2.90347  2.73739  3.18146  2.89801  2.37887  2.77519  2.98518  4.58477  3.61503
          0.00431  5.84430  6.56664  0.61958  0.77255  0.48576  0.95510
     52   3.15264  5.82429  3.25129  1.99330  5.16940  3.74898  4.27439  3.54157  1.90614  3.39479  3.99203  2.90932  4.48083  2.16440  1.69584  3.13993  2.67716  4.21495  6.25694  4.28884     69 - -
          2.68618  4.42225  2.77519  2.73123  3.46354  2.40513  3.72494  3.29354  2.67741  2.69355  4.24690  2.90347  2.73739  3.18146  2.89801  2.37887  2.77519  2.98518  4.58477  3.61503
          0.00431  5.84430  6.56664  0.61958  0.77255  0.48576  0.95510
     53   1.41066  5.78360  3.49770  2.45830  5.11107  4.09629  3.64485  3.70763  3.02713  3.57659  4.24078  2.99873  4.48933  2.23284  2.84820  2.17290  2.44294  3.75337  6.22697  3.88598     70 - -
          2.68618  4.42225  2.77519  2.73123  3.46354  2.40513  3.72494  3.29354  2.67741  2.69355  4.24690  2.90347  2.73739  3.18146  2.89801  2.37887  2.77519  2.98518  4.58477  3.61503
          0.00431  5.84430  6.56664  0.61958  0.77255  0.48576  0.95510
     54   0.37304  5.54268  5.72598  5.62082  6.37184  2.18266  6.36829  5.88252  5.60260  5.55766  6.29212  5.15576  5.19760  5.75079  4.24570  2.12314  4.20220  4.95491  7.69441  6.65356     71 - -
          2.68618  4.42225  2.77519  2.73123  3.46354  2.40513  3.72494  3.29354  2.67741  2.69355  4.24690  2.90347  2.73739  3.18146  2.89801  2.37887  2.77519  2.98518  4.58477  3.61503
          0.00431  5.84430  6.56664  0.61958  0.77255  0.48576  0.95510
     55   2.69593  3.90139  4.36909  4.75886  3.88986  2.69375  4.92349  1.77613  4.54668  1.96349  2.62132  4.74830  4.95312  4.68037  4.55926  3.58719  3.30878  1.25784  5.42047  4.24412     72 - -
          2.68618  4.42225  2.77519  2.73123  3.46354  2.40513  3.72494  3.29354  2.67741  2.69355  4.24690  2.90347  2.73739  3.18146  2.89801  2.37887  2.77519  2.98518  4.58477  3.61503
          0.00431  5.84430  6.56664  0.61958  0.77255  0.48576  0.95510
     56   2.75790  5.82621  1.87704  1.51115  5.17217  3.92458  4.06276  3.25625  2.43170  3.69825  4.46050  3.25130  4.48041  2.63773  2.51003  2.51880  3.06494  4.21733  6.25836  4.84687     73 - -
          2.68618  4.42225  2.77519  2.73123  3.46354  2.40513  3.72494  3.29354  2.67741  2.69355  4.24690  2.90347  2.73739  3.18146  2.89801  2.37887  2.77519  2.98518  4.58477  3.61503
          0.00431  5.84430  6.56664  0.61958  0.77255  0.48576  0.95510
     57   0.97339  4.47153  3.57163  2.50766  4.34713  4.17471  3.15353  3.54434  3.11092  3.41836  4.17888  3.44729  4.56389  3.16698  3.33803  2.80503  3.06963  2.71196  6.00656  4.34696     74 - -
          2.68618  4.42225  2.77519  2.73123  3.46354  2.40513  3.72494  3.29354  2.67741  2.69355  4.24690  2.90347  2.73739  3.18146  2.89801  2.37887  2.77519  2.98518  4.58477  3.61503
          0.00431  5.84430  6.56664  0.61958  0.77255  0.48576  0.95510
     58   1.34888  3.15988  5.34158  4.73661  3.45381  1.47881  4.94999  2.19608  4.53825  2.93302  3.95750  4.74750  4.96707  4.68314  4.57183  3.65806  3.52141  2.16216  5.46664  4.28898     75 - -
          2.68618  4.42225  2.77519  2.73123  3.46354  2.40513  3.72494  3.29354  2.67741  2.69355  4.24690  2.90347  2.73739  3.18146  2.89801  2.37887  2.77519  2.98518  4.58477  3.61503
          0.00431  5.84430  6.56664  0.61958  0.77255  0.48576  0.95510
     59   2.57205  4.06857  4.12499  2.38219  4.31516  4.07142  4.55373  2.36340  2.51718  1.75954  3.28885  3.56247  4.69356  3.38759  2.55471  3.13139  3.18410  2.08533  5.73604  4.48638     76 - -
          2.68618  4.42225  2.77519  2.73123  3.46354  2.40513  3.72494  3.29354  2.67741  2.69355  4.24690  2.90347  2.73739  3.18146  2.89801  2.37887  2.77519  2.98518  4.58477  3.61503
          0.01591  5.84430  4.35176  0.61958  0.77255  0.48576  0.95510
     60   1.82952  5.81831  2.26247  1.95227  4.68388  3.34388  4.10714  3.94788  2.43736  3.86718  4.41124  2.85838  4.47335  2.56859  2.86835  2.62004  2.73524  3.80947  6.25064  3.65831     77 - -
          2.68618  4.42225  2.77519  2.73123  3.46354  2.40513  3.72494  3.29354  2.67741  2.69355  4.24690  2.90347  2.73739  3.18146  2.89801  2.37887  2.77519  2.98518  4.58477  3.61503
          0.00436  5.83275  6.55510  0.61958  0.77255  0.55835  0.84898
     61   1.62344  4.74256  4.12130  2.30014  3.12469  3.16677  4.54778  2.94761  3.19568  2.78682  4.05620  3.40161  4.68716  3.60966  3.30551  2.67498  2.77727  2.27908  5.72628  2.72489     78 - -
          2.68618  4.42225  2.77519  2.73123  3.46354  2.40513  3.72494  3.29354  2.67741  2.69355  4.24690  2.90347  2.73739  3.18146  2.89801  2.37887  2.77519  2.98518  4.58477  3.61503
          0.00436  5.83275  6.55510  0.61958  0.77255  0.55835  0.84898
     62   1.69492  4.00883  4.70604  4.14333  3.12767  2.04383  4.52841  2.60280  4.46150  1.56091  3.77686  4.68854  4.37765  4.61258  4.50707  3.59345  2.67550  2.20682  5.41579  4.06645     79 - -
          2.68618  4.42225  2.77519  2.73123  3.46354  2.40513  3.72494  3.29354  2.67741  2.69355  4.24690  2.90347  2.73739  3.18146  2.89801  2.37887  2.77519  2.98518  4.58477  3.61503
          0.00436  5.83275  6.55510  0.61958  0.77255  0.55835  0.84898
     63   2.74296  5.81904  2.95676  1.87001  5.16502  2.07593  3.72974  3.73763  2.03176  2.99346  4.33400  2.85600  3.93624  2.94546  2.57447  2.40366  3.53741  4.00957  6.25118  4.83968     80 - -
          2.68618  4.42225  2.77519  2.73123  3.46354  2.40513  3.72494  3.29354  2.67741  2.69355  4.24690  2.90347  2.73739  3.18146  2.89801  2.37887  2.77519  2.98518  4.58477  3.61503
          0.00436  5.83275  6.55510  0.61958  0.77255  0.55835  0.84898
     64   2.61256  4.86600  2.67015  1.94143  4.81469  3.51370  4.26659  4.65219  2.17084  3.57569  4.85974  2.19133  3.97946  2.56735  2.20993  2.73236  2.79288  3.17353  6.25141  4.83983     81 - -
          2.68626  4.42233  2.77499  2.73131  3.46361  2.40490  3.72502  3.29327  2.67748  2.69362  4.24646  2.90354  2.73747  3.18154  2.89808  2.37886  2.77518  2.98526  4.58485  3.61511
          0.53205  2.46889  1.11498  0.13366  2.07853  0.55835  0.84898
     65   2.37101  5.40714  3.42128  2.35872  3.47716  3.48171  3.28841  3.01142  1.98097  3.20768  3.75426  3.11787  3.71442  3.11686  2.57803  2.62871  2.61103  2.79969  5.88493  3.61755     83 - -
          2.68555  4.42075  2.77549  2.73065  3.46491  2.40446  3.72621  3.29459  2.67701  2.69363  4.24674  2.90459  2.73683  3.17994  2.89685  2.37917  2.77571  2.98610  4.58626  3.61620
          1.16853  0.37533  6.15983  1.21287  0.35289  0.19114  1.74878
     66   3.39544  4.39379  5.32593  3.70865  2.49749  4.56113  4.35381  2.20154  4.20932  1.35056  3.73308  3.94966  4.21510  4.05531  4.52498  3.66106  2.87044  1.53426  5.39658  3.08082     93 - -
          2.68618  4.42225  2.77519  2.73123  3.46354  2.40513  3.72494  3.29354  2.67741  2.69355  4.24690  2.90347  2.73739  3.18146  2.89801  2.37887  2.77519  2.98518  4.58477  3.61503
          0.00443  5.81794  6.54028  0.61958  0.77255  0.64334  0.74556
     67   2.29349  4.77210  5.35094  4.12578  2.66149  4.56432  4.38402  2.04211  4.52295  1.46275  3.39510  4.31402  4.92811  4.65580  3.80668  3.48384  3.37612  1.63040  5.39374  2.92560     94 - -
          2.68618  4.42225  2.77519  2.73123  3.46354  2.40513  3.72494  3.29354  2.67741  2.69355  4.24690  2.90347  2.73739  3.18146  2.89801  2.37887  2.77519  2.98518  4.58477  3.61503
          0.00443  5.81794  6.54028  0.61958  0.77255  0.64334  0.74556
     68   2.20757  4.53395  2.58783  2.77870  4.68897  2.30297  3.34729  4.18438  2.73421  3.96353  4.84585  2.82601  4.46507  2.78295  2.90143  1.65870  3.26441  4.19476  6.23833  2.85708     95 - -
          2.68618  4.42225  2.77519  2.73123  3.46354  2.40513  3.72494  3.29354  2.67741  2.69355  4.24690  2.90347  2.73739  3.18146  2.89801  2.37887  2.77519  2.98518  4.58477  3.61503
          0.02953  5.81794  3.64505  0.61958  0.77255  0.64334  0.74556
     69   2.58001  4.99841  3.10710  2.72255  2.96309  4.08249  2.53371  4.02006  2.60266  3.95995  3.95346  3.22030  4.47467  3.03768  3.15715  1.49804  2.54157  3.21953  5.21439  3.23604     96 - -
          2.68618  4.42225  2.77519  2.73123  3.46354  2.40513  3.72494  3.29354  2.67741  2.69355  4.24690  2.90347  2.73739  3.18146  2.89801  2.37887  2.77519  2.98518  4.58477  3.61503
          0.01126  5.79295  4.81019  0.61958  0.77255  0.76969  0.62205
     70   2.95224  4.98565  2.91296  2.96846  3.05765  3.90583  2.45474  3.42454  2.88469  2.48084  3.25011  2.82535  4.53212  2.65707  3.25499  2.79811  2.37468  2.69053  5.95733  2.68565     97 - -
          2.68618  4.42225  2.77519  2.73123  3.46354  2.40513  3.72494  3.29354  2.67741  2.69355  4.24690  2.90347  2.73739  3.18146  2.89801  2.37887  2.77519  2.98518  4.58477  3.61503
          0.02504  5.78626  3.83246  0.61958  0.77255  0.80048  0.59623
     71   3.34369  4.87237  2.54488  3.87793  3.98259  3.13842  4.70592  1.75437  3.41217  2.87945  3.98517  4.32729  4.13892  4.20740  4.19612  3.69102  3.26879  1.06695  5.47866  3.33042     98 - -
          2.68633  4.42240  2.77534  2.73078  3.46369  2.40513  3.72509  3.29298  2.67742  2.69370  4.24704  2.90361  2.73700  3.18161  2.89815  2.37873  2.77534  2.98533  4.58492  3.61518
          0.09523  2.85702  3.39922  1.02522  0.44428  0.88768  0.53036
     72   2.98745  2.95534  3.48812  3.83300  3.94538  3.18372  4.69353  0.92727  3.24464  2.38331  3.81509  4.32869  4.06527  3.83990  4.19331  3.33555  3.32217  2.67009  5.44420  4.24588    103 - -
          2.68632  4.42240  2.77534  2.73138  3.46368  2.40487  3.72509  3.29369  2.67755  2.69369  4.24704  2.90361  2.73754  3.18161  2.89815  2.37822  2.77534  2.98460  4.58491  3.61518
          0.14512  3.07895  2.41834  1.21322  0.35274  1.00933  0.45329
     73   2.34575  5.70666  2.73818  2.47732  5.05025  2.75251  3.68907  4.53540  2.89655  4.01150  4.74831  3.20639  1.45481  3.25706  2.72108  2.49139  2.58086  4.09663  6.14051  4.72994    108 - -
          2.68632  4.42239  2.77534  2.73137  3.46368  2.40527  3.72467  3.29250  2.67755  2.69353  4.24626  2.90361  2.73754  3.18161  2.89815  2.37901  2.77434  2.98521  4.58491  3.61517
          0.10223  2.34907  6.36427  0.68051  0.70595  0.19207  1.74438
     74   3.10688  5.82592  2.99064  2.71484  4.70070  3.79803  3.79681  4.15695  2.35225  3.98136  4.39037  1.85354  4.48046  2.67548  1.64570  1.91283  3.42127  4.21697  6.25814  4.32186    111 - -
          2.68618  4.42225  2.77519  2.73123  3.46354  2.40513  3.72494  3.29354  2.67741  2.69355  4.24690  2.90347  2.73739  3.18146  2.89801  2.37887  2.77519  2.98518  4.58477  3.61503
          0.00431  5.84430  6.56664  0.61958  0.77255  0.48576  0.95510
     75   2.71502  4.13721  5.13329  4.53398  3.92837  4.55145  4.87521  2.02383  4.36957  2.83460  3.82785  4.63203  1.38602  4.54595  3.88299  2.66779  2.07181  2.01476  5.44989  4.26746    112 - -
          2.68618  4.42225  2.77519  2.73123  3.46354  2.40513  3.72494  3.29354  2.67741  2.69355  4.24690  2.90347  2.73739  3.18146  2.89801  2.37887  2.77519  2.98518  4.58477  3.61503
          0.00290  5.84289        *  0.61958  0.77255  0.00000        *
//
