# Supplementary material for: A Taxonomy of Bacterial Microcompartment Loci Constructed by a Novel Scoring Method
Source: PLoS Comput Biol. 2014 Oct 23;10(10):e1003898. doi: 10.1371/journal.pcbi.1003898 (PMC4207490; doi:10.1371/journal.pcbi.1003898)
Supplement: Dataset S6 — Aldehyde dehydrogenase alignment. (FASTA) [file pcbi.1003898.s006.fasta]

>SCM4[candidate/47-472 division BRC1 bacterium SCGC AAA257-C11 (Etoliko_001_139) : A257C11DRAFT_contig_1_0.2]
DGVFEDIEDAVRAATFAAKQFASMEERKRFISVIRETSRQNARVWAELTVQDTGMGRVDHKVIKHTLALEKT
PGPEELTTTCVTGDKGLMIQEYTPFGVIGTITPSTNPVSTVINHSIAMLSAGNTIIFGPHPGAVRCTLESMQ
TINRALVSAGAPTNLMTSVREPSLRTAKKIMNHENIPLLVATGGPSVVKAALASPKRAIVAGPGNPPVIVDE
TADINNAARSTYAGSSFDNNMPCICEKECFVLSQIYDDFLSAIRQQGAYLLDRNQTETLMRVVLTDGHVNRD
WVGKDVSTIAQSINISNCELLIAEVDRSHPLVIHEMLMPILGIVRVNSFDEAVTAAVEAEHGFSHTAIIHSR
SVDRITQFARAIKVNLFVANGPCGAVLGDGEGCTAFTIAS-TGEGPCTPITFSIIKRFVVADSLRFV
>MUF[Mahella/49-475 australiensis 50-1 BON]B
DGIFDDVESALDAAAKAQRQLVGMEKRKQIISSMRKICLENAERLAEMAWKETRLGRYQDKIVKNRNAALLT
PGVEDLEQKLDVGDVGMILTQRGPFGLVISVEPTTNPTSSLINHSIAMVAAGNAVYFAPHPRALKVSLETIS
LLNKAITEVGGPANVVVTARTASVDNVNKAFAHKDVKLIVATGGAALVKAAMTSGKKCIAGGPGNPPVVVDE
TANIELAAKNIVLGASFDNNMLCISEKEVFAVQSICDELIAAMERNGNYIARGDVIDAITELVVTDGHINGK
FVGQNPSVILRELGIDEIRAIIMEVSADHPLVTLEQLMPILPIVRVRDFEEALQLSVAMEHGFRHTAAIYTK
DYERAARFAQVIEATLTVINVPTYTGLGDGIGKPTMTVAGPTGEGITSPRTYTRERNAVFGGSLSIK
>MUF[Mahella/40-466 australiensis 50-1 BON]A
WGVYTDVDEAMEVVNKAQKEFAPISKRDEIISAIRTAGVENAEHLARIAHEVTGYGRIEDKTVKNRNAAMLT
PGIEDLQKEFLSGDGGSVIVEYGPMGVIASLMPSTHPTAFVINHAIAMLAAGNAIFICPHPKAQAATLEAMK
ALNKAIVEAGGPKYLMVAVDKADMETSNKVYAHPYVKMVAAAGGEGVIRAALKSGKKAITGGPGNPPVVVDE
TADIAKAAKDIIDGESYDNNVLCIAEKEVFVVESVVDRLIAEMQKNNAYLIKGQDVANLTGVTIKDGKPNGQ
LVGKNPSVILKEIGIDDVRTVIFEAPPEHPLVMIEQLMPVLPIVRVKDFDEAVKWAVKAEHGDGHTAILHSN
NINRITEYARAMQVTVLVVNAPSYSCMDQSKTLVAHTLTGPTGEGFCTPRHFTRQERIVLGGAFHFV
>MUF[Haliangium/52-478 ochraceum DSM 14365]
LGVYADADAAVNAARRGFAANEPLRTRQAMIDAMRKVARAHIPELARYAVAETGLGRYEDKLAKNELVIAKT
PGPEILAPVAYTGDDGLTLTERAPYGVIGAITPCTNPTETVICNAIGMLSGGNAVVFNVHPSAARVCNWLVH
LLNEAIMSVGGPRDAITSVESPTIDSAQTLMTHAGVRLVVVTGGPGVVRAAMKSGKKVIAAGPGNPPAVVDE
TANLAKAAAAIIKGASIDNNIICTAEKEIVAVASIADELSRLLGQRGALVLGDAQVRALERVVLDGEHVNKE
WVGKDASRIAEQIGLSDLRLLVCPVDEGHPFVQHELLMPVIGLVRVSDATEAMATAVRVEHGFCHTAVMHST
HIDRLSAMARVCNASIFVKNDCNLAGLGGGEGFTSFTIASPTGEGLTTARDFTRVRRCTLKESFRFV
>SCM2[SAR406/44-470 cluster bacterium SCGC AAA257-N23 (Etoliko_001_146) : A257N23DRAFT_contig_29_0.30]
LGTFKDVDSAVKAAKVAHDELMTLKKRDEIVAGIRSKMMEHAEDLAKRAFNETGLGRVEDKIEKNKLVTEKT
PGTEFLKPVAQTGDRGLTLVEPAPYGVIGGITPCTNPTSTIICNTIGMIAAGNSVVFNAHPSAKNVSIYNIS
LLNKAITEAGGPSNLVTTIAEPTIQSAQELMKHSGIRLLVVTGGSGVVTAAMESGKRAICAGPGNPPVVVDE
SADIQNAAKCIMKGASMDNNIICVDEKEVFVVESVGDLLISAFSKNGAVVLNPEQVQQIEKVIFAPAVIEKS
LIGKNVKTILSKIGVDKVRLAIAPVEQYHPLVWTEQMLPVLPVVRMPEVNSAIDIAKEAEHNFGHSAIMHSK
NLDNLSRMARVMNCSIFVKNGPSLAGLGGGEGYCSFSIASPTGEGITNPRSFSRERRCVLVDHFRIV
>SCM1[candidate/37-463 division OP9 bacterium JGI 0000079-F20 (TAbiofilm_001_232) : J0000079F20DRAFT_contig_7_0.9]
KGLFSSIELAIDAAEKAFYQLHTLDHRKEMIRRIRKIIISNQEYLSKLAVEETGFGRVEDKIEKHKLVALKT
PGVEDLEPIAYTDDHGMTLVERAPYGVIGAIIPSTNPTTSVINNTISMIAGGNTVVFHPHPNAKRCSCATVS
LINQAIIDAGGPEDVITALQNPTLETAQTMMKHPKIRLLVVTGGPGVVKIAMNSGKKVIAAGPGNPPCVVDE
TADIPKAGRDIVRGAGFDNNIICICEKEILAVSSIADRLKEEMKKNGAYELNKSQIDKITSIVIEEGIPNKK
FVGKNASVIAKQIGLDEIRLLLCEVESSHPLVWTEQLMPVIPLVRFNSVEEAIQFAVQCEHGFRHTAIMHSK
NIANLSAMAKLMDCSIFIKNGPSYCGLGEGAGFTSFTIASPTGEGLTRARTFTRERRCTLVDYFRIV
>SCM1[candidate/41-467 division OP9 bacterium SCGC AB-164-M20 (SAK_001_218) : AB164M20DRAFT_contig_16_0.18]
DGIFEEVNAAVDAAEAAHLELMTLEKRREIIRSIRKIIMSNLEEISKLAVEETTFGRVEDKIEKNRLAALKT
PGIEDLEPTAYSDDNGMTLMERAAYGVIGSIIPSTNPTSSVINNGISMIAGGNSVVFNPHPAAKRSSCFTIS
LINQAIVKAGGPPNVLCAIANPTIDSAQTLMKHPKIKLLVVTGGPAVVKTAMNSDKKVIAAGPGNPPCVVDE
TADLVKAGRDIVNGAGFDNNIVCICEKEILAVSQIADQLKEEMIKNGAHELKGEQIEKVTKLVITEGAPNKK
YVGKNASVIARDIGLEQTKILLCEVDRYHPLVWTEQLLPVIPLVRFNNVDEAIDFAVQCEHNFRHSASIHSK
NIATLSRMAKLMNCSLFIKNGPNYSGLGGGAGYTSFTIATPTGEGLTRARTFTRERRCVLVGYFRIV
>SCM1[candidate/41-467 division OP9 bacterium SCGC AAA252-M02 (Combined_Assembly_OP9_1__OP9) : OP9COM1_contig_82_0.82]
DGIFEEVNAAVDAAEAAHLELMTLEKRREIIRSIRKIIMSNLEEISKLAVEETTFGRVEDKIEKNRLAALKT
PGIEDLEPTAYSDDNGMTLMERAAYGVIGSIIPSTNPTSSVINNGISMIAGGNSVVFNPHPAAKRSSCFTIS
LINQAIVKAGGPPNVLCAIANPTIDSAQTLMKHPKIKLLVVTGGPAVVKTAMNSDKKVIAAGPGNPPCVVDE
TADLVKAGRDIVNGAGFDNNIVCICEKEILAVSQIADQLKEEMIKNGAHELKGEQIEKVTKLVITEGAPNKK
YVGKNASVIARDIGLEQTKILLCEVDRYHPLVWTEQLLPVIPLVRFNNVDEAIDFAVQCEHNFRHSASIHSK
NIATLSRMAKLMNCSLFIKNGPNYSGLGGGAGYTSFTIATPTGEGLTRARTFTRERRCVLVGYFRIV
>SCM1[candidate/40-466 division OP9 bacterium JGI 0000079-L04 (TAbiofilm_001_231) : J0000079L04DRAFT_contig_16_0.17]
DGIFNEIDRAVNAAEVAHLELISLEKRKEIIRNMRKIVMNHLEPLARLAVEETTFGRVKDKIEKNKLAALKT
PGVEDLEPIAYSDDNGMTLTERAAYGVIGSIIPSTNPTSTVINNSISMIAGGNSVVFNPHPAAKKSSCYTIS
LLNKAILEAGGPPNILCAIANPTIDSAQALMKHPKVRLLVVTGGPVVVKTAMNSGKKVIAAGPGNPPCVIDE
TADLVKAGQDVVNGASFDNNIVCVCEKEILAVSKIVDRLKEEMIKNGAYELKESQIDKVTRLVITEGAPNKA
YIGKDASLIARDIGLEQTKILFGEVDRYHPLVWTEQLLPVIPLVRFSNVDEAIDFAVECEHNFRHTASIHSR
DISKLSKMAKLMNCSVFVKNGPCYSGLGGGAGYASFTIATPTGEGLTRARTFTRERRCVLVGYFRIV
>MUF[Fretibacterium/23-449 fastidiosum]
EGNGSEVAVLTERARAAQAIWHNIAAKTAVITRLRQDLRPHVEELAKMACEETGMGRFEDKVLKKRVAIEKT
PGPEFFTTHAVSGDNGLVLEELAPFGVIASICPSTNPVASVINNTICMIAGGNAVVFAPHPGAAKCTHRTVE
IVMKSLRESGAPDGLISSLQHVSLDAMNELMTSPNVNLISATGGPGVVRAALQSGKPAIGAGPGNPPVVVDE
TADVEQAAIDIITGASFDNNLQCIAEKEIIAVNCIADDLRAAMLRNGAFELKPAKVDELLKMTLEKGKPSRK
WVGRPASLLLEQLGYPKTRIILVETGEDHPFAQEEMLMPILPLIRAADFEEALAMAKRLEHGFRHSACIHSS
NVNHMSRMAREMQTTVFVKNAPTLAAIGGGDCPTAFTIATATGEGPTTPASFCRTRRCVLHGAFRII
>PDU1[Anaerobaculum/27-453 mobile DSM 13181]
AKPPTSVNQIVEAAVKAQRAWQNLESRTRVISALKSKLLPHAEELAKIARDDTNMGRLDDKILKKKLAITKT
PGPEYFTTRAISGDNGLILEELAPFGLIASITPSTNPVATVINNTICMLSGGNGVVFSPHPGALRCTFKTID
LIRGILAEEGAPVEVVSTLSDASLDSLKELMSHPDIKLISATGGPGVVRAALSSGKPAIGAGPGNPPVLVDE
TAHLEKAAKDVIAGASFDNNLPCIAEKELIAVNCIADELKDLMCHNGAYELKRSKIDALVDLVLTDHKIKKD
MVGKDACVYLEKLGIPNVRLILVECDERHPFVQEELMMPILAMVRVADFKEGLAMAKRVEHGFRHSAIIHST
NIDNMSDMAKVMETSMFVKNAPSFASIGGGDCPTAFTIGTTTGDGPTTPLSFCRLRRCVLHGAFRIV
>PDU1[Thermovirga/33-459 lienii DSM 17291]
SYCYGDVDDAVEMAVKAQKIWQSLEEKKRIIDGLKKFLLDYVEELAVLAVEDTDMGRVDDKIAKNKLAIEKT
PGPEFFTTKATSGDNGLVLEELSPFGVIASITPSTNPTASVINNTICMISGGNAVVFAPHPSAVKCSLRSCE
LINQYLTSQGVPTGLVSSLSIATLENAQKLMTHKDVRLISATGGPGVVKAALSSGKPAIGAGPGNPPVIVDE
TAHLEKTAKDVIAGCSFDNNLPCIAEKELIVVNCVADQLKRYMLENGAFELKGGDVEKLKKLVLTDGKPNKS
YVGKDAVRILADIGIESIRVILVEAEEKDPLVQEEMLMPVLPMVRVSDFEEGLMMALRVEHGFRHSAAIHST
NIDNMSRMARAMETTIFTKNAPSFASIGGGDCPTAFTIATTTGQGPTTPLSFCRVRRCLLHGAFRIV
>GRE1[Desulfotalea/41-467 psychrophila LSv54]B
WGVFDELDDAVAAAKVAYKLIDTVAMRNRVVDVMRRAARMNARRLSEMAVSETGMGNVEDKVAKTLLVANRT
PGPEILQPTAITGDEGFTLIENAPWGVIASVTPSTNPGSTVINNGISMISGGNSVVFAPHPAAKRITQETIK
MMNKAIVEETGVHNLLVCIKEPSLDAARRLFTYEGINLLTVTGGEAVVAAARKTDKRLIAAGAGNPPVVVDE
TADLARAAESIYIGASFDNNLICANEKEIIIVDSVADEFKREFTAIGAFEISLAQAETIGTVLLDYGRANPK
WVGRDAYKLADLAGIKGCKLLFVDVDARHPFAVTEQMMPLIPVVRARNFDQALEWALMLERGLSHTAGMHST
NIHNMEKMAKAVNTSLFVKNGPHIAGLGGGEGWTSMTISTPTGEGVSNAATFVRLRRCALVGSFRIV
>GRE1[Desulfotalea/37-463 psychrophila LSv54]C
WGVFDELDDAVAAAKAACKLIDTVAMRTRVVEVMRRAARMNARPLAEKAVAETGMGNIEDKVLKTLLVANST
PGPEILQPTAITGDDGFTLIENAPWGVIASVTPSTNPGSTVINNGISMISGGNAVVFAPHPAAKRITQEAIK
LMNKAIAEETGINNLLVCIKEPSLDAAQRLFTYPGINLLTVTGGEAVVKAARKTDKRLIAAGAGNPPVVVDE
TADLARAAESIYIGASFDNNLICANEKEIIVVESVADQFKREFVAAGAFEISLEQAEAIGTVLLDYGRANPK
WVGRDAYKLAELIGVAGCKLLFVDVDARHPFAVTEQMMPLIPVVRARNFDQALEWALMLERGLSHTAGLHST
NIHNMERMAKAVNTSLFVKNGPHIAGLGGGEGWTSMTISTPTGEGVTNAATFVRLRRCALVGSFRIV
>EUT1[Morganella/41-467 morganii subsp. morganii KT]
FGVFESLDDAVLAAKEAQKSLKTVEMRNLCIGAIRRAATEHARELAVLAVEETGMGRVEDKLAKNLAQANGT
PGVECLRPEVLTGDHGLTLIENAAWGVIASVTPSTNPAATAINNAISMIAGGNSVIFAPHPAAKKVSQRTIT
ILNEAIVAAGGPNNLLVTVAKPDIETAQRLFKYPGIGLLVVTGGDAVVESARKTNKRLIAAGAGNPPVVVDE
TADIERAAKAIVHGASFDNNIICADEKVLIAVDCIADKLITEMQRNHAVLLTREQSEKLIPVLLKHGTVSRD
WVGRDAAKIAAAIGMADTRLLIAETDCKHPFAVTELMMPVLPIIRVKDVDQAIDLAVKLEGGCHHTAAMHSN
NISNLNRMANAIDTSIFVKNGPCIAGLGGGEGWTTMTITTPTGEGVTCARTFVRLRRCTMVDSFRIV
>EUT1[Enterobacteriaceae/30-456 bacterium strain FGI 57]
MGVFASLDDAVAAAKIAQQGLKSVAMRQLAIHAIREAGEKHARELAELAVNETGMGRIVDKFAKNVAQARGT
PGVECLSPQVLTGDNGLTLIENAPWGVVASVTPSTNPAATVINNAISLIAAGNSVVFAPHPAAKGVSQRAIA
LLNQAVVAAGGPENLLVTVANPDIETAQRLFKYPGIGLLVVTGGEAVVEAARKTNKRLIAAGAGNPPVVVDE
TADLARAAQSIVKGASFDNNIICADEKVLIVVDSVADELMRLMEGEHAVRLTTAQAEQLQPVLLNKGSVSRD
WVGRDAAKIAAAIGLEETRLLFVETSAAHPFAVTELMMPVLPVVRVANVAEAIALAVVLEGGCHHTAAMHSR
NIDNMNQMANAIDTSIFVKNGPCIAGLGGGEGWTTMTITTPTGEGVTSARTFVRLRRCVLVDAFRIV
>EUT1[Escherichia/30-456 fergusonii ATCC 35469]
MGVFASLDDAVAAAKIAQQGLKSVAMRQLAIAAIREAGEKHARDLAELAVSETGMGRVEDKFAKNVAQARGT
PGVECLSPQVLTGDNGLTLIENAPWGVVASVTPSTNPAATVINNAISLIAAGNSVIFAPHPAAKKVSQRAIT
LLNQAIVAAGGPENLLVTVANPDIETAQRLFKFPGIGLLVVTGGEAVVEAARKTNKRLIAAGAGNPPVVVDE
TADLARAAQSIVKGASFDNNIICADEKVLIVVDSVADELMRLMEGQHAVKLTAEQAQQLQPVLLKKGTVSRD
WVGRDAAKIAAAIGLQETRLLFVETPAEHPFAMTELMMPVLPVVRVANVADAIALAVKLEGGCHHTAAMHSR
NIENMNQMANAIDTSIFVKNGPCIAGLGGGEGWTTMTITTPTGEGVTSARTFVRLRRCVLVDAFRIV
>EUT1[Escherichia/30-456 coli UMN026]
MGVFASLDDAVAAAKVAQQGLKSVAMRQLAIAAIREAGEKHARDLAELAVSETGMGRVEDKFAKNVAQARGT
PGVECLSPQVLTGDNGLTLIENAPWGVVASVTPSTNPAATVINNAISLIAAGNSVIFAPHPAAKKVSQRAIT
LLNQAIVAAGGPENLLVTVANPDIETAQRLFKFPGIGLLVVTGGEAVVEAARKTNKRLIAAGAGNPPVVVDE
TADLARAAQSIVKGASFDNNIICADEKVLIVVDSVADELMRLMEGQHAVKLTAEQAQQLQPVLLKKGTVSRD
WVGRDAAKIAAAIGLEQTRLLFVETTAEHPFAVTELMMPVLPVVRVANVADAIALAVKLEGGCHHTAAMHSR
NIENMNQMANAIDTSIFVKNGPCIAGLGGGEGWTTMTITTPTGEGVTSARTFVRLRRCVLVDAFRIV
>EUT1[Escherichia/30-456 coli APEC O1]
MGVFASLDDAVAAAKVAQQGLKSVAMRQLAIAAIREAGEKHARDLAELAVSETGMGRVEDKFAKNVAQARGT
PGVECLSPQVLTGDNGLTLIENAPWGVVASVTPSTNPAATVINNAISLIAAGNSVIFAPHPAAKKVSQRAIT
LLNQAIVAAGGPENLLVTVANPDIETAQRLFKFPGIGLLVVTGGEAVVEAARKTNKRLIAAGAGNPPVVVDE
TADLARAAQSIVKGASFDNNIICADEKVLIVVDSVADELMRLMEGQHAVKLTAEQAQQLQPVLLKKGTVSRD
WVGRDAAKIAAAIGLEQTRLLFVETTAEHPFAVTELMMPVLPVVRVANVADAIALAVKLEGGCHHTAAMHSR
NIENMNQMANAIDTSIFVKNGPCIAGLGGGEGWTTMTITTPTGEGVTSARTFVRLRRCVLVDAFRIV
>EUT1[Escherichia/30-456 coli S88]
MGVFASLDDAVAAAKVAQQGLKSVAMRQLAIAAIREAGEKHARDLAELAVSETGMGRVEDKFAKNVAQARGT
PGVECLSPQVLTGDNGLTLIENAPWGVVASVTPSTNPAATVINNAISLIAAGNSVIFAPHPAAKKVSQRAIT
LLNQAIVAAGGPENLLVTVANPDIETAQRLFKFPGIGLLVVTGGEAVVEAARKTNKRLIAAGAGNPPVVVDE
TADLARAAQSIVKGASFDNNIICADEKVLIVVDSVADELMRLMEGQHAVKLTAEQAQQLQPVLLKKGTVSRD
WVGRDAAKIAAAIGLEQTRLLFVETTAEHPFAVTELMMPVLPVVRVANVADAIALAVKLEGGCHHTAAMHSR
NIENMNQMANAIDTSIFVKNGPCIAGLGGGEGWTTMTITTPTGEGVTSARTFVRLRRCVLVDAFRIV
>EUT1[Escherichia/30-456 coli UTI89]
MGVFASLDDAVAAAKVAQQGLKSVAMRQLAIAAIREAGEKHARDLAELAVSETGMGRVEDKFAKNVAQARGT
PGVECLSPQVLTGDNGLTLIENAPWGVVASVTPSTNPAATVINNAISLIAAGNSVIFAPHPAAKKVSQRAIT
LLNQAIVAAGGPENLLVTVANPDIETAQRLFKFPGIGLLVVTGGEAVVEAARKTNKRLIAAGAGNPPVVVDE
TADLARAAQSIVKGASFDNNIICADEKVLIVVDSVADELMRLMEGQHAVKLTAEQAQQLQPVLLKKGTVSRD
WVGRDAAKIAAAIGLEQTRLLFVETTAEHPFAVTELMMPVLPVVRVANVADAIALAVKLEGGCHHTAAMHSR
NIENMNQMANAIDTSIFVKNGPCIAGLGGGEGWTTMTITTPTGEGVTSARTFVRLRRCVLVDAFRIV
>EUT1[Escherichia/30-456 coli 536]
MGVFASLDDAVAAAKVAQQGLKSVAMRQLAIAAIREAGEKHARDLAELAVSETGMGRVEDKFAKNVAQARGT
PGVECLSPQVLTGDNGLTLIENAPWGVVASVTPSTNPAATVINNAISLIAAGNSVIFAPHPAAKKVSQRAIT
LLNQAIVAAGGPENLLVTVANPDIETAQRLFKFPGIGLLVVTGGEAVVEAARKTNKRLIAAGAGNPPVVVDE
TADLARAAQSIVKGASFDNNIICADEKVLIVVDSVADELMRLMEGQHAVKLTAEQAQQLQSVLLKKGTVSRD
WVGRDAAKIAAAIGLEQTRLLFVETTAEHPFAVTELMMPVLPVVRVANVADAIALAVKLEGGCHHTAAMHSR
NIENMNQMANAIDTSIFVKNGPCIAGLGGGEGWTTMTITTPTGEGVTSARTFVRLRRCVLVDAFRIV
>EUT1[Escherichia/30-456 coli ED1a]
MGVFASLDDAVAAAKVAQQGLKSVAMRQLAIAAIREAGEKHARDLAELAVSETGMGRVEDKFAKNVAQARGT
PGVECLSPQVLTGDNGLTLIENAPWGVVASVTPSTNPAATVINNAISLIAAGNSVIFAPHPAAKKVSQRAIT
LLNQAIVAAGGPENLLVTVANPDIETAQRLFKFPGIGLLVVTGGEAVVEAARKTNKRLIAAGAGNPPVVVDE
TADLARAAQSIVKGASFDNNIICADEKVLIVVDSVADELMRLMEGQHAVKLTAEQAQQLQSVLLKKGTVSRD
WVGRDAAKIAAAIDLEQTRLLFVETTAEHPFAVTELMMPVLPVVRVANVADAIALAVKLEGGCHHTAAMHSR
NIENMNQMANAIDTSIFVKNGPCIAGLGGGEGWTTMTITTPTGEGVTSARTFVRLRRCVLVDAFRIV
>EUT1[Escherichia/30-456 coli LF82]
MGVFASLDDAVAAAKVAQQGLKSVAMRQLAIAAIREAGEKHARDLAELAVSETGMGRVEDKFAKNVAQARGT
PGVECLSPQVLTGDNGLTLIENAPWGVVASVTPSTNPAATVINNAISLIAAGNSVIFAPHPAAKKVSQRAIT
LLNQAIVAAGGPENLLVTVANPDIETAQRLFKFPGIGLLVVTGGEAVVEAARKTNKRLIAAGAGNPPVVVDE
TADLARAAQSIVKGASFDNNIICADEKVLIVVDSVADELMRLMEGQHAVKLTAEQAQQLQSVLLKKGTVSRD
WVGRDAAKIAAAIDLEQTRLLFVETTAEHPFAVTELMMPVLPVVRVANVADAIALAVKLEGGCHHTAAMHSR
NIENMNQMANAIDTSIFVKNGPCIAGLGGGEGWTTMTITTPTGEGVTSARTFVRLRRCVLVDAFRIV
>EUT1[Escherichia/30-456 coli IAI39]
MGVFASLDDAVAAAKVAQQGLKSVVMRQLAIAAIREAGEKHARDLAELAVSETGMGRVEDKFAKNVAQARGT
PGVECLSPQVLTGDNGLTLIENAPWGVVASVTPSTNPAATVINNAISLIAAGNSVIFAPHPAAKKVSQRAIT
LLNQAIVAAGGPENLLVTVANPDIETAQRLFKFPGIGLLVVTGGEAVVEAARKTNKRLIAAGAGNPPVVVDE
TADLARAAQSIVKGASFDNNIICADEKVLIVVDSVADELMRLMEGQHAVKLTAEQAQQLQSVLLKKGTVSRD
WVGRDAAKIAAAIGLEQTRLLFVETTAEHPFAVTELMMPVLPVVRVANVADAIALAVKLEGGCHHTAAMHSR
NIENMNQMANAIDTSIFVKNGPCIAGLGGGEGWTTMTITTPTGEGVTSARTFVRLRRCVLVDAFRIV
>EUT1[Escherichia/30-456 coli O7:K1 str. CE10]
MGVFASLDDAVAAAKVAQQGLKSVVMRQLAIAAIREAGEKHARDLAELAVSETGMGRVEDKFAKNVAQARGT
PGVECLSPQVLTGDNGLTLIENAPWGVVASVTPSTNPAATVINNAISLIAAGNSVIFAPHPAAKKVSQRAIT
LLNQAIVAAGGPENLLVTVANPDIETAQRLFKFPGIGLLVVTGGEAVVEAARKTNKRLIAAGAGNPPVVVDE
TADLARAAQSIVKGASFDNNIICADEKVLIVVDSVADELMRLMEGQHAVKLTAEQAQQLQSVLLKKGTVSRD
WVGRDAAKIAAAIGLEQTRLLFVETTAEHPFAVTELMMPVLPVVRVANVADAIALAVKLEGGCHHTAAMHSR
NIENMNQMANAIDTSIFVKNGPCIAGLGGGEGWTTMTITTPTGEGVTSARTFVRLRRCVLVDAFRIV
>EUT1[Escherichia/30-456 coli SMS-3-5]
MGVFASLDDAVAAAKVAQQGLKSVAMRQLAIAAIREAGEKHARDLAELAVSETGMGRVEDKFAKNVAQARGT
PGVECLSPQVLTGDNGLTLIENAPWGVVASVTPSTNPAATVINNAISLIAAGNSVIFAPHPAAKKVSQRAIT
LLNQAIVAAGGPENLLVTVANPDIETAQRLFKFPGIGLLVVTGGEAVVEAARKTNKRLIAAGAGNPPVVVDE
TADLARAAQSIVKGASFDNNIICADEKVLIVVDSVADELMRLMEGQHAVKLTAEQAQQLQSVLLKKGTVSRD
WVGRDAAKIAAAIGLEQTRLLFVETTAEHPFAVTELMMPVLPVVRVANVADAIALAVKLEGGCHHTAAMHSR
NIENMNQMANAIDTSIFVKNGPCIAGLGGGEGWTTMTITTPTGEGVTSARTFVRLRRCVLVDAFRIV
>EUT1[Escherichia/30-456 coli ABU 83972]
MGVFASLDDAVAAAKVAQQGLKSVAMRQLAIAAIREAGEKHARDLAELAVSETGMGRVEDKFAKNVAQARGT
PGVECLSPQVLTGDNGLTLIENAPWGVVASVTPSTNPAATVINNAISLIAAGNSVIFAPHPAAKKVSQRAIT
LLNQAIVAAGGPENLLVTVANPDIETAQRLFKFPGIGLLVVTGGEAVVEAARKTNKRLIAAGAGNPPVVVDE
TADLARAAQSIVKGASFDNNIICADEKVLIVVDSVADELMRLMEGQHAVKLTAEQAQQLQSVLLKKGTVSRD
WVGRDAAKIAAAIGLSETRLLFVETTAEHPFAVTELMMPVLPVVRVANVADAIALAVKLEGGCHHTAAMHSR
NIENMNQMANAIDTSIFVKNGPCIAGLGGGEGWTTMTITTATGEGVTSARTFVRLRRCVLVDAFRIV
>EUT1[Escherichia/30-456 coli CFT073]
MGVFASLDDAVAAAKVAQQGLKSVAMRQLAIAAIREAGEKHARDLAELAVSETGMGRVEDKFAKNVAQARGT
PGVECLSPQVLTGDNGLTLIENAPWGVVASVTPSTNPAATVINNAISLIAAGNSVIFAPHPAAKKVSQRAIT
LLNQAIVAAGGPENLLVTVANPDIETAQRLFKFPGIGLLVVTGGEAVVEAARKTNKRLIAAGAGNPPVVVDE
TADLARAAQSIVKGASFDNNIICADEKVLIVVDSVADELMRLMEGQHAVKLTAEQAQQLQSVLLKKGTVSRD
WVGRDAAKIAAAIGLSETRLLFVETTAEHPFAVTELMMPVLPVVRVANVADAIALAVKLEGGCHHTAAMHSR
NIENMNQMANAIDTSIFVKNGPCIAGLGGGEGWTTMTITTPTGEGVTSARTFVRLRRCVLVDAFRIV
>EUT1[Escherichia/30-456 coli O127:H6 str. E2348/69]
MGVFASLDDAVAAAKVAQQGLKSVAMRQLAIAAIREAGEKHARDLAELAVSETGMGRVEDKFAKNVAQARGT
PGVECLSPQVLTGDNGLTLIENAPWGVVASVTPSTNPAATVINNAISLIAAGNSVIFAPHPAAKKVSQRAIT
LLNQAIVAAGGPENLLVTVANPDIETAQRLFKFPGIGLLVVTGGEAVVEAARKTNKRLIAAGAGNPPVVVDE
TADLARAAQSIVKGASFDNNIICADEKVLIVVDSVADELMRLMEGQHAVKLTAEQAQQLQSVLLKKGTVSRD
WVGRDAAKIAAAIGLSETRLLFVETTAEHPFAVTELMMPVLPVVRVANVADAIALAVKLEGGCHHTAAMHSR
NIENMNQMANAIDTSIFVKNGPCIAGLGGGESWTTMTITTPTGEGVTSARTFVRLRRCVLVDAFRIV
>EUT1[Escherichia/30-456 coli O157:H7 str. EDL933]
MGVFASLDDAVAAAKIAQQGLKSVAMRQLAIAAIREAGEKHARDLAELAVSETGMGRVEDKFAKNVAQARGT
PGVECLSPQVLTGDNGLTLIENAPWGVVASVTPSTNPAATVINNAISLIAAGNSVIFAPHPAAKKVSQRAIT
LLNQAIVAAGGPENLLVTVANPDIETAQRLFKFPGIGLLVVTGGEAVVEAARKTNKRLIAAGAGNPPVVVDE
TADLARAAQSIVKGASFDNNIICADEKVLIVVDSVADELMRLMEGQHAVKLTAEQAQQLQPVLLKKGTVSRD
WVGRDAGKIAAAIGLQETRLLFVETTAEHPFAVTELMMPVLPVVRVANVADAIALAVKLEGGCHHTAAMHSR
NIENMNQMANAIDTSIFVKNGPCIAGLGGGEGWTTMTITTPTGEGVTSARTFVRLRRCVLVDAFRIV
>EUT1[Escherichia/30-456 coli O157:H7 str. Sakai]
MGVFASLDDAVAAAKIAQQGLKSVAMRQLAIAAIREAGEKHARDLAELAVSETGMGRVEDKFAKNVAQARGT
PGVECLSPQVLTGDNGLTLIENAPWGVVASVTPSTNPAATVINNAISLIAAGNSVIFAPHPAAKKVSQRAIT
LLNQAIVAAGGPENLLVTVANPDIETAQRLFKFPGIGLLVVTGGEAVVEAARKTNKRLIAAGAGNPPVVVDE
TADLARAAQSIVKGASFDNNIICADEKVLIVVDSVADELMRLMEGQHAVKLTAEQAQQLQPVLLKKGTVSRD
WVGRDAGKIAAAIGLQETRLLFVETTAEHPFAVTELMMPVLPVVRVANVADAIALAVKLEGGCHHTAAMHSR
NIENMNQMANAIDTSIFVKNGPCIAGLGGGEGWTTMTITTPTGEGVTSARTFVRLRRCVLVDAFRIV
>EUT1[Escherichia/30-456 coli str. K-12 substr. MG1655]
MGVFASLDDAVAAAKVAQQGLKSVAMRQLAIAAIREAGEKHARDLAELAVSETGMGRVEDKFAKNVAQARGT
PGVECLSPQVLTGDNGLTLIENAPWGVVASVTPSTNPAATVINNAISLIAAGNSVIFAPHPAAKKVSQRAIT
LLNQAIVAAGGPENLLVTVANPDIETAQRLFKFPGIGLLVVTGGEAVVEAARKTNKRLIAAGAGNPPVVVDE
TADLARAAQSIVKGASFDNNIICADEKVLIVVDSVADELMRLMEGQHAVKLTAEQAQQLQPVLLKKGTVSRD
WVGRDAGKIAAAIGLQETRLLFVETTAEHPFAVTELMMPVLPVVRVANVADAIALAVKLEGGCHHTAAMHSR
NIENMNQMANAIDTSIFVKNGPCIAGLGGGEGWTTMTITTPTGEGVTSARTFVRLRRCVLVDAFRIV
>EUT1[Escherichia/30-456 coli UMNK88]
MGVFASLDDAVAAAKVAQQGLKSVAMRQLAIAAIREAGEKHARDLAELAVSETGMGRVEDKFAKNVAQARGT
PGVECLSPQVLTGDNGLTLIENAPWGVVASVTPSTNPAATVINNAISLIAAGNSVIFAPHPAAKKVSQRAIT
LLNQAIVAAGGPENLLVTVANPDIETAQRLFKFPGIGLLVVTGGEAVVEAARKTNKRLIAAGAGNPPVVVDE
TADLARAAQSIVKGASFDNNIICADEKVLIVVDSVADELMRLMEGQHAVKLTAEQAQQLQPVLLKKGTVSRD
WVGRDAGKIAAAIGLQETRLLFVETTAEHPFAVTELMMPVLPVVRVANVADAIALAVKLEGGCHHTAAMHSR
NIENMNQMANAIDTSIFVKNGPCIAGLGGGEGWTTMTITTPTGEGVTSARTFVRLRRCVLVDAFRIV
>EUT1[Escherichia/30-456 coli 042]
MGVFASLDDAVAAAKIAQQGLKSVAMRQLAIAAIREAGEKHARDLAELAVSETGMGRVEDKFAKNVAQACGT
PGVECLSPQVLTGDNGLTLIENAPWGVVASVTPSTNPAATVINNAISLIAAGNSVIFAPHPAAKKVSQRAIT
LLNQAIVAAGGPENLLVTVANPDIETAQRLFKFPGIGLLVVTGGEAVVEAARKTNKRLIAAGAGNPPVVVDE
TADLARAAQSIVKGASFDNNIICADEKVLIVVDSVADELMRLMEGQHAVKLTAEQAQQLQPVLLKKGTVSRD
WVGRDAAKIAAAIGLQETRLLFVETTAEHPFAVTELMMPVLPVVRVANVADAIALAVKLEGGCHHTAAMHSR
NIENMNQMANAIDTSIFVKNGPCIAGLGGGEGWTTMTITTPTGEGVTSARTFVRLRRCVLVDAFRIV
>EUT1[Shigella/30-456 sonnei 53G]
MGVFASLDDAVAAAKVAQQGLKSVAMRQLAIAAIREAGEKHARDLAELAVSETGMGRVEDKFAKNVAQARGT
PGVECLSPQVLTGDNGLTLIENAPWGVVASVTPSTNPAATVINNAISLIAAGNSVIFAPHPAAKKVSQRAIT
LLNQAIVAAGGPENLLVTVANPDIETAQRLFKFPGIGLLVVTGGEAVVEAARKTNKRLIAAGAGNPPVVVDE
TADLARAAQSIVKGASFDNNIICADEKVLIVVDSVADELMRLMEGQHAVKLTAEQAQQLQPVLLKKGTVSRD
WVGRDAAKIAAAIGLQETRLLFVETTAEHPFAVTELMMPVLPVVRVANVADAIALAVKLEGGCHHTAAMHSR
NIENMNQMANAIDTSIFVKNGPRIAGLGGGEGWTTMTITTPTGEGVTSVRTFVRLRRCVLVDAFRIV
>EUT1[Shigella/30-456 sonnei Ss046]
MGVFASLDDAVAAAKVAQQGLKSVAMRQLAIAAIREAGEKHARDLAELAVSETGMGRVEDKFAKNVAQARGT
PGVECLSPQVLTGDNGLTLIENAPWGVVASVTPSTNPAATVINNAISLIAAGNSVIFAPHPAAKKVSQRAIT
LLNQAIVAAGGPENLLVTVANPDIETAQRLFKFPGIGLLVVTGGEAVVEAARKTNKRLIAAGAGNPPVVVDE
TADLARAAQSIVKGASFDNNIICADEKVLIVVDSVADELMRLMEGQHAVKLTAEQAQQLQPVLLKKGTVSRD
WVGRDAAKIAAAIGLQETRLLFVETTAEHPFAVTELMMPVLPVVRVANVADAIALAVKLEGGCHHTAAMHSR
NIENMNQMANAIDTSIFVKNGPRIAGLGGGEGWTTMTITTPTGEGVTSVRTFVRLRRCVLVDAFRIV
>EUT1[Shigella/30-456 boydii CDC 3083-94]
MGVFASLDDAVAAAKVAQQGLKSVAMRQLAIAAIREAGEKHARDLAELAVSETGMGRVEDKFAKNVAQARGT
PGVECLSPQVLTGDNGLTLIENAPWGMVASVTPSTNPAATVINNAISLIAAGNSVIFAPHPAAKKVSQRAIT
LLNQAIVAAGGPENLLVTVANPDIETAQRLFKFPGIGLLVVTGGEAVVEAARKTNKRLIAAGAGNPPVVVDE
TADLARAAQSIVKGASFDNNIICADEKVLIVVDSVADELMRLMEGQHAVKLTAEQAQQLQPVLLKKGTVSRD
WVGRDAAKIAAAIGLQETRLLFVETTAEHPFAVTELMMPVLPVVRVANVADAIALAVKLEGGCHHTAAMHSR
NIENMNQMANAIDTSIFVKNGPCIAGLGGGEGWTTMTITTPTGEGVTSARTFVRLRRCVLVDAFRIV
>EUT1[Escherichia/30-456 coli BL21(DE3)]
MGVFASLDDAVAAAKVAQQGLKSVAMRQLAIAAIREAGEKHARDLAELAVSETGMGRVEDKFAKNVAQARGT
PGVECLSPQVLTGDNGLTLIENAPWGVVASVTPSTNPAATVINNAISLIAAGNSVIFAPHPAAKKVSQRAIT
LLNQAIVAAGGPENLLVTVANPDIETAQRLFKFPGIGLLVVTGGEAVVEAARKTNKRLIAAGAGNPPVVVDE
TADLARAAQSIVKGASFDNNIICADEKVLIVVDSVADELMRLMEGQHAVKLTAEQAQQLQPVLLKKGTVSRD
WVGRDAAKIAAAIGLQETRLLFVETTAEHPFAVTELMMPVLPVVRVANVADAIALAVKLEGGCHHTAAMHSR
NIENMNQMANAIDTSIFVKNGPCIAGLGGGEGWTTMTITTPTGEGVTSARTFVRLRRCVLVDAFRIV
>EUT1[Shigella/30-456 boydii Sb227]
MGVFASLDDAVAAAKVAQQGLKSVAMRQLAIAAIREAGEKHARDLAELAVSETGMGRVEDKFAKNVAQARGT
PGVECLSPQVLTGDNGLTLIENAPWGVVASVTPSTNPAATVINNAISLIAAGNSVIFAPHPAAKKVSQRAIT
LLNQAIVAAGGPENLLVTVANPDIETAQRLFKFPGIGLLVVTGGEAVVEAARKTNKRLIAAGAGNPPVVVDE
TADLARAAQSIVKGASFDNNIICADEKVLIVVDSVADELMRLMEGQHAVKLTAEQAQQLQPVLLKKGTVSRD
WVGRDAAKIAAAIGLQETRLLFVETTAEHPFAVTELMMPVLPVVRVANVADAIALAVKLEGGCHHTAAMHSR
NIENMNQMANAIDTSIFVKNGPCIAGLGGGEGWTTMTITTPTGEGVTSARTFVRLRRCVLVDAFRIV
>EUT1[Escherichia/30-456 coli E24377A]
MGVFASLDDAVAAAKVAQQGLKSVAMRQLAIAAIREAGEKHARDLAELAVSETGMGRVEDKFAKNVAQARGT
PGVECLSPQVLTGDNGLTLIENAPWGVVASVTPSTNPAATVINNAISLIAAGNSVIFAPHPAAKKVSQRAIT
LLNQAIVAAGGPENLLVTVANPDIETAQRLFKFPGIGLLVVTGGEAVVEAARKTNKRLIAAGAGNPPVVVDE
TADLARAAQSIVKGASFDNNIICADEKVLIVVDSVADELMRLMEGQHAVKLTAEQAQQLQPVLLKKGTVSRD
WVGRDAAKIAAAIGLQETRLLFVETTAEHPFAVTELMMPVLPVVRVANVADAIALAVKLEGGCHHTAAMHSR
NIENMNQMANAIDTSIFVKNGPCIAGLGGGEGWTTMTITTPTGEGVTSARTFVRLRRCVLVDAFRIV
>EUT1[Escherichia/30-456 coli KO11FL]
MGVFASLDDAVAAAKVAQQGLKSVAMRQLAIAAIREAGEKHARDLAELAVSETGMGRVEDKFAKNVAQARGT
PGVECLSPQVLTGDNGLTLIENAPWGVVASVTPSTNPAATVINNAISLIAAGNSVIFAPHPAAKKVSQRAIT
LLNQAIVAAGGPENLLVTVANPDIETAQRLFKFPGIGLLVVTGGEAVVEAARKTNKRLIAAGAGNPPVVVDE
TADLARAAQSIVKGASFDNNIICADEKVLIVVDSVADELMRLMEGQHAVKLTAEQAQQLQPVLLKKGTVSRD
WVGRDAAKIAAAIGLQETRLLFVETTAEHPFAVTELMMPVLPVVRVANVADAIALAVKLEGGCHHTAAMHSR
NIENMNQMANAIDTSIFVKNGPCIAGLGGGEGWTTMTITTPTGEGVTSARTFVRLRRCVLVDAFRIV
>EUT1[Escherichia/30-456 coli SE11]
MGVFASLDDAVAAAKVAQQGLKSVAMRQLAIAAIREAGEKHARDLAELAVSETGMGRVEDKFAKNVAQARGT
PGVECLSPQVLTGDNGLTLIENAPWGVVASVTPSTNPAATVINNAISLIAAGNSVIFAPHPAAKKVSQRAIT
LLNQAIVAAGGPENLLVTVANPDIETAQRLFKFPGIGLLVVTGGEAVVEAARKTNKRLIAAGAGNPPVVVDE
TADLARAAQSIVKGASFDNNIICADEKVLIVVDSVADELMRLMEGQHAVKLTAEQAQQLQPVLLKKGTVSRD
WVGRDAAKIAAAIGLQETRLLFVETTAEHPFAVTELMMPVLPVVRVANVADAIALAVKLEGGCHHTAAMHSR
NIENMNQMANAIDTSIFVKNGPCIAGLGGGEGWTTMTITTPTGEGVTSARTFVRLRRCVLVDAFRIV
>EUT1[Citrobacter/30-456 rodentium ICC168]
PGVFASLDDAVAAAKVAQQGLKSVAMRQLAIHAIREAGEKHARELAELAVKETGMGRVEDKYAKNVAQARGT
PGVECLSPQALTGDNGLTLIENAPWGVVASVTPSTNPAATVINNAISLIAAGNSVVFAPHPAAKGVSQRAIT
LLNQAVVAAGGPENLLVTVANPDIETAQRLFKYPGIGLLVVTGGEAVVEAARKTNKRLIAAGAGNPPVVVDE
TADLARAARSIVKGASFDNNIICADEKVLIVVDSVADELMRLMEGEQAVRLTAAQAEQLQPVLLKKGVVSRD
WVGRDAAKIAAAIGLEKTRLLFVETPAAHPFAVTELMMPVLPVVRVANVDEAIALAVQLEDGCHHTAAMHSR
NIDNMNQMANAIDTSIFVKNGLCIAGLGGGEGWTTMTITTPTGEGVTSARTFVRLRRCVLVDAFRIV
>EUT1[Klebsiella/30-456 oxytoca E718]
MGVFASLDDAVAAAKVAQQGLKSVAMRQLAIHAIREAGEKHARELAELAVSETGMGRVEDKFAKNVAQARGT
PGVECLSPQVLTGDNGLTLIENAPWGVVASVTPSTNPAATVINNAISLIAAGNSVVFAPHPAAKRVSQRAIM
LLNQAVIAAGGPANLLVTVANPDIETAQRLFKYPGIGLLVVTGGEAVVESARKTNKRLIAAGAGNPPVVVDE
TADLARAARSIVKGASFDNNIICADEKVLIVVDSVADELMRLMEGQQAVKLSAAQAEQLQPVLLKKGTVSRD
WVGRDASKIAAAIGLPQTRLLFVETPASHPFAVTELMMPVLPVVRVASVDDAIALAVQLEGGCHHTAAMHSR
NIDNMNQMANAIDTSIFVKNGPCIAGLGGGEGWTTMTITTPTGEGVTSARTFVRLRRCVLVDAFRIV
>EUT1[Klebsiella/30-456 oxytoca KCTC 1686]
MGVFASLDDAVAAAKVAQQGLKSVAMRQLAIHAIREAGEKHARELAELAVSETGMGRVEDKFAKNVAQARGT
PGVECLSPQVLTGDNGLTLIENAPWGVVASVTPSTNPAATVINNAISLIAAGNSVVFAPHPAAKRVSQRAIM
LLNQAVIAAGGPANLLVTVANPDIETAQRLFKYPGIGLLVVTGGEAVVESARKTNKRLIAAGAGNPPVVVDE
TADLARAARSIVKGASFDNNIICADEKVLIVVDSVADELMRLMEGQQAVKLSAAQAEQLQPVLLKKGTVSRD
WVGRDASKIAAAIGLPQTRLLFVETPASHPFAVTELMMPVLPVVRVASVDDAIVLAVQLEGGCHHTAAMHSR
NIDNMNQMANAIDTSIFVKNGPCIAGLGGGEGWTTMTITTPTGEGVTSARTFVRLRRCVLVDAFRIV
>EUT1[Klebsiella/30-456 pneumoniae 342]
RGVFASLDDAVAAATVAQQGLKRVAMRQQVIQAIREAGEKHARELAELAVTETGMGRVEDKFAKNVAQARGT
PGVECLTPQVLTGDNGLTLIENAPWGVVASVTPSTNPAATVINNAISLIAAGNSVVFAPHPAAKQVSQRAIT
LLNQAVVAAGGPANLLVTVANPDIDTAQRLFKYPGIGLLVVTGGEAVVEAARKTNKRLIAAGAGNPPVVVDE
TADLPRAAQAIVKGASFDNNIICADEKVLIVVDSVADELMRLMEGQQAVKLTAAQAEQLQPLLLKKGTVSRD
WVGRDAGKIAAAIGLAQTRLLFVETPASHPFAVTELMMPVLPVVRVANVEEAIALAVQLEGGCHHTAAMHSR
NIDNMNQMANAIDTSIFVKNGPCIAGLGGGEGWTTMTITTPTGEGVTSARTFVRLRRCVLVDAFRIV
>EUT1[Klebsiella/30-456 variicola At-22]
RGVFASLDDAVAAATVAQQGLKRVAMRQQVIQAIREAGEKHARELAELAVTETGMGRVEDKFAKNVAQARGT
PGVECLTPQVLTGDNGLTLIENAPWGVVASVTPSTNPAATVINNAISLIAAGNSVVFAPHPAAKQVSQRAIT
LLNQAVVAAGGPANLLVTVANPDIDTAQRLFKYPGIGLLVVTGGEAVVEAARKTNKRLIAAGAGNPPVVVDE
TADLPRAAQAIVKGASFDNNIICADEKVLIVVDSVADELMRLMEGQQAVKLTAAQAEQLQPLLLKKGTVSRD
WVGRDAGKIAAAIGLAQTRLLFVETPASHPFAVTELMMPVLPVVRVANVEEAIALAVQLEGGCHHTAAMHSR
NIDNMNQMANAIDTSIFVKNGPCIAGLGGGEGWTTMTITTPTGEGVTSARTFVRLRRCVLVDAFRIV
>EUT1[Klebsiella/30-456 pneumoniae subsp. pneumoniae MGH 78578]
MGVFASLDDAVAAATVAQQGLKRVAMRQQVIQAIREAGEKYARELAELAVTETGMGRVEDKFAKNVAQARGT
PGVECLTPQVLTGDNGLTLIENAPWGVVASVTPSTNPAATVINNAISLIAAGNSVVFAPHPAAKKISQRAIT
LLNQAVVAAGGPANLLVTVANPDIDTAQRLFKYPGIGLLVVTGGEAVVEAARKTNKRLIAAGAGNPPVVVDE
TADLPRAAQAIVKGASFDNNIICADEKVLIVVDSVADELMRLMEGQQAVKLTAAQAEQLQPLLLKKGTVSRD
WVGRDAGKIAAAIGLAQTRLLFVETPASHPFAVTELMMPVLPVVRVANVEEAIALAVQLEGGCHHTAAMHSR
NIDNMNQMANAIDTSIFVKNGPCIAGLGGGEGWTTMTITTPTGEGVTSARTFVRLRRCVLVDAFRIV
>EUT1[Klebsiella/30-456 pneumoniae KCTC 2242]
MGVFASLDDAVAAATVAQQGLKRVAMRQQVIQAIREAGEKYARELAELAVTETGMGRVEDKFAKNVAQARGT
PGVECLTPQVLTGDNGLTLIENAPWGVVASVTPSTNPAATVINNAISLIAAGNSVVFAPHPAAKKVSQRAIT
LLNQAVVAAGGPANLLVTVANPDIDTAQRLFKYPGIGLLVVTGGEAVVEAARKTNKRLIAAGAGNPPVVVDE
TADLPRAAQAIVKGASFDNNIICADEKVLIVVDSVADELMRLMEGQQAVKLTAAQAEQLQPLLLKKGTVSRD
WVGRDAGKIAAAIGLAQTRLLFVETPASHPFAVTELMMPVLPVVRVANVEEAIALAVQLEGGCHHTAAMHSS
NIDNMNQMANAIDTSIFVKNGPCIAGLGGGEGWTTMTITTPTGEGVTSARTFVRLRRCVLVDAFRIV
>EUT1[Klebsiella/30-456 pneumoniae subsp. pneumoniae HS11286]
MGVFASLDDAVAAATVAQQGLKRVAMRQQVIQAIREAGEKYARELAELAVTETGMGRVEDKFAKNVAQARGT
PGVECLTPQVLTGDNGLTLIENAPWGVVASVTPSTNPAATVINNAISLIAAGNSVVFAPHPAAKKVSQRAIT
LLNQAVVAAGGPANLLVTVANPDIDTAQRLFKYPGIGLLVVTGGEAVVEAARKTNKRLIAAGAGNPPVVVDE
TADLPRAAQAIVKGASFDNNIICADEKVLIVVDSVADELMRLMEGQQAVKLTAAQAEQLQPLLLKKGTVSRD
WVGRDAGKIAAAIGLAQTRLLFVETPASHPFAVTELMMPVLPVVRVANVEEAIALAVQLEGGCHHTAAMHSR
NIDNMNQMANAIDTSIFVKNGPCIAGLGGGEGWTTMTITTPTGEGVTSARTFVRLRRCVLVDAFRIV
>EUT1[Klebsiella/30-456 pneumoniae subsp. pneumoniae NTUH-K2044]
MGVFASLDDAVAAATVAQQGLKRVAMRQQVIQAIREAGEKYARELAELAVTETGMGRVEDKFAKNVAQARGT
PGVECLTPQVLTGDNGLTLIENAPWGVVASVTPSTNPAATVINNAISLIAAGNSVVFAPHPAAKKVSQRAIT
LLNQAVVAAGGPANLLVTVANPDIDTAQRLFKYPGIGLLVVTGGEAVVEAARKTNKRLIAAGAGNPPVVVDE
TADLPRAAQAIVKGASFDNNIICADEKVLIVVDSVADELMRLMEGQQAVKLTAAQAEQLQPLLLKKGTVSRD
WVGRDAGKIAAAIGLAQTRLLFVETPASHPFAVTELMMPVLPVVRVANVEEAIALAVQLEGGCHHTAAMHSR
NIDNMNQMANAIDTSIFVKNGPCIAGLGGGEGWTTMTITTPTGEGVTSARTFVRLRRCVLVDAFRIV
>EUT1[Klebsiella/30-456 pneumoniae UHKPC81]
MGVFASLDDAVAAATVAQQGLKRVAMRQQVIQAIREAGEKYARELAELAVTETGMGRVEDKFAKNVAQARGT
PGVECLTPQVLTGDNGLTLIENAPWGVVASVTPSTNPAATVINNAISLIAAGNSVVFAPHPAAKKVSQRAIT
LLNQAVVAAGGPANLLVTVANPDIDTAQRLFKYPGIGLLVVTGGEAVVEAARKTNKRLIAAGAGNPPVVVDE
TADLPRAAQAIVKGASFDNNIICADEKVLIVVDSVADELMRLMEGQQAVKLTAAQAEQLQPLLLKKGTVSRD
WVGRDAGKIAAAIGLAQTRLLFVETPASHPFAVTELMMPVLPVVRVANVEEAIALAVQLEGGCHHTAAMHSR
NIDNMNQMANAIDTSIFVKNGPCIAGLGGGEGWTTMTITTPTGEGVTSARTFVRLRRCVLVDAFRIV
>EUT1[Enterobacter/30-456 lignolyticus SCF1]
MGVFASLDDAVAAAKAAQQGLKSVAMRQLAIHAIREAGEKHARELAELAVAETGMGRVDDKFAKNVAQARGT
PGVECLSPQVLTGDNGLTLIENAPWGVVASVTPSTNPAATVINNAISLIAAGNSVVFAPHPAAKGVSQRAIT
LLNQAVVAAGGPENLLVTVANPDIETAQRLFKYPGIGLLVVTGGEAVVEAARKTNKRLIAAGAGNPPVVVDE
TADLARAAQSIVKGASFDNNIICADEKVLIVVDSVADELMRLMEGQQAVRLTADQAEALQPVLLKKGAVSRD
WVGRDAGKIAAAINLEQTRLLFVETAADHPFAVTELMMPVLPVVRAANVEEAIALAVRLEGGCHHTAAMHSR
NIDNMNQMANAIDTSIFVKNGPCIAGLGGGEGWTTMTITTPTGEGVTSARTFVRLRRCVLVDAFRIV
>EUT1[Citrobacter/30-456 koseri ATCC BAA-895]
MGVFASLDDAVAAAKVAQQGLKSVAMRQLAIHAIREAGEKHARELAELAVSETGMGRVEDKLAKNVAQARGT
PGVECLSPQVLTGDNGLTLIENAPWGVVASVTPSTNPAATVINNAISLIAAGNSVVFAPHPAAKKVSQRAIT
LLNQAVVAAGGPANLLVTVANPDIETAQRLFKYPGIGLLVVTGGEAVVEAARKTNKRLIAAGAGNPPVVVDE
TADLARAAQSIVKGASFDNNIICADEKVLIVVDSVADELMRLMEGQHAVKLTAAQAEQLQPVLLKKGTVSRD
WVGRDAAKIAAAIGLEQTRLLFVETPATHPFAVTELMMPVLPVVRVANVEEAIELAVTLEGGCHHTAAMHSR
NIDNMNRMANAIDTSIFVKNGPCIAGLGGGEGWTTMTITTPTGEGVTSARTFVRLRRCVLVDAFRIV
>EUT1[Salmonella/30-456 enterica subsp. arizonae serovar 62:z4,z23:-]
MGVFASLDDAVAAAKLAQQGLKSVAMRQLAIHAIREAGEKHARELAELAVSETGMGRVDDKFAKNVAQARGT
PGVECLSPQVLTGDNGLTLIENAPWGVVASVTPSTNPAATVINNAISLIAAGNSVVFAPHPAAKKVSQRAIT
LLNQAVVAAGGPENLLVTVANPDIETAQRLFKYPGIGLLVVTGGEAVVDAARKTNKRLIAAGAGNPPVVVDE
TADLSRAAQSIVKGASFDNNIICADEKVLIVVDSVADELMRLMEGQHAVKLTAAQAEQLQPVLLKKGTVSRD
WVGRDAGKIAAAIGLQQTRLLFVETPASHPFAVTEMMMPVLPVVRVANVEEAIALAVQLEGGCHHTAAMHSR
NIDNMNQMANAIDTSIFVKNGPCIAGLGGGEGWTTMTITTPTGEGVTSARTFVRLRRCVLVDAFRIV
>EUT1[Salmonella/30-456 enterica subsp. arizonae serovar 62:z4,z23:- str. RSK2980]
MGVFASLDDAVAAAKLAQQGLKSVAMRQLAIHAIREAGEKHARELAELAVSETGMGRVDDKFAKNVAQARGT
PGVECLSPQVLTGDNGLTLIENAPWGVVASVTPSTNPAATVINNAISLIAAGNSVVFAPHPAAKKVSQRAIT
LLNQAVVAAGGPENLLVTVANPDIETAQRLFKYPGIGLLVVTGGEAVVDAARKTNKRLIAAGAGNPPVVVDE
TADLSRAAQSIVKGASFDNNIICADEKVLIVVDSVADELMRLMEGQHAVKLTAAQAEQLQPVLLKKGTVSRD
WVGRDAGKIAAAIGLQQTRLLFVETPASHPFAVTEMMMPVLPVVRVANVEEAIALAVQLEGGCHHTAAMHSR
NIDNMNQMANAIDTSIFVKNGPCIAGLGGGEGWTTMTITTPTGEGVTSARTFVRLRRCVLVDAFRIV
>EUT1[Salmonella/30-456 enterica subsp. enterica serovar Gallinarum/pullorum str. RKS5078]
MGVFASLDDAVAAAKRAQQGLKSVAMRQLAIHAIREAGEKHARELAELAVSETGMGRVDDKFAKNVEQARGT
PGVERLSPQVLTGDNGLTLIENAPWGVVASVTPSTNPAATVINNAISLIAAGNSVVFAPHPAAKKVSQRAIT
LLNQAVVAAGGPENLLVTVANPDIETAQRLFKYPGIGLLVVTGGEAVVDAARKTNKRLIAAGAGNPPVVVDE
TADLPRAAQSIVKGASFDNNIICADEKVLIVVDSVADELMRLMEGQHAVKLTAAQAEQLQPVLLKKGTVSRD
WVGRDAGKIAAAIGLDQTRLLFVETPANHPFAVTEMMMPVLPVVRVANVEEAIALAVQLEGGCHHTAAMHSR
NIDNMNQMANAIDTSIFVKNGPCIAGLGGGEGCTTMTITTPTGEGVTSARTFVRLRRCVLVDAFRIV
>EUT1[Salmonella/30-456 enterica subsp. enterica serovar Typhi str. CT18]
MGVFASLDDEVAAAKRAQQGLKSVAMRQLAIHAIREAGEKHARELAELAVSETGMGRVDDKFAKNVAQARGT
PGVECLSPQVLTGDNGLTLIENAPWGVVASVTPSTNPAATVINNAISLIAAGNSVVFAPHPAAKKVSQRAIT
LLNQAVVAAGGPENLLVTVANPDIETAQRLFKYPGIGLLVVTGGEAVVDAARKTNKRLIAAGAGNPPVVVDE
TADLPRAAQSIVKGASFDNNIICADEKVLIVVDSVADELMRLMEGQHAVKLTAAQAEQLQPVLLKKGTVSRD
WVGRDAGKIAAAIGLDQTRLLFVETPANHPFAVTEMMMPVLPVVRVANVEDAIALAVQLEGGCHHTAAMHSR
NIDNMNQMANAIDTSIFVKNGPCIAGLGGGEGWTTMTITTPTGEGVTSARTFVRLRRCVLVDAFRIV
>EUT1[Salmonella/30-456 enterica subsp. enterica serovar Typhi str. P-stx-12]
MGVFASLDDEVAAAKRAQQGLKSVAMRQLAIHAIREAGEKHARELAELAVSETGMGRVDDKFAKNVAQARGT
PGVECLSPQVLTGDNGLTLIENAPWGVVASVTPSTNPAATVINNAISLIAAGNSVVFAPHPAAKKVSQRAIT
LLNQAVVAAGGPENLLVTVANPDIETAQRLFKYPGIGLLVVTGGEAVVDAARKTNKRLIAAGAGNPPVVVDE
TADLPRAAQSIVKGASFDNNIICADEKVLIVVDSVADELMRLMEGQHAVKLTAAQAEQLQPVLLKKGTVSRD
WVGRDAGKIAAAIGLDQTRLLFVETPANHPFAVTEMMMPVLPVVRVANVEDAIALAVQLEGGCHHTAAMHSR
NIDNMNQMANAIDTSIFVKNGPCIAGLGGGEGWTTMTITTPTGEGVTSARTFVRLRRCVLVDAFRIV
>EUT1[Salmonella/30-456 enterica subsp. enterica serovar Typhi str. Ty2]
MGVFASLDDEVAAAKRAQQGLKSVAMRQLAIHAIREAGEKHARELAELAVSETGMGRVDDKFAKNVAQARGT
PGVECLSPQVLTGDNGLTLIENAPWGVVASVTPSTNPAATVINNAISLIAAGNSVVFAPHPAAKKVSQRAIT
LLNQAVVAAGGPENLLVTVANPDIETAQRLFKYPGIGLLVVTGGEAVVDAARKTNKRLIAAGAGNPPVVVDE
TADLPRAAQSIVKGASFDNNIICADEKVLIVVDSVADELMRLMEGQHAVKLTAAQAEQLQPVLLKKGTVSRD
WVGRDAGKIAAAIGLDQTRLLFVETPANHPFAVTEMMMPVLPVVRVANVEDAIALAVQLEGGCHHTAAMHSR
NIDNMNQMANAIDTSIFVKNGPCIAGLGGGEGWTTMTITTPTGEGVTSARTFVRLRRCVLVDAFRIV
>EUT1[Salmonella/30-456 enterica subsp. enterica serovar Typhi str. Ty21a]
MGVFASLDDEVAAAKRAQQGLKSVAMRQLAIHAIREAGEKHARELAELAVSETGMGRVDDKFAKNVAQARGT
PGVECLSPQVLTGDNGLTLIENAPWGVVASVTPSTNPAATVINNAISLIAAGNSVVFAPHPAAKKVSQRAIT
LLNQAVVAAGGPENLLVTVANPDIETAQRLFKYPGIGLLVVTGGEAVVDAARKTNKRLIAAGAGNPPVVVDE
TADLPRAAQSIVKGASFDNNIICADEKVLIVVDSVADELMRLMEGQHAVKLTAAQAEQLQPVLLKKGTVSRD
WVGRDAGKIAAAIGLDQTRLLFVETPANHPFAVTEMMMPVLPVVRVANVEDAIALAVQLEGGCHHTAAMHSR
NIDNMNQMANAIDTSIFVKNGPCIAGLGGGEGWTTMTITTPTGEGVTSARTFVRLRRCVLVDAFRIV
>EUT1[Salmonella/30-456 enterica subsp. enterica serovar Choleraesuis str. SC-B67]
MGVFASLDDAVAAAKRAQQGLKSVAMRQLAIHAIREAGEKHARELAELAVSETGMGRVDDKFAKNVAQARGT
PGVECLSPQVLTGDNGLTLIENAPWGVVASVTPSTNPAATVINNAISLIAAGNSVVFAPHPAAKKVSQRAIT
LLNQAVVAAGGPENLLVTVANPDIETAQRLFKYPGIGLLVVTGGEAVVDAARKTNKRLIAAGAGNPPVVVDE
TADLPRAAQSIVKGASFDNNIICADEKVLIVVDSVADELMRLMEGQHAVKLTAAQAEQLQPVLLKKGTVSRD
WVGRDAGKIAAAIGLDQTRLLFVETPANHPFAVTEMMMPVLPVVRVANVEEAIALAVQLEGGCHYTAAMHSR
NIDNMNQMANAIDTSIFVKNGPCIAGLGGGEGWTTMTITTPTGEGVTSARTFVRLRRCVLVDAFRIV
>EUT1[Salmonella/30-456 enterica subsp. enterica serovar Schwarzengrund str. CVM19633]
MGVFASLDDAVAAAKRAQQGLKSVAMRQLAIHAIREAGEKHARELAELAVSETGMGRVDDKFAKNVAQARGT
PGVECLSPQVLTGDNGLTLIENAPWGVVASVTPSTNPAATVINNAISLIAAGNSVVFAPHPAAKKVSQRAIT
LLNQAVVAAGGPENLLVTVANPDIETAQRLFKYPGIGLLVVTGGEAVVDAARKTNKRLIAAGAGNPPVVVDE
TADLPRAAQSIVKGASFDNNIICADEKVLIVVDSVADELMRLMEGQHAVKLTAAQAEQLQPVLLKKGTVSRD
WVGRDAGKIAAAIGLDQTRLLFVETPANHPFAVTEMMMPVLPVVRVANVEEAIALAVQLEGGCHHTAAMHSR
NIDNMNQMANAIDTSIFVKNGPCIAGLGGGEGWTTMTITTPTGEGVTSARTFVRLRRCVLVDAFRIV
>EUT1[Salmonella/30-456 enterica subsp. enterica serovar Dublin str. CT_02021853]
MGVFASLDDAVAAAKRAQQGLKSVAMRQLAIHAIREAGEKHARELAELAVSETGMGRVDDKFAKNVAQARGT
PGVECLSPQVLTGDNGLTLIENAPWGVVASVTPSTNPAATVINNAISLIAAGNSVVFAPHPAAKKVSQRAIT
LLNQAVVAAGGPENLLVTVANPDIETAQRLFKYPGIGLLVVTGGEAVVDAARKTNKRLIAAGAGNPPVVVDE
TADLPRAAQSIVKGASFDNNIICADEKVLIVVDSVADELMRLMEGQHAVKLTAAQAEQLQPVLLKKGTVSRD
WVGRDAGKIAAAIGLDQTRLLFVETPANHPFAVTEMMMPVLPVVRVANVEEAIALAVQLEGGCHHTAAMHSR
NIDNMNQMANAIDTSIFVKNGPCIAGLGGGEGWTTMTITTPTGEGVTSARTFVRLRRCVLVDAFRIV
>EUT1[Salmonella/30-456 enterica subsp. enterica serovar Enteritidis str. P125109]
MGVFASLDDAVAAAKRAQQGLKSVAMRQLAIHAIREAGEKHARELAELAVSETGMGRVDDKFAKNVAQARGT
PGVECLSPQVLTGDNGLTLIENAPWGVVASVTPSTNPAATVINNAISLIAAGNSVVFAPHPAAKKVSQRAIT
LLNQAVVAAGGPENLLVTVANPDIETAQRLFKYPGIGLLVVTGGEAVVDAARKTNKRLIAAGAGNPPVVVDE
TADLPRAAQSIVKGASFDNNIICADEKVLIVVDSVADELMRLMEGQHAVKLTAAQAEQLQPVLLKKGTVSRD
WVGRDAGKIAAAIGLDQTRLLFVETPANHPFAVTEMMMPVLPVVRVANVEEAIALAVQLEGGCHHTAAMHSR
NIDNMNQMANAIDTSIFVKNGPCIAGLGGGEGWTTMTITTPTGEGVTSARTFVRLRRCVLVDAFRIV
>EUT1[Salmonella/30-456 enterica subsp. enterica serovar Gallinarum str. 287/91]
MGVFASLDDAVAAAKRAQQGLKSVAMRQLAIHAIREAGEKHARELAELAVSETGMGRVDDKFAKNVAQARGT
PGVECLSPQVLTGDNGLTLIENAPWGVVASVTPSTNPAATVINNAISLIAAGNSVVFAPHPAAKKVSQRAIT
LLNQAVVAAGGPENLLVTVANPDIETAQRLFKYPGIGLLVVTGGEAVVDAARKTNKRLIAAGAGNPPVVVDE
TADLPRAAQSIVKGASFDNNIICADEKVLIVVDSVADELMRLMEGQHAVKLTAAQAEQLQPVLLKKGTVSRD
WVGRDAGKIAAAIGLDQTRLLFVETPANHPFAVTEMMMPVLPVVRVANVEEAIALAVQLEGGCHHTAAMHSR
NIDNMNQMANAIDTSIFVKNGPCIAGLGGGEGWTTMTITTPTGEGVTSARTFVRLRRCVLVDAFRIV
>EUT1[Salmonella/30-456 enterica subsp. enterica serovar Javiana str. CFSAN001992]
MGVFASLDDAVAAAKRAQQGLKSVAMRQLAIHAIREAGEKHARELAELAVSETGMGRVDDKFAKNVAQARGT
PGVECLSPQVLTGDNGLTLIENAPWGVVASVTPSTNPAATVINNAISLIAAGNSVVFAPHPAAKKVSQRAIT
LLNQAVVAAGGPENLLVTVANPDIETAQRLFKYPGIGLLVVTGGEAVVDAARKTNKRLIAAGAGNPPVVVDE
TADLPRAAQSIVKGASFDNNIICADEKVLIVVDSVADELMRLMEGQHAVKLTAAQAEQLQPVLLKKGTVSRD
WVGRDAGKIAAAIGLDQTRLLFVETPANHPFAVTEMMMPVLPVVRVANVEEAIALAVQLEGGCHHTAAMHSR
NIDNMNQMANAIDTSIFVKNGPCIAGLGGGEGWTTMTITTPTGEGVTSARTFVRLRRCVLVDAFRIV
>EUT1[Salmonella/30-456 enterica subsp. enterica serovar Newport str. SL254]
MGVFASLDDAVAAAKRAQQGLKSVAMRQLAIHAIREAGEKHARELAELAVSETGMGRVDDKFAKNVAQARGT
PGVECLSPQVLTGDNGLTLIENAPWGVVASVTPSTNPAATVINNAISLIAAGNSVVFAPHPAAKKVSQRAIT
LLNQAVVAAGGPENLLVTVANPDIETAQRLFKYPGIGLLVVTGGEAVVDAARKTNKRLIAAGAGNPPVVVDE
TADLPRAAQSIVKGASFDNNIICADEKVLIVVDSVADELMRLMEGQHAVKLTAAQAEQLQPVLLKKGTVSRD
WVGRDAGKIAAAIGLDQTRLLFVETPANHPFAVTEMMMPVLPVVRVANVEEAIALAVQLEGGCHHTAAMHSR
NIDNMNQMANAIDTSIFVKNGPCIAGLGGGEGWTTMTITTPTGEGVTSARTFVRLRRCVLVDAFRIV
>EUT1[Salmonella/30-456 enterica subsp. enterica serovar Paratyphi A str. ATCC 9150]
MGVFASLDDAVAAAKRAQQGLKSVAMRQLAIHAIREAGEKHARELAELAVSETGMGRVDDKFAKNVAQARGT
PGVECLSPQVLTGDNGLTLIENAPWGVVASVTPSTNPAATVINNAISLIAAGNSVVFAPHPAAKKVSQRAIT
LLNQAVVAAGGPENLLVTVANPDIETAQRLFKYPGIGLLVVTGGEAVVDAARKTNKRLIAAGAGNPPVVVDE
TADLPRAAQSIVKGASFDNNIICADEKVLIVVDSVADELMRLMEGQHAVKLTAAQAEQLQPVLLKKGTVSRD
WVGRDAGKIAAAIGLDQTRLLFVETPANHPFAVTEMMMPVLPVVRVANVEEAIALAVQLEGGCHHTAAMHSR
NIDNMNQMANAIDTSIFVKNGPCIAGLGGGEGWTTMTITTPTGEGVTSARTFVRLRRCVLVDAFRIV
>EUT1[Salmonella/30-456 enterica subsp. enterica serovar Paratyphi C strain RKS4594]
MGVFASLDDAVAAAKRAQQGLKSVAMRQLAIHAIREAGEKHARELAELAVSETGMGRVDDKFAKNVAQARGT
PGVECLSPQVLTGDNGLTLIENAPWGVVASVTPSTNPAATVINNAISLIAAGNSVVFAPHPAAKKVSQRAIT
LLNQAVVAAGGPENLLVTVANPDIETAQRLFKYPGIGLLVVTGGEAVVDAARKTNKRLIAAGAGNPPVVVDE
TADLPRAAQSIVKGASFDNNIICADEKVLIVVDSVADELMRLMEGQHAVKLTAAQAEQLQPVLLKKGTVSRD
WVGRDAGKIAAAIGLDQTRLLFVETPANHPFAVTEMMMPVLPVVRVANVEEAIALAVQLEGGCHHTAAMHSR
NIDNMNQMANAIDTSIFVKNGPCIAGLGGGEGWTTMTITTPTGEGVTSARTFVRLRRCVLVDAFRIV
>EUT1[Salmonella/30-456 enterica subsp. enterica serovar Typhimurium str. 14028S]
MGVFASLDDAVAAAKRAQQGLKSVAMRQLAIHAIREAGEKHARELAELAVSETGMGRVDDKFAKNVAQARGT
PGVECLSPQVLTGDNGLTLIENAPWGVVASVTPSTNPAATVINNAISLIAAGNSVVFAPHPAAKKVSQRAIT
LLNQAVVAAGGPENLLVTVANPDIETAQRLFKYPGIGLLVVTGGEAVVDAARKTNKRLIAAGAGNPPVVVDE
TADLPRAAQSIVKGASFDNNIICADEKVLIVVDSVADELMRLMEGQHAVKLTAAQAEQLQPVLLKKGTVSRD
WVGRDAGKIAAAIGLDQTRLLFVETPANHPFAVTEMMMPVLPVVRVANVEEAIALAVQLEGGCHHTAAMHSR
NIDNMNQMANAIDTSIFVKNGPCIAGLGGGEGWTTMTITTPTGEGVTSARTFVRLRRCVLVDAFRIV
>EUT1[Salmonella/30-456 enterica subsp. enterica serovar Typhimurium str. D23580]
MGVFASLDDAVAAAKRAQQGLKSVAMRQLAIHAIREAGEKHARELAELAVSETGMGRVDDKFAKNVAQARGT
PGVECLSPQVLTGDNGLTLIENAPWGVVASVTPSTNPAATVINNAISLIAAGNSVVFAPHPAAKKVSQRAIT
LLNQAVVAAGGPENLLVTVANPDIETAQRLFKYPGIGLLVVTGGEAVVDAARKTNKRLIAAGAGNPPVVVDE
TADLPRAAQSIVKGASFDNNIICADEKVLIVVDSVADELMRLMEGQHAVKLTAAQAEQLQPVLLKKGTVSRD
WVGRDAGKIAAAIGLDQTRLLFVETPANHPFAVTEMMMPVLPVVRVANVEEAIALAVQLEGGCHHTAAMHSR
NIDNMNQMANAIDTSIFVKNGPCIAGLGGGEGWTTMTITTPTGEGVTSARTFVRLRRCVLVDAFRIV
>EUT1[Salmonella/30-456 enterica subsp. enterica serovar Typhimurium str. LT2]
MGVFASLDDAVAAAKRAQQGLKSVAMRQLAIHAIREAGEKHARELAELAVSETGMGRVDDKFAKNVAQARGT
PGVECLSPQVLTGDNGLTLIENAPWGVVASVTPSTNPAATVINNAISLIAAGNSVVFAPHPAAKKVSQRAIT
LLNQAVVAAGGPENLLVTVANPDIETAQRLFKYPGIGLLVVTGGEAVVDAARKTNKRLIAAGAGNPPVVVDE
TADLPRAAQSIVKGASFDNNIICADEKVLIVVDSVADELMRLMEGQHAVKLTAAQAEQLQPVLLKKGTVSRD
WVGRDAGKIAAAIGLDQTRLLFVETPANHPFAVTEMMMPVLPVVRVANVEEAIALAVQLEGGCHHTAAMHSR
NIDNMNQMANAIDTSIFVKNGPCIAGLGGGEGWTTMTITTPTGEGVTSARTFVRLRRCVLVDAFRIV
>EUT1[Salmonella/30-456 enterica subsp. enterica serovar Typhimurium str. SL1344]
MGVFASLDDAVAAAKRAQQGLKSVAMRQLAIHAIREAGEKHARELAELAVSETGMGRVDDKFAKNVAQARGT
PGVECLSPQVLTGDNGLTLIENAPWGVVASVTPSTNPAATVINNAISLIAAGNSVVFAPHPAAKKVSQRAIT
LLNQAVVAAGGPENLLVTVANPDIETAQRLFKYPGIGLLVVTGGEAVVDAARKTNKRLIAAGAGNPPVVVDE
TADLPRAAQSIVKGASFDNNIICADEKVLIVVDSVADELMRLMEGQHAVKLTAAQAEQLQPVLLKKGTVSRD
WVGRDAGKIAAAIGLDQTRLLFVETPANHPFAVTEMMMPVLPVVRVANVEEAIALAVQLEGGCHHTAAMHSR
NIDNMNQMANAIDTSIFVKNGPCIAGLGGGEGWTTMTITTPTGEGVTSARTFVRLRRCVLVDAFRIV
>EUT1[Salmonella/30-456 enterica subsp. enterica serovar Typhimurium str. UK-1]
MGVFASLDDAVAAAKRAQQGLKSVAMRQLAIHAIREAGEKHARELAELAVSETGMGRVDDKFAKNVAQARGT
PGVECLSPQVLTGDNGLTLIENAPWGVVASVTPSTNPAATVINNAISLIAAGNSVVFAPHPAAKKVSQRAIT
LLNQAVVAAGGPENLLVTVANPDIETAQRLFKYPGIGLLVVTGGEAVVDAARKTNKRLIAAGAGNPPVVVDE
TADLPRAAQSIVKGASFDNNIICADEKVLIVVDSVADELMRLMEGQHAVKLTAAQAEQLQPVLLKKGTVSRD
WVGRDAGKIAAAIGLDQTRLLFVETPANHPFAVTEMMMPVLPVVRVANVEEAIALAVQLEGGCHHTAAMHSR
NIDNMNQMANAIDTSIFVKNGPCIAGLGGGEGWTTMTITTPTGEGVTSARTFVRLRRCVLVDAFRIV
>EUT1[Salmonella/30-456 enterica subsp. enterica serovar Weltevreden str. 2007-60-3289-1]
MGVFASLDDAVAAAKRAQQGLKSVAMRQLAIHAIREAGEKHARELAELAVSETGMGRVDDKFAKNVAQARGT
PGVECLSPQVLTGDNGLTLIENAPWGVVASVTPSTNPAATVINNAISLIAAGNSVVFAPHPAAKKVSQRAIT
LLNQAVVAAGGPENLLVTVANPDIETAQRLFKYPGIGLLVVTGGEAVVDAARKTNKRLIAAGAGNPPVVVDE
TADLPRAAQSIVKGASFDNNIICADEKVLIVVDSVADELMRLMEGQHAVKLTAAQAEQLQPVLLKKGTVSRD
WVGRDAGKIAAAIGLDQTRLLFVETPANHPFAVTEMMMPVLPVVRVANVEEAIALAVQLEGGCHHTAAMHSR
NIDNMNQMANAIDTSIFVKNGPCIAGLGGGEGWTTMTITTPTGEGVTSARTFVRLRRCVLVDAFRIV
>EUT1[Salmonella/30-456 enterica subsp. enterica serovar Agona str. SL483]
MGVFASLDDAVAAAKRAQQGLKSVAMRQLAIHAIREAGEKHARELAELAVSETGMGRVDDKFAKNVAQARGT
PGVECLSPQVLTGDNGLTLIENAPWGVVASVTPSTNPAATVINNAISLIAAGNSVVFAPHPAAKKVSQRAIT
LLNQAVVAAGGPENLLVTVANPDIETAQRLFKYPGIGLLVVTGGEAVVDAARKTNKRLIAAGAGNPPVVVDE
TADLPRAAQSIVKGASFDNNIICADEKVLIVVDSVADELMRLMEGQHAVKLTAAQAEQLQPVLLKKGTVSRD
WVGRDAGKIAAAIGLDQTRLLFVETSANHPFAVTELMMPVLPVVRVANVEEAIALAVQLEGGCHHTAAMHSR
NIDNMNQMANAIDTSIFVKNGPCIAGLGGGEGWTTMTITTPTGEGVTSARTFVRLRRCVLVDAFRIV
>EUT1[Salmonella/30-456 enterica subsp. enterica serovar Paratyphi B str. SPB7]
MGVFASLDDAVAAAKRAQQGLKSVAMRQLAIHAIREAGEKHARELAELAVSETGMGRVDDKFAKNVAQARGT
PGVECLSPQVLTGDNGLTLIENAPWGVVASVTPSTNPAATVINNAISLIAAGNSVVFAPHPAAKKVSQRAIT
LLNQAVVAAGGPENLLVTVANPDIETAQRLFKYPGIGLLVVTGGEAVVDAARKTNKRLIAAGAGNPPVVVDE
TADLPRAAQSIVKGASFDNNIICADEKVLIVVDSVADELMRLMEGQHAVKLTAAQAEQLQPVLLKKGTVSRD
WVGRDAGKIAAAIGLDQTRLLFVETSANHPFAVTELMMPVLPVVRVANVEEAIALAVQLEGGCHHTAAMHSR
NIDNMNQMANAIDTSIFVKNGPCIAGLGGGEGWTTMTITTPTGEGVTSARTFVRLRRCVLVDAFRIV
>EUT1[Salmonella/30-456 enterica subsp. enterica serovar Heidelberg str. SL476]
MGVFASLDDAVAAAKRAQQGLKSVAMRQLAIHAIREAGEKHARELAELAVSETGMGRVDDKFAKNVAQARGT
PGVECLSPQVLTGDNGLTLIENAPWGVVASVTPSTNPAATVINNAISLIAAGNSVVFAPHPAAKKVSQRAIT
LLNQAVVAAGGPENLLVTVANPDIETAQRLFKYPGIGLLVVTGGEAVVDAARKTNKRLIAAGAGNPPVVVDE
TADLPRAAQSIVKGASFDNNIICADEKVLIVVDSVADELMRLMEGQHAVKLTAAQAEQLQPVLLKKGTVSRD
WVGRDAGKIAAAIGLDQTRLLFVETPANHPFAVTELMMPVLPVVRVANVEEAIALAVQLEGGCHHTAAMHSR
NIDNMNQMANAIDTSIFVKNGPCIAGLGGGEGWTTMTITTPTGEGVTSARTFVRLRRCVLVDAFRIV
>EUT1[Marinobacter/29-455 aquaeolei VT8]
YGVFRTLDDAVAGAQGAYKKIRTMAQREAIIAAIRRTGSENVQALSELAVQETGFGRVEDKIRKHRLVLDKT
PGIEAIVPMAVTGDHGLSLIENAPWGVIASVTPSTNPSATILNNAISMIAAGNSVVFSPHPAARAVSQRTIQ
LINRASVSAGGPANLVTCVEEPTIEAATRLFSFPGIQLLTITGGEGVVNAARKTDKRLIAAGPGNPPVVVDE
TADIERAAISIVQGASFDNNIICVDEKEIIAVESIATELKTAMCRHGAAEINADQADAVARLVLANPHPKPE
WVGRDAEKIAAAAGFAGTRLLVTETERDHAFATTEMMLPVISLIRARDADQAIDWAVELEAGNRHTAAMHSR
NIDNLSRMGLEINCSLFVKNGPCLAGLGGGEGWTSMTISTPTGEGVTNASTFVRKRRCTMVDSFRIV
>EUT2B[Oleispira/32-458 antarctica RB-8]B
YGVYQTLDDAVAAAKIAQPQIRSLAKRNAIIASIRKLASEHIQELSELAVQETGFGRVSDKIRKNRLVIDRT
PGTEVLIPMAITGDHGLSLVENAPWGVIASVTPSTNPSATIINNSISMIAAGNAVVFSPHPAAKAVSQRTIQ
LVNQASVKAGGPNGIVTCLEVPTLEAATQLFSYPGIHLLTVTGGDAVVSAARKTDKRLIAAGPGNPPVVVDE
TADIERAAISIVQGASFDNNIVCVDEKEIIAVESIADALKAAMVRNGAVEISAQQAEAVAQLVLHKAAPKSE
WVGRDAAKIAAAAGFASTRLLLLEADYDHVFARTEMMMPVIAMSRARDCDQAIDWAIELENDNKHSAAMHSR
NIDNLSRMAEEINTSLFVKNGPCIAGLGGGEGWASMTISTPTGEGVTNAATFVRKRRCTLVDAFRIV
>PDU1C[Lactobacillus/37-463 reuteri DSM 20016]
RGIFTNVNDAIAAAKAAQEIYRPIAVRQQVIDAIKEGFRPYIEKMAKDIKEETGMGTVEAKIAKLNNALYNT
PGPEILEPVVENGDGGMVMYERLPYGVIGAVGPSTNPSETVIANAIMMLAGGNTLYFGAHPGAKNVTRWTIE
KMNDFIADATGLHNLVVSIETPTIESVQQMMKHPDIAMLAVTGGPAVVHQAMTSGKKAVGAGPGNPPAMVDA
TADIDLAAHNIITSASFDNDILCTAEKEVVAESSIKDELIRKMQDEGAFVVNREQADKLADMCIQNGAPDRK
FVGKDATYILDQANIGHPVEIICELPKEHPLVMTEMLMPILPVVSCPTFDDVLKTAVEVEKGNHHTATIHSN
NLKHINNAAHRMQCSIFVVNGPSYVGTGADNGASALTIATPTGEGTCTARTFTRRVRLNSPQGFSVR
>PDU1C[Lactobacillus/37-463 reuteri JCM 1112]
RGIFTNVNDAIAAAKAAQEIYRPIAVRQQVIDAIKEGFRPYIEKMAKDIKEETGMGTVEAKIAKLNNALYNT
PGPEILEPVVENGDGGMVMYERLPYGVIGAVGPSTNPSETVIANAIMMLAGGNTLYFGAHPGAKNVTRWTIE
KMNDFIADATGLHNLVVSIETPTIESVQQMMKHPDIAMLAVTGGPAVVHQAMTSGKKAVGAGPGNPPAMVDA
TADIDLAAHNIITSASFDNDILCTAEKEVVAESSIKDELIRKMQDEGAFVVNREQADKLADMCIQNGAPDRK
FVGKDATYILDQANIGHPVEIICELPKEHPLVMTEMLMPILPVVSCPTFDDVLKTAVEVEKGNHHTATIHSN
NLKHINNAAHRMQCSIFVVNGPSYVGTGADNGASALTIATPTGEGTCTARTFTRRVRLNSPQGFSVR
>PDU1C[Lactobacillus/35-461 reuteri SD2112]
RGIFTNVDDAIAAAKAAQEVYRPIAVRQQVIDAIKEGFRPYIEKMAKDIKEETGMGTVEAKIAKLHNALYNT
PGPEILEPVVENGDGGMVMYERLPYGVIGAVGPSTNPSETVIANAIMMLAGGNTLYFGAHPGAKNITRWTIE
KMNDFIADATGLHNLVVSIETPTIESVQQMMQHPDIAMLAVTGGPAVVHQAMTSGKKAVGAGPGNPPAMVDA
TADIDLAAHNIIASASFDNDILCTAEKEVVAESSIKDELIRKMQDEGAFVVNREQADKLADMCIQNGTPDRK
FVGKDATYILDQANIGHPVEIICELPKEHPLVMTEMLMPILPVVSCPTFDDVLKTAVEVEQGNHHTATIHSN
NLKHINNAAHRMQCSIFVVNGPSYVGTGADNGASALTIATPTGEGTCTARTFTRRVRLNSPQGFSVR
>PDU1[Pediococcus/34-460 claussenii ATCC BAA-344]
NGIFKTVDEAIAAAKAAQEIYVSLAFRNQVLDAIKEGFRPYIEQMAKDIKEETGMGTVEAKIAKLNNALYNT
PGTEILEPEAETGDGGLVLYEYAPFGVIGAVGPSTNPSETVIANALMMLAGGNTVYFGAHPGAKKITRWTIE
KLNEFVFKATGMRNMVVSIEEPSIESVQQMMQHPDIAMLSITGGPGVVHQAMISGKKAVGAGAGNPPAIVDA
TANIDLAAHNIVDSSSFDNNILCTAEKEVVVEESVKDELISKMQNEGAFLVTAHDIEKIVQITIGNGAPDRK
FVGKDATFILDSAGIGTPKLIILEAHKNHPLVTTEMLMPILPVVSCPTFDRALATAVEVEQGLHHTASIHSE
NLPHINQAAHRMNTSIFVVNGATYVGTGGANGASALTIATPTGEGTATAKTFTRRRRLNSPEAFSLR
>PDU1[Lactobacillus/35-461 brevis ATCC 367]
NGIFKTVNEAIAATKAAQENYAPISVRNKVIDAIREGFRPYIEDMAKRIHDETGMGTVSAKIAKLNNALYNT
PGPEILQPEAETGDGGLVMYEYAPFGVIGAVGPSTNPSETVIANAIMMLAGGNTLFFGAHPGAKNITRWTIE
KLNELVADATGLHNLVVSLETPSIESVQEVMQHPDVAMLSITGGPAVVHQALISGKKAVGAGAGNPPAMVDA
TANIALAAHNIVDSAAFDNNILCTAEKEVVVEAAVKDELIMRMQQEGAFLVTSADIEKLAQMTIGKGAPDRK
FVGKDATYILDQAGIGTPTLIILEAAKDHPLVTTEMLMPILPVVCCPDFDSVLATATEVEGGLHHTASIHSE
NLPHINKAAHRLNTSIFVVNGPTYCGTGATNGASALTIATPTGEGTATSKTYTRRRRLNSPEGFSLR
>PDU1[Lactobacillus/35-461 brevis KB290]
NGIFKTVNEAIAATKAAQENYAPISVRNKVIDAIREGFRPYIEDMAKRIHDETGMGTVSAKIAKLNNALYNT
PGPEILQPEAETGDGGLVMYEYAPFGVIGAVGPSTNPSETVIANAIMMLAGGNTLFFGAHPGAKNITRWTIE
KLNELVADATGLHNLVVSLETPSIESVQEVMQHPDVAMLSITGGPAVVHQALISGKKAVGAGAGNPPAMVDA
TANIALAAHNIVDSAAFDNNILCTAEKEVVVEAAVKDELIMRMQQEGAFLVTSADIEKLAQMTIGKGDPDRK
FVGKDATYILDQAGIGTPTLIILEAAKNHPLVTTEMLMPILPVVCCPDFDSVLATATEVEGGLHHTASIHSE
NLPHINKAAHRLNTSIFVVNGPTYCGTGATNGASALTIATPTGEGTATSKTYTRRRRLNSPEGFSLR
>PVLike[Clostridium/35-461 saccharolyticum WM1]
NGVFERVEDAIGAAHTAQREWVRVEDRRRIIEAIRMTAKSHAKTLAKLVWEETGMGRFEDKIQKHMAVIEKT
PGVECLTTDAISGDEGLMIEEYAPFGVIGAITPSTNPTETIINNTISMIAGGNAVVFNVHPGAKKCCAHCLK
LLHQAIVENGGPANLITMQKEPTMEAVTKMTSDPRIRLMVGTGGMPMVNALLRSGKKTIGAGAGNPPVIVDD
SADVSLAAREIYRGASFDNNILCLAEKEVFVMEKAADELVNNLVKEGAYLLNPMELNEILKFAMISCEVNKK
WVGKDAGLFLEAIGVKDVRLLICETDRNHPFVMVEQLMPILPIVRLRTFEECVESAVAAESGNRHTASMFSR
NVENMTRFGKVIETTIFTKNGSTLKGVGGGEGHTTMTIAGPTGEGLTCARSFTRRRRCMLAEGLRII
>PVLike[Bacillus/59-485 selenitireducens MLS10]
LGVFPDVDQAVHAAAGSQKEWVPVSERRVILEAMKQTVDSQKERYSELAVEETGLGNVADKIAKHELIITKT
PGVEDLRTDAVSGDHGLTIEEDAPFGVIGAVTPVTNPTTTVIHNSLVMLAAGNAVVFNVHPSSKATCQRVVS
DLNAAIKDAGGPQNLITMIAEPTLDTLNQLAGHQEIRLLVGTGGQGLVRSLLQSGKKAIGAGAGNPPVIVDE
TADIEAAAKAIILGASFDNNILCIAEKEVFALDVIYDDLIYHLLQEGAYMLSESELSQVMKTVLVKSHIAKA
WVGKEASAILKAATGLPVKLLICDVEATHPFVQLEQMMPVLPIVRMPDFDAAVEAAVKAEKGNRHTAVIHSK
NVDRLTQFARRIETTIFVKNASSLAGVGGGEGYATMTIAGPTGEGITSPRTFTRKRRCVLAEGFRII
>PVLike[Clostridium]/55-481 sticklandii]
NGIFESIDLAVESALEAHIILTKLEDREKMIQSIRKEVLGDIENIARLVYEETKLGKYEDKIAKINLAASKT
PGTEDIKTSAISGDYGLTIEEMAPFGVIGAVTPVTNPVETLINNAISMISGGNSVVFNVHPSSKKSSAYTVE
LINKAVLKAGGPQNLVTMVKEPTIETVNQLSSHPRISMMVGTGGPGLVKSLLKSGKKTIGAGAGNPPVVVDE
TADMNLAAKGIIEGASFDNNILCIAEKEVFVVNEVADDLIYNMLSSGAYMLNQEELEKVMKLTLVKSHVHKN
WVGKDASKILSEIGIQDVKLLICEVDSDHPYVTLEQMMPILPLVRCSDVDEAIKLAVKAEGTNKHTASIFSR
NVDNMTKFARAINTTIFVKNAPTLAGVGKGEGNATFTIAGPTGEGITSAKTFTRVRRCVLAEGFRIV
>PDU1[Brachyspira/29-454 intermedia PWS/A]
LGIFDTMKEAIEYASIAQKKFLTLSERKRITDSIRNKLRPLVKEMSVMAVEESKMGRVEDKINKNTLAIERC
TGVEDLHTGALTGDDGLSLLEFSPFGVIGAITPVTNPTETIICNSINMLSAGNSVVFSPHPSAVKVSNWLVT
KINEAIIEAGGERNLVVTVSKASVEEVDYMMESPKINALCITGGMPIVIKGLKSGKKTIGAGAGNPPVIVDE
TADIEQAAADIVAGASLDNNMPCIAEKEVLAVDSIFDYLMFNMEKNNAFKISKEDMMKLEKALINDGTVNKK
FVGKDAKYILDTLGIYDPRLIIMETHKEHPFAVEELMMPVLPLIRCKDFDEALDLAVKLENGCRHTAAMHSK
HIDRLTIAPRRLQTTIFVKNAPSYAGIGGGEGYTSFTLASSTGDGITSTITFTRKRRCVLKNLF-VR
>PEUT[Sebaldella/35-459 termitidis ATCC 33386]A
HGIFTNIETAVDKAYEAQQTYNSLEERRNIISNIRKELLKYTEEMAEKTVAETKMGRIKDKILKNKLAIEKT
PGVEDLGTEVFTGDDGLTLVELSAFGVLGSVTPVTNPTETIINNTIGALAGGNSIVFCPHPSAKNICLWLIK
KLNGIITEAGGPENLVTSASEAKKENVDILFSHEKINMLVITGGTEIVKLALKSGKKVIGAGAGNPPVIVDE
TADIEKAAKDIVNGAGFDNNLPCIAEKEVLVLESVADYLIFNMEKAGAFHIDKEDIKKLEDTVYKNGMVNKE
FIGKDAGFILEKSGIFDPALITLETDINHVFVQKELMMPVLAVVRQKNFEEALKN--AIEHGLKHTAVMHSQ
NVTRLSIAAREMQTTIFVKNAPSYAALGQGEGYTTFTIAGPTGEGLTSARNFTRKRRCVLGGSFSIR
>GRE3[Clostridium/15-441 beijerinckii NCIMB 8052]B
SGVFSSVNDAVLAAVGAYNQYSTLNERQEIINSIKEKLLSRVEEIAYMTVEETGMGNVHDKIEKLILAIKKT
PGIEDLITEVRTGDNGMTLYELSSYGVICAIHPCTNPCATLISNTIGMLAAGNGVVHCPHPRAIKVSKYVTE
IISIAIRERCGIDNLVVTLNENSITCTNEIMTHPDISMVVTTGGNNVLRQAMASGKKVIGAGPGNPTTIVDE
TGDIKKAARDIVRGASFDNNIMCISEKSIVAVSSIADLLVEELVRNKVYYVNDEEMLKLTATLTSDMTLNKT
LEGKSANEILKAAGIRDIKLIVVNTIKQHPFATVEMLMPLVPLIRVKNFEIALDTALEIEQGFRHTATIHSQ
SIERLNVAAKVMQTAVFVKNGASLVGIGNGEGDTSFTIATITGEGTTTARHFARRRRCSLTNGFSIR
>GRE3[Clostridium/5-429 cf. saccharolyticum K10]
--IYSSVSEAVMAARGAFNRYATLNERKEIIEAVKAAVRPRITQLAEMTAAETGMGNVADKIEKIRLAVEKT
PGVEDLITEVNTGDHGMTLYELSAFGVVCAVHPCTNPCATLISNTIGILAAGNAVVHCPHPRAVRVSQYLTG
MISDAVRDVCGIDNLVVTVGESLMGSTREIMSHPDVDLIVCTGGSGPLRQAMSAGKKVIGAGPANPVAIVDE
TADLERAARDIVKGASFDNNLMCTSEKSIVAVEKIADELISHLERNGVYYTSAEEIDRLYTAVTEDFVINKK
MEGQSADVILDAAKIKGIKLIVAETDRTHPFATLELLMPLLPLVRARDFDEALEAALDIEQGFRHTATIHSE
SVERMNRAAKKLQTAVFVKNGPSLLGIGDKEGHTSFTIGTITGEGTTSARHFARRRRCTLTSGFSIR
>PEUT[Listeria/35-461 ivanovii subsp. ivanovii PAM 55]A
SGIFDTVDEAVQAAVIAQNCYKSLEDRRNVVKAIREALYPEIENIATRAAAETGMGNVADKILKNTLAIEKT
PGVEDLYTEVATGDNGMTLYELSPYGVIGAVAPSTNPTETLICNTIGMLAAGNAVFYSPHPGAKNISLWLIE
KLNTIVRESCGIDNLVVTVEKPSIQAAQEMMNHPKVPLLVITGGPGVVLQAMQSGKKVIGAGAGNPPSIVDE
TANIEKAAADIVAGASFDHNILCIAEKSVVAVDSITDFLLFQMEKNGAFHVNPSDIRKLEKVAVTKGVTNKK
LVGKSASEILKEAGIDFTRLIIAETDRSHPFATVELLMPIVPVVRVADFDQALEVALELEQGLHHTATMHSQ
NISRLNKAARDMQTSIFVKNGPSFAGLGGGEGSATFTIATPTGEGTTTARHFARRRRCVLTDGFSIR
>PEUT[Listeria/35-461 seeligeri serovar 1/2b str. SLCC3954]A
SGIFDTVDEAVQAAVIAQNCYKSLEDRRNVVKAIREALYPEIKNIATRAVAETGMGNVADKILKNTLAIEKT
PGVEDLYTEVATGDNGMTLYELSPYGVIGAVAPSTNPTETLICNTIGMLAAGNAVFYSPHPGAKNISLWLIE
KLNTIVRESCGIDNLVVTVEKPSIQAAQEMMNHPKVPLLVITGGPGVVLQAMQSGKKVIGAGAGNPPSIVDE
TANIEKAAADIVAGASFDHNILCIAEKSVVAVDSITDFLLFQMEKNGALHVNPSDIRKLEKVAVTKGVTNKK
LVGKSASEILKEAGIDFTRLIIVETDRSHPFATVELLMPIVPVVRVADFDQALEVALELEQGLHHTATMHSQ
NISRLNKAARDMQTSIFVKNGPSFAGLGGGEGSATFTIATPTGEGTTTARHFARRRRCVLTDGFSIR
>PEUT[Listeria/35-461 monocytogenes J0161]A
SGVFDTVDEAVQAAVIAQNSYKSLEERRNVVKAIREALYPEIESIAARAVAETGMGNVADKILKNTLAIEKT
PGVEDLYTEVATGDNGMTLYELSPYGVIGAVAPSTNPTETLICNTIGMLAAGNAVFYSPHPGAKNISLWLIE
KLNTIVRESCGVDNLVVTVEKPSIQAAQEMMNHPKVPLLVITGGPGVVLQAMQSGKKVIGAGAGNPPSIVDE
TANIEKAAADIVDGASFDHNILCIAEKSIVAVDSIADFLMFQMEKNGALHVNPSDIQKLEKVAVTKGVTNKK
LVGKSASEILKEAGIDFSRLIIVETEKTHPFATVELLMPIVPVVRVPNFEEALEVAIELEQGLHHTATMHSQ
NISRLNKAARDMQTSIFVKNGPSFAGLGRGEGSTTFTIATPTGEGTTTARHFARRRRCVLTDGFSIR
>PEUT[Listeria/35-461 monocytogenes10]B
SGVFDTVDEAVQAAVIAQNSYKSLEERRNVVKAIREALYPEIESIAARAVAETGMGNVADKILKNTLAIEKT
PGVEDLYTEVATGDNGMTLYELSPYGVIGAVAPSTNPTETLICNTIGMLAAGNAVFYSPHPGAKNISLWLIE
KLNTIVRESCGVDNLVVTVEKPSIQAAQEMMNHPKVPLLVITGGPGVVLQAMQSGKKVIGAGAGNPPSIVDE
TANIEKAAADIVDGASFDHNILCIAEKSIVAVDSIADFLMFQMEKNGALHVNPSDIQKLEKVAVTKGVTNKK
LVGKSASEILKEAGIDFSRLIIVETEKTHPFATVELLMPIVPVVRVPNFEEALEVAIELEQGLHHTATMHSQ
NISRLNKAARDMQTSIFVKNGPSFAGLGRGEGSTTFTIATPTGEGTTTARHFARRRRCVLTDGFSIR
>PEUT[Listeria/35-461 monocytogenes N53-1]A
SGVFDTVDEAVQAAVIAQNSYKSLEERRNVVKAIREALYPEIESIAARAVAETGMGNVADKILKNTLAIEKT
PGVEDLYTEVATGDNGMTLYELSPYGVIGAVAPSTNPTETLICNTIGMLAAGNAVFYSPHPGAKNISLWLIE
KLNTIVRESCGVDNLVVTVEKPSIQAAQEMMNHPKVPLLVITGGPGVVLQAMQSGKKVIGAGAGNPPSIVDE
TANIEKAAADIVDGASFDHNILCIAEKSVVAVDSIADFLMFQMEKNGALHVNPSDIQKLEKVAVTKGVTNKK
LVGKSASEILKEAGIDFSRLIIVETEKTHPFATVELLMPIVPVVRVPNFEEALEVAIELEQGLHHTATMHSQ
NISRLNKAARDMQTSIFVKNGPSFAGLGRGEGSTTFTIATPTGEGTTTARHFARRRRCVLTDGFSIR
>PEUT[Listeria/35-461 monocytogenes7]A
SGVFDTVDEAVQAAVIAQNSYKSLEERRNVVKAIREALYPEIESIAARAVAETGMGNVADKILKNTLAIEKT
PGVEDLYTEVATGDNGMTLYELSPYGVIGAVAPSTNPTETLICNTIGMLAAGNAVFYSPHPGAKNISLWLIE
KLNTIVRESCGVDNLVVTVEKPSIQAAQEMMNHPKVPLLVITGGPGVVLQAMQSGKKVIGAGAGNPPSIVDE
TANIEKAAADIVDGASFDHNILCIAEKSVVAVDSIADFLMFQMEKNGALHVNPSDIQKLEKVAVTKGVTNKK
LVGKSASEILKEAGIDFSRLIIVETEKTHPFATVELLMPIVPVVRVPNFEEALEVAIELEQGLHHTATMHSQ
NISRLNKAARDMQTSIFVKNGPSFAGLGRGEGSTTFTIATPTGEGTTTARHFARRRRCVLTDGFSIR
>PEUT[Listeria/35-461 monocytogenes 08-5578]A
SGVFDTVDEAVQAAVIAQNSYKSLEERRNVVKAIREALYPEIESIAARAVAETGMGNVADKILKNTLAIEKT
PGVEDLYTEVATGDNGMTLYELSPYGVIGAVAPSTNPTETLICNTIGMLAAGNAVFYSPHPGAKNISLWLIE
KLNTIVRESCGVDNLVVTVEKPSIQAAQEMMNHPKVPLLVITGGPGVVLQAMQSGKKVIGAGAGNPPSIVDE
TANIEKAAADIVDGASFDHNILCIAEKSVVAVDSIADFLMFQMEKNGALHVNPSDIQKLEKVAVTKGVTNKK
LVGKSASEILKEAGIDFSRLIIVETEKTHPFATVELLMPIVPVVRVPNFEEALEVAIELEQGLHHTATMHSQ
NISRLNKAARDMQTSIFVKNGPSFAGLGRGEGSTTFTIATPTGEGTTTARHFARRRRCVLTDGFSIR
>PEUT[Listeria/35-461 monocytogenes 10403S]A
SGVFDTVDEAVQAAVIAQNSYKSLEERRNVVKAIREALYPEIESIAARAVAETGMGNVADKILKNTLAIEKT
PGVEDLYTEVATGDNGMTLYELSPYGVIGAVAPSTNPTETLICNTIGMLAAGNAVFYSPHPGAKNISLWLIE
KLNTIVRESCGVDNLVVTVEKPSIQAAQEMMNHPKVPLLVITGGPGVVLQAMQSGKKVIGAGAGNPPSIVDE
TANIEKAAADIVDGASFDHNILCIAEKSVVAVDSIADFLMFQMEKNGALHVNPSDIQKLEKVAVTKGVTNKK
LVGKSASEILKEAGIDFSRLIIVETEKTHPFATVELLMPIVPVVRVPNFEEALEVAIELEQGLHHTATMHSQ
NISRLNKAARDMQTSIFVKNGPSFAGLGRGEGSTTFTIATPTGEGTTTARHFARRRRCVLTDGFSIR
>PEUT[Listeria/35-461 monocytogenes Finland 1998]A
SGVFDTVDEAVQAAVIAQNSYKSLEERRNVVKAIREALYPEIESIAARAVAETGMGNVADKILKNTLAIEKT
PGVEDLYTEVATGDNGMTLYELSPYGVIGAVAPSTNPTETLICNTIGMLAAGNAVFYSPHPGAKNISLWLIE
KLNTIVRESCGVDNLVVTVEKPSIQAAQEMMNHPKVPLLVITGGPGVVLQAMQSGKKVIGAGAGNPPSIVDE
TANIEKAAADIVDGASFDHNILCIAEKSVVAVDSIADFLMFQMEKNGALHVNPSDIQKLEKVAVTKGVTNKK
LVGKSASEILKEAGIDFSRLIIVETEKTHPFATVELLMPIVPVVRVPNFEEALEVAIELEQGLHHTATMHSQ
NISRLNKAARDMQTSIFVKNGPSFAGLGRGEGSTTFTIATPTGEGTTTARHFARRRRCVLTDGFSIR
>PEUT[Listeria/35-461 monocytogenes EGD-e]A
SGVFDTVDEAVQAAVIAQNSYKSLEERRNVVKAIREALYPEIESIAARAVAETGMGNVADKILKNTLAIEKT
PGVEDLYTEVATGDNGMTLYELSPYGVIGAVAPSTNPTETLICNTIGMLAAGNAVFYSPHPGAKNISLWLIE
KLNTIVRESCGVDNLVVTVEKPSIQAAQEMMNHPKVPLLVITGGPGVVLQAMQSGKKVIGAGAGNPPSIVDE
TANIEKAAADIVDGASFDHNILCIAEKSVVAVDSIADFLMFQMEKNGALHVNPSDIQKLEKVAVTKGVTNKK
LVGKSASEILKEAGIDFSRLIIVETEKTHPFATVELLMPIVPVVRVPNFEEALEVAIELEQGLHHTATMHSQ
NISRLNKAARDMQTSIFVKNGPSFAGLGRGEGSTTFTIATPTGEGTTTARHFARRRRCVLTDGFSIR
>PEUT[Listeria/8-433 monocytogenes9]A
-GVFDTVDEAVQAAVIAQNSYKSLEERRNVVKAIREALYPEIESIAARAVAETGMGNVADKILKNTLAIEKT
PGVEDLYTEVATGDNGMTLYELSPYGVIGAVAPSTNPTETLICNTIGMLAAGNAVFYSPHPGAKNISLWLIE
KLNTIVRESCGVDNLVVTVEKPSIQAAQEMMNHPKVPLLVITGGPGVVLQAMQSGKKVIGAGAGNPPSIVDE
TANIEKAAADIVDGASFDHNILCIAEKSVVAVDSIADFLMFQMEKNGALHVNPSDIQKLEKVAVTKGVTNKK
LVGKSASEILKEAGIDFSRLIIVETEKTHPFATVELLMPIVPVVRVPNFEEALEVAIELEQGLHHTATMHSQ
NISRLNKAARDMQTSIFVKNGPSFAGLGRGEGSTTFTIATPTGEGTTTARHFARRRRCVLTDGFSIR
>PEUT[Listeria/35-461 monocytogenes1]B
SGVFDTVDEAVQAAVIAQNNYKSLEERRNVVKAIREALYPEIESIAARAVAETGMGNVADKILKNTLAIEKT
PGVEDLYTEVATGDNGMTLYELSPYGVIGAVAPSTNPTETLICNTIGMLAAGNAVFYSPHPGAKNISLWLIE
KLNTIVRESCGIDNLVVTVEKPSIQAAQEMMNHPKVPLLVITGGPGVVLQAMQSGKKVIGAGAGNPPSIVDE
TANIEKAAADIVDGASFDHNILCIAEKSVVAVDSIADFLMFQMEKNGALHVNPSDIQKLEKVAVTKGVTNKK
LVGKSASEILKEAGIDFSRLIIVETEKTHPFATVELLMPIVPVVRVPNFEEALDVAIELEQGLHHTATMHSQ
NISRLNKAARDMQTSIFVKNGPSFAGLGRGEGSTTFTIATPTGEGTTTARHFARRRRCVLTDGFSIR
>PEUT[Listeria/35-461 monocytogenes4]A
SGVFDTVDEAVQAAVIAQNNYKSLEERRNVVKAIREALYPEIESIAARAVAETGMGNVADKILKNTLAIEKT
PGVEDLYTEVATGDNGMTLYELSPYGVIGAVAPSTNPTETLICNTIGMLAAGNAVFYSPHPGAKNISLWLIE
KLNTIVRESCGIDNLVVTVEKPSIQAAQEMMNHPKVPLLVITGGPGVVLQAMQSGKKVIGAGAGNPPSIVDE
TANIEKAAADIVDGASFDHNILCIAEKSVVAVDSIADFLMFQMEKNGALHVNPSDIQKLEKVAVTKGVTNKK
LVGKSASEILKEAGIDFSRLIIVETEKTHPFATVELLMPIVPVVRVPNFEEALDVAIELEQGLHHTATMHSQ
NISRLNKAARDMQTSIFVKNGPSFAGLGRGEGSTTFTIATPTGEGTTTARHFARRRRCVLTDGFSIR
>PEUT[Listeria/35-461 monocytogenes SLCC2755]A
SGVFDTVDEAVQAAVIAQNNYKSLEERRNVVKAIREALYPEIESIAARAVAETGMGNVADKILKNTLAIEKT
PGVEDLYTEVATGDNGMTLYELSPYGVIGAVAPSTNPTETLICNTIGMLAAGNAVFYSPHPGAKNISLWLIE
KLNTIVRESCGIDNLVVTVEKPSIQAAQEMMNHPKVPLLVITGGPGVVLQAMQSGKKVIGAGAGNPPSIVDE
TANIEKAAADIVDGASFDHNILCIAEKSVVAVDSIADFLMFQMEKNGALHVNPSDIQKLEKVAVTKGVTNKK
LVGKSASEILKEAGIDFSRLIIVETEKTHPFATVELLMPIVPVVRVPNFEEALDVAIELEQGLHHTATMHSQ
NISRLNKAARDMQTSIFVKNGPSFAGLGRGEGSTTFTIATPTGEGTTTARHFARRRRCVLTDGFSIR
>PEUT[Listeria/35-461 monocytogenes2]A
SGVFDTVDEAVQAAVIAQNNYKSLEERRNVVKAIREALYPEIESIAARAVAETGMGNVADKILKNTLAIEKT
PGVEDLYTEVATGDNGMTLYELSPYGVIGAVAPSTNPTETLICNTIGMLAAGNAVFYSPHPGAKNISLWLIE
KLNTIVRESCGIDNLVVTVEKPSIQAAQEMMNHPKVPLLVITGGPGVVLQAMQSGKKVIGAGAGNPPSIVDE
TANIEKAAADIVDGASFDHNILCIAEKSIVAVDSIADFLMFQMEKNGALHVNPSDIQKLEKVAVTKGVTNKK
LVGKSASEILKEAGIDFSRLIIVETEKTHPFATVELLMPIVPVVRVPNFDEALDVAIELEQGLHHTATMHSQ
NISRLNKAARDMQTSIFVKNGPSFAGLGRGEGSTTFTIATPTGEGTTTARHFARRRRCVLTDGFSIR
>PEUT[Listeria/35-461 monocytogenes3]A
SGVFDTVDEAVQAAVIAQNNYKSLEERRNVVKAIREALYPEIESIAARAVAETGMGNVADKILKNTLAIEKT
PGVEDLYTEVATGDNGMTLYELSPYGVIGAVAPSTNPTETLICNTIGMLAAGNAVFYSPHPGAKNISLWLIE
KLNTIVRESCGIDNLVVTVEKPSIQAAQEMMNHPKVPLLVITGGPGVVLQAMQSGKKVIGAGAGNPPSIVDE
TANIEKAAADIVDGASFDHNILCIAEKSIVAVDSIADFLMFQMEKNGALHVNPSDIQKLEKVAVTKGVTNKK
LVGKSASEILKEAGIDFSRLIIVETEKTHPFATVELLMPIVPVVRVPNFDEALDVAIELEQGLHHTATMHSQ
NISRLNKAARDMQTSIFVKNGPSFAGLGRGEGSTTFTIATPTGEGTTTARHFARRRRCVLTDGFSIR
>PEUT[Listeria/35-461 monocytogenes6]B
SGVFDTVDEAVQAAVIAQNNYKSLEERRNVVKAIREALYPEIESIAARAVAETGMGNVADKILKNTLAIEKT
PGVEDLYTEVATGDNGMTLYELSPYGVIGAVAPSTNPTETLICNTIGMLAAGNAVFYSPHPGAKNISLWLIE
KLNTIVRESCGIDNLVVTVEKPSIQAAQEMMNHPKVPLLVITGGPGVVLQAMQSGKKVIGAGAGNPPSIVDE
TANIEKAAADIVDGASFDHNILCIAEKSIVAVDSIADFLMFQMEKNGALHVNPSDIQKLEKVAVTKGVTNKK
LVGKSASEILKEAGIDFSRLIIVETEKTHPFATVELLMPIVPVVRVPNFDEALDVAIELEQGLHHTATMHSQ
NISRLNKAARDMQTSIFVKNGPSFAGLGRGEGSTTFTIATPTGEGTTTARHFARRRRCVLTDGFSIR
>PEUT[Listeria/35-461 monocytogenes8]A
SGVFDTVDEAVQAAVIAQNNYKSLEERRNVVKAIREALYPEIESIAARAVAETGMGNVADKILKNTLAIEKT
PGVEDLYTEVATGDNGMTLYELSPYGVIGAVAPSTNPTETLICNTIGMLAAGNAVFYSPHPGAKNISLWLIE
KLNTIVRESCGIDNLVVTVEKPSIQAAQEMMNHPKVPLLVITGGPGVVLQAMQSGKKVIGAGAGNPPSIVDE
TANIEKAAADIVDGASFDHNILCIAEKSIVAVDSIADFLMFQMEKNGALHVNPSDIQKLEKVAVTKGVTNKK
LVGKSASEILKEAGIDFSRLIIVETEKTHPFATVELLMPIVPVVRVPNFDEALDVAIELEQGLHHTATMHSQ
NISRLNKAARDMQTSIFVKNGPSFAGLGRGEGSTTFTIATPTGEGTTTARHFARRRRCVLTDGFSIR
>PEUT[Listeria/35-461 monocytogenes serotype 4b str. CLIP 80459]A
SGVFDTVDEAVQAAVIAQNNYKSLEERRNVVKAIREALYPEIESIAARAVAETGMGNVADKILKNTLAIEKT
PGVEDLYTEVATGDNGMTLYELSPYGVIGAVAPSTNPTETLICNTIGMLAAGNAVFYSPHPGAKNISLWLIE
KLNTIVRESCGIDNLVVTVEKPSIQAAQEMMNHPKVPLLVITGGPGVVLQAMQSGKKVIGAGAGNPPSIVDE
TANIEKAAADIVDGASFDHNILCIAEKSIVAVDSIADFLMFQMEKNGALHVNPSDIQKLEKVAVTKGVTNKK
LVGKSASEILKEAGIDFSRLIIVETEKTHPFATVELLMPIVPVVRVPNFDEALDVAIELEQGLHHTATMHSQ
NISRLNKAARDMQTSIFVKNGPSFAGLGRGEGSTTFTIATPTGEGTTTARHFARRRRCVLTDGFSIR
>PEUT[Listeria/35-461 monocytogenes serotype 4b str. F2365]A
SGVFDTVDEAVQAAVIAQNNYKSLEERRNVVKAIREALYPEIESIAARAVAETGMGNVADKILKNTLAIEKT
PGVEDLYTEVATGDNGMTLYELSPYGVIGAVAPSTNPTETLICNTIGMLAAGNAVFYSPHPGAKNISLWLIE
KLNTIVRESCGIDNLVVTVEKPSIQAAQEMMNHPKVPLLVITGGPGVVLQAMQSGKKVIGAGAGNPPSIVDE
TANIEKAAADIVDGASFDHNILCIAEKSIVAVDSIADFLMFQMEKNGALHVNPSDIQKLEKVAVTKGVTNKK
LVGKSASEILKEAGIDFSRLIIVETEKTHPFATVELLMPIVPVVRVPNFDEALDVAIELEQGLHHTATMHSQ
NISRLNKAARDMQTSIFVKNGPSFAGLGRGEGSTTFTIATPTGEGTTTARHFARRRRCVLTDGFSIR
>PEUT[Listeria/35-461 monocytogenes5]A
SGVFDTVDEAVQAAVIAQNNYKSLEERRNVVKAIREALYPEIESIAARAVAETGMGNVADKILKNTLAIEKT
PGVEDLYTEVATGDNGMTLYELSPYGVIGAVAPSTNPTETLICNTIGMLAAGNAVFYSPHPGAKNISLWLIE
KLNTIVRESCGIDNLVVTVEKPSIQAAQEMMNHPKVPLLVITGGPGVVLQAMQSGKKVIGAGAGNPPSIVDE
TANIEKAAADIVDGASFDHNILCIAEKSIVAVDSIADFLMFQMEKNGALHVNPSDIQKLEKVAVTKGVTNKK
LVGKSASEILKEAGIDFSRLIIVETEKTHPFATVELLMPIVPVVRVPNFDEALDVAIELEQGLHHTATMHSQ
NISRLNKAARDMQTSIFVKNGPSFAGLGRGEGSTTFTIATPTGEGTTTARHFARRRRCVLTDGFSIR
>PEUT[Listeria/35-461 monocytogenes HCC23]B
SGVFDTVDEAVQAAVIAQNSYKSLEERRNVVKAIREALYPEIESIAARAVAETGMGNVADKILKNTLAIEKT
PGVEDLYTEVATGDNGMTLYELSPYGVIGAVAPSTNPTETLICNTIGMLAAGNAVFYSPHPGAKNISLWLIE
KLNTIVRESCGVDNLVVTVEKPSIQAAQEMMNHPKVPLLVITGGPGVVLQAMQSGKKVIGAGAGNPPSIVDE
TANIEKAAADIVDGASFDHNILCIAEKSIVAVDSIADFLMFQMEKNGALHVNPSDIQKLEKVAVTKGVTNKK
LVGKSASEILKEAGIDFSRLIIVETEKTHPFATVELLMPIVPVVRVPNFDEALDVAIELEQGLHHTATMHSQ
NISRLNKAARDMQTSIFVKNGPSFAGLGRGEGSTTFTIATPTGEGTTTARHFARRRRCVLTDGFSIR
>PEUT[Listeria/35-461 monocytogenes L99]A
SGVFDTVDEAVQAAVIAQNSYKSLEERRNVVKAIREALYPEIESIAARAVAETGMGNVADKILKNTLAIEKT
PGVEDLYTEVATGDNGMTLYELSPYGVIGAVAPSTNPTETLICNTIGMLAAGNAVFYSPHPGAKNISLWLIE
KLNTIVRESCGVDNLVVTVEKPSIQAAQEMMNHPKVPLLVITGGPGVVLQAMQSGKKVIGAGAGNPPSIVDE
TANIEKAAADIVDGASFDHNILCIAEKSIVAVDSIADFLMFQMEKNGALHVNPSDIQKLEKVAVTKGVTNKK
LVGKSASEILKEAGIDFSRLIIVETEKTHPFATVELLMPIVPVVRVPNFDEALDVAIELEQGLHHTATMHSQ
NISRLNKAARDMQTSIFVKNGPSFAGLGRGEGSTTFTIATPTGEGTTTARHFARRRRCVLTDGFSIR
>PEUT[Listeria/35-461 monocytogenes SLCC2376]A
SGVFDTVDEAVQAAVIAQNSYKSLEERRNVVKAIREALYPEIESIATRAVAETGMGNVADKILKNTLAIEKT
PGVEDLYTEVATGDNGMTLYELSPYGVIGAVAPSTNPTETLICNTIGMLAAGNAVFYSPHPGAKNISLWLIE
KLNTIVRESCGIDNLVVTVEKPSIQAAQEMMNHPNVPLLVITGGPGVVLQAMQSGKKVIGAGAGNPPSIVDE
TANIEKAAADIVDGASFDHNILCIAEKSIVAVDSIADFLMFQMEKNGALHVNPSDIQKLEKVAVTKGVTNKK
LVGKSASEILKEAGIDFSRLIIVETEKTHPFATVELLMPIVPVVRVPNFDEALDVAIELEQGLHHTATMHSQ
NISRLNKAARDMQTSIFVKNGPSFAGLGRGEGSTTFTIATPTGEGTTTARHFARRRRCVLTDGFSIR
>PEUT[Listeria/35-461 welshimeri serovar 6b str. SLCC5334]A
SGIFDTVDEAVQAAVQAQNSYKSLEERRNVVKAIREALYPEIESIATRAVAETGMGNVTDKILKNTLAIEKT
PGVEDLYTEVATGDNGMTLYELSPYGVIGAVAPSTNPTETLICNTIGMLAAGNAVFYSPHPGAKNISLWLIE
KLNTIVRESCGIDNLVVTVEKPSIQAAQEMMNHPKVPLLVITGGPGVVLQAMQSGKKVIGAGAGNPPSIVDE
TANIEKAAADIVDGASFDHNILCIAEKSVVAVDSITDFLLFQMEKNGALHVNPSDIKKLEKVAVTKGVTNKK
LVGKSASEILKEAGIDFTRLIIVETDKSHPFATVELLMPIVPVVRVPDFDEALKVAIELEQGLHHTATMHSQ
NISRLNKAARDMQTSIFVKNGPSFAGLGRGEGSTTFTIATPTGEGTTTARHFARRRRCVLTDGFSIR
>PEUT[Listeria/35-461 innocua Clip11262]A
SGVFDTVDEAVQAAVIAQNCYKSLEERRNVVKAIREALYPEIETIATRAVAETGMGNVTDKILKNTLAIEKT
PGVEDLYTEVATGDNGMTLYELSPYGVIGAVAPSTNPTETLICNSIGMLAAGNAVFYSPHPGAKNISLWLIE
KLNTIVRDSCGIDNLIVTVAKPSIQAAQEMMNHPKVPLLVITGGPGVVLQAMQSGKKVIGAGAGNPPSIVDE
TANIEKAAADIVDGASFDHNILCIAEKSVVAVDSIADFLLFQMEKNGALHVNPSDIQKLEKVAVTKGVTNKK
LVGKSATEILKEAGIDFTRLIIVETEKSHPFATVELLMPIVPVVRVPDFDEALEVAIELEQGLHHTATMHSQ
NISRLNKAARDMQTSIFVKNGPSFAGLGRGEGSTTFTIATPTGEGTTTARHFARRRRCVLTDGFSIR
>GRE4[Shewanella/30-456 putrefaciens CN-32]
HTIFARVEDAITASYDAYKKYMPLALRTRIITALKEELAPWIKEMSERAAEETGMGNAPDKISKNTAALNNT
PGIEDLTTSALTGDGGMVLFELSPFGVIGAIAPSTNPTETIINNTISMLAAGNAVYFSPHPGAKKVSLWLIE
KIEDIIYRVSGIRNLVTTVAEPTFDATREMMSDPRIALLAVTGGPAIVNMAMKTGKKVIGAGPGNPPVLVDE
TACPVKAAKDIVDGASFDHNVLCIAEKCVIVVDSIADRLMDNMQKNDAFLVTPGDIARLRKVVINKGEANKK
LVGKSPAVILQAADLSTARLIIVEVEQDDPLVMVEQLMPVLPVVRVSDFETGLALALKVENEQHHTAIMHSQ
NVTRLNLAAKTMQTSIFVKNGPSYAGLGGAEGFTTFTIATPTGEGTTSARSFARKRRCVLTNGFSIR
>GRE4[Shewanella/30-456 sp. W3-18-1]
HTIFARVEDAITASYDAYKKYMPLALRTRIITALKEELAPWIKEMSERAAEETGMGNAPDKISKNTAALNNT
PGIEDLTTSALTGDGGMVLFELSPFGVIGAIAPSTNPTETIINNTISMLAAGNAVYFSPHPGAKKVSLWLIE
KIEDIIYRVSGIRNLVTTVAEPTFDATREMMSDPRIALLAVTGGPAIVNMAMKTGKKVIGAGPGNPPVLVDE
TACPVKAAKDIVDGASFDHNVLCIAEKCVIVVDSIADRLMDNMQKNDAFLVTPGDIARLRKVVINKGEANKK
LVGKSPAVILQAADLSTARLIIVEVEQDDPLVMVEQLMPVLPVVRVSDFETGLALALKVENEQHHTAIMHSQ
NVTRLNLAAKTMQTSIFVKNGPSYAGLGGAEGFTTFTIATPTGEGTTSARSFARKRRCVLTNGFSIR
>PDU1A[Tolumonas/33-459 auensis DSM 9187]
VALFDDVDSAICAAHAAFLRYQPLKTRSAIIAAIRAEIAPCLSELAERAAAETGMGNTADKILKNKAALENT
PGIEDLKTTALTGDEGMVLFEYSPFGVVGAVAPSTNPTETIINNSISMLAAGNAIYFSPHPGAKNISLWLIQ
KMEEIAFKVCGIHNLIVTVKEPTFEATQQMMAHDKIALLAITGGPGIVNMGLKSGKKVIGAGAGNPPCLVDE
TAEIVKAAQDIVAGASFDYNLPCIAEKSVIAVDCIADQLIQQMREFGAMQIDPQQIAQLREVCIQKGAANKS
LVGKSPATILAAAGIAKERLIILEVPANDPFVVTEQLMPVLPIVRVDNFEQGLQLALKVEDGLHHTAMMHSQ
NVSRLNKAAHLMQTSIFVKNGPSYAGIGGAEGFTTFTIATPTGEGTTSARTFGRLRRCVLTNGFSIR
>PDU1[Enterobacteriaceae/27-453 bacterium 9_2_54FAA]
NAIFASVDEAINAAHRAFLRYQPMKTRSAIISAIREQLKPQLLSLSERGASETGMGNKEDKFLKNKAALENT
PGIEDLATTALTGDGGMVLFEYSPFGVVGSVAPSTNPTETIINNSISMLAAGNAVYFSPHPGAKDVSLDLIA
QIEEIVFSSCGIRNLVVTVENPSFEATQQMMAHDKIALLAITGGPGIVAMGMKSGKKVIGAGAGNPPCLVDE
TAELVKAAQDIVAGASFDYNLPCIAEKSLIVVESVADRLLQQMQAFDALLIHPQEVDNLRKACLTQGHANKN
LVGKSPAELLKAAGIAKARLLLVEVAGNDPLVTSEQLMPLLPVVRVKDFDAGLTLALQVEGGLHHTATMHSQ
NVTRLNLAARLLQTSIFVKNGPSYAGIGGGEGFTTFTIATPTGEGTTSARTFARQRRCVLTNGFSIR
>PDU1A[Yersinia/27-453 enterocolitica (type O:2) str. YE3094/96]
SAIFASVDEAINAAHSAFLRYQPMKTRSAIIRAIREQLKPQLVSLSERGASETGMGNKEDKFLKNKAALENT
PGIEDLSTTALTGDGGMVLFEYSPFGVIGSVTPSTNPTETIINNSISMLAAGNAVYFSPHPGAKAVSLDLFA
QIEAIIFNSCGIHNLVVTVKEPSFEATQQMMAHDKIALLAITGGPAIVAMAMKSGKKVIGAGAGNPPCLVDE
TAELVKAAQDIVAGASFDHNLPCIAEKSLIVVESVADRLLQQMQAFDALLINPQEIGSLRKACLTQGHANKN
LVGKSPIELLKAAGIAKARLLLVEVAGDDPLVTTEQLMPLLPVVRVKDFDAALTLALHVEGGLHHTATMHSQ
NVSRLNLAARLLQTSIFVKNGPSYAGIGSGEGFTTFTIATPTGEGTTSARTFARQRRCVLTNGFSIR
>PDU1A[Yersinia/27-453 enterocolitica subsp. enterocolitica 8081]
SAIFASVDEAINAAHSAFLRYQPMKTRSAIIRAIREQLKPQLVSLSERGASETGMGNKEDKFLKNKAALENT
PGIEDLSTTALTGDGGMVLFEYSPFGVIGSVTPSTNPTETIINNSISMLAAGNAVYFSPHPGAKAVSLDLIA
QIEEIIFNSCGIRNLVVTVKEPSFEATQQMMAHDKIALLAITGGPAIVAMSMKSGKKVIGAGAGNPPCLVDE
TAELVKAAQDIVAGASFDYNLPCIAEKSLIVVESVADRLLQQMQAFDALLINPQEIDSLRKACLTQGHANKN
LVGKSPIELLKAAGIAKARLLLVEVAGDDPLVTTEQLMPLLPVVRVKDFDAALTLALHVEGGLHHTATMHSQ
NVSRLNLAARLLQTSIFVKNGPSYAGIGGGEGFTTFTIATPTGEGTTSARTFARQRRCVLTNGFSIR
>PDU1A[Yersinia/27-453 enterocolitica subsp. palearctica 105.5R(r)]
SAIFASVDEAINAAHSAFLRYQPMKTRSAIIRAIREQLKPQLVSLSERGASETGMGNKEDKFLKNKAALENT
PGIEDLSTTALTGDGGMVLFEYSPFGVIGSVTPSTNPTETIINNSISMLAAGNAVYFSPHPGAKAVSLDLIA
QIEEIIFNSCGIRNLVVTVKEPSFEATQQMMAHDKIALLAITGGPAIVAMAMKSGKKVIGAGAGNPPCLVDE
TAELVKAAQDIVAGASFDHNLPCIAEKSLIVVESVADRLLQQMQAFDALLINPQEIGSLRKACLTQGHANKN
LVGKSPIELLKAAGIAKARLLLVEVAGDDPLVTTEQLMPLLPVVRVKDFDAALTLALHVEGGLHHTATMHSQ
NVSRLNLAARLLQTSIFVKNGPSYAGIGGGEGFTTFTIATPTGEGTTSARTFARQRRCVLTNGFSIR
>PDU1A[Yersinia/27-453 enterocolitica subsp. palearctica Y11]
SAIFASVDEAINAAHSAFLRYQPMKTRSAIIRAIREQLKPQLVSLSERGASETGMGNKEDKFLKNKAALENT
PGIEDLSTTALTGDGGMVLFEYSPFGVIGSVTPSTNPTETIINNSISMLAAGNAVYFSPHPGAKAVSLGLIA
QIEAIIFNSCGIRNLVVTVKEPSFEATQQMMAHDKIALLAITGGPAIVAMAMKSGKKVIGAGAGNPPCLVDE
TAELVKAAQDIVAGASFDHNLPCIAEKSLIVVESVADRLLQQMQAFDALLINPQEIGSLRKACLTQGHANKN
LVGKSPIELLKAAGIAKARLLLVEVAGDDPLVTTEQLMPLLPVVRVKDFDAALTLALHVEGGLHHTATMHSQ
NVSRLNLAARLLQTSIFVKNGPSYAGIGGGEGFTTFTIATPTGEGTTSARTFARQRRCVLTNGFSIR
>PDU1A[Yersinia/27-453 enterocolitica (type O:9) str. YE56/03]
SAIFASVDEAINAAHSAFLRYQPMKTRSAIIRAIREQLKPQLVSLSERGASETGMGNKEDKFLKNKAALENT
PGIEDLSTTALTGDGGMVLFEYSPFGVIGSVTPSTNPTETIINNSISMLAAGNAVYFSPHPGAKAVSLDLIA
QIEAIIFNSCGIRNLVVTVKEPSFEATQQMMAHDKIALLAITGGPAIVAMAMKSGKKVIGAGAGNPPCLVDE
TAELVKAAQDIVAGASFDHNLPCIAEKSLIVVESVADRLLQQMQAFDALLINPQEIGSLRKACLTQGHANKN
LVGKSPIELLKAAGIAKARLLLVEVAGDDPLVTTEQLMPLLPVVRVKDFDAALTLALHVEGGLHHTATMHSQ
NVSRLNLAARLLQTSIFVKNGPSYAGIGGGEGFTTFTIATPTGEGTTSARTFARQRRCVLTNGFSIR
>PDU1A[Klebsiella/28-454 pneumoniae 342]
QGIYRDVGSAIDAAHQAFLRYQPLKTRSAIISALRETLAPELATLAEESATETGMGNKEDKYLKNKAALENT
PGIEDLTTSALTGDGGMVLFEYSPFGVIGAVAPSTNPTETIINNSISMLAAGNSVYFSPHPGAKKVSLTLIA
RIEEIAYRCSGIRNLVVTVAEPTFEATQQMMAHPLIAVLAITGGPGIVAMGMKSGKKVIGAGAGNPPCIVDE
TADLVKAAEDIISGAAFDYNLPCIAEKSLIVVASVADRLIQQMQDFDALLLSPQETDTLRAVCLPDGAANKK
LVGKSPAELLAAAGLSRPRLLIAEVQANDPWVTCEQLMPVLPIVRVADFDSALALALRVEEGLHHTAIMHSQ
NVSRLNLAARTLQTSIFVKNGPSYAGIGGGEGFTTFTIATPTGEGTTSARTFARLRRCVLTNGFSIR
>PDU1A[Klebsiella/28-454 variicola At-22]
QGIFRDVGSAIDAAHQAFLRYQPLKTRSAIISALRETLAPELVTLAEESATETGMGNKEDKYLKNKAALENT
PGIEDLTTSALTGDGGMVLFEYSPFGVIGAVAPSTNPTETIINNSISMLAAGNSVYFSPHPGAKKVSLTLIA
RIEEIAYRCSGIRNLVVTVAEPTFEATQQMMAHPLIAVLAITGGPGIVAMGMKSGKKVIGAGAGNPPCIVDE
TADLVKAAEDIISGAAFDYNLPCIAEKSLIVVASVADRLIQQMQDFDALLLSPQETDTLRAVCLPDGAANKK
LVGKSPAELLAAAGLSRPRLLIAEVQANDPWVTCEQLMPVLPIVRVADFDSALALALRVEEGLHHTAIMHSQ
NVSRLNLAARTLQTSIFVKNGPSYAGIGGGEGFTTFTIATPTGEGTTSARTFARLRRCVLTNGFSIR
>PDU1A[Klebsiella/29-455 pneumoniae KCTC 2242]
QGIFCDVGSAIDAAHQAFLRYQPLKTRSAIISALRETLAPELATLAEESATETGMGNKEDKYLKNKAALENT
PGIEDLTTSALTGDGGMVLFEYSPFGVIGAVAPSTNPTETIINNSISMLAAGNSVYFSPHPGARKVSLKLIA
RIEEIAYRCSGIRNLVVTVAEPTFEATQQMMSHPVIAVLAITGGPGIVAMGMKSGKKVIGAGAGNPPCIVDE
TADLVKAAEDIISGAAFDYNLPCIAEKSLIVVASVADRLIQQMQDFDALLLSRQEADTLRAVCLPDGAANKK
LVGKSPAALLAAAGLPRPRLLIAEVEANDPWVTCEQLMPVLPIVRVADFDSALALALRVEEGLHHTAIMHSQ
NVSRLNLAARTLQTSIFVKNGPSCAGIGGGEGFTTFTIATPTGEGTTSARTFARLRRCVLTNGFSIR
>PDU1A[Klebsiella/29-455 pneumoniae subsp. pneumoniae HS11286]
QGIFCDVGSAIDAAHQAFLRYQPLKTRSAIISALRETLAPELATLAEESATETGMGNKEDKYLKNKAALENT
PGIEDLTTSALTGDGGMVLFEYSPFGVIGAVAPSTNPTETIINNSISMLAAGNSVYFSPHPGAKKVSLKLIA
RIEEIAYRCSGIRNLVVTVAEPTFEATQQMMSHPLIAVLAITGGPGIVAMGMKSGKKVIGAGAGNPPCIVDE
TADLVKAAEDIISGAAFDYNLPCIAEKSLIVVASVADRLIQQMQDFDALLLSRQEADTLRTVCLPDGAANKK
LVGKSPAALLAAAGLPRPRLLIAEVEANDPWVTCEQLMPVLPIVRVADFDSALALALRVEEGLHHTAIMHSQ
NVSRLNLAARTLQTSIFVKNGPSYAGIGGGEGFTTFTIATPTGEGTTSARTFARLRRCVLTNGFSIR
>PDU1A[Klebsiella/29-455 pneumoniae subsp. pneumoniae NTUH-K2044]
QGIFCDVGSAIDAAHQAFLRYQPLKTRSAIISALRETLAPELATLAEESATETGMGNKEDKYLKNKAALENT
PGIEDLTTSALTGDGGMVLFEYSPFGVIGAVAPSTNPTETIINNSISMLAAGNSVYFSPHPGAKKVSLKLIA
RIEEIAYRCSGIRNLVVTVAEPTFEATQQMMSHPLIAVLAITGGPGIVAMGMKSGKKVIGAGAGNPPCIVDE
TADLVKAAEDIISGAAFDYNLPCIAEKSLIVVASVADRLIQQMQDFDALLLSRQEADTLRAVCLPDGAANKK
LVGKSPAALLAAAGLPRPRLLIAEVEANAPWVTCEQLMPVLPIVRVADFDSALALALRVEEGLHHTAIMHSQ
NVSRLNLAARTLQTSIFVKNGPSYAGIGGGEGFTTFTIATPTGEGTTSARTFARLRRCVLTNGFSIR
>PDU1A[Klebsiella/29-455 pneumoniae subsp. pneumoniae MGH 78578]
QGIFCDVGSAIDAAHQAFLRYQPLKTRSAIISALRETLAPELATLAEESATETGMGNKEDKYLKNKAALENT
PGIEDLTTSALTGDGGMVLFEYSPFGVIGAVAPSTNPTETIINNSISMLAAGNSVYFSPHPGAKKVSLKLIA
RIEEIAYRCSGIRNLVVTVAEPTFEATQQMMSHPLIAVLAITGGPGIVAMGMKSGKKVIGAGAGNPPCIVDE
TADLVKAAEDIISGAAFDYNLPCIAEKSLIVVASVADRLIQQMQDFDALLLSRQEADTLRAVCLPDGAANKK
LVGKSPAALLAAAGLPRPRLLIAEVEANDPWVTCEQLMPVLPIVRVADFDSALALALRVEEGLHHTAIMHSQ
NVSRLNLAARTLQTSIFVKNGPSYAGIGGGEGFTTFTIATPTGEGTTSARTFARLRRCVLTNGFSIR
>PGRE[Escherichia/27-453 fergusonii ATCC 35469]
NGIFDSVDEAINAAHQAFLRYQPLKTRSAIISAIRQELTPHLDMLATESANETGMGNKEDKFLKNKAALDNT
PGIEDLTTTALTGDGGMVLFEYSPFGVIGSVTPSTNPTETIINNSISMLAAGNSVYFSPHPGAKNISLKLIA
MIEEIAFRCSGIHNLIVTVAEPTFEATQQMMTHPNIAVLAITGGPGIVAMGMKSGKKVIGAGAGNPPCIVDE
TADLVKAAEDIINGASFDYNLPCIAEKSLIVVEEIAGTLVQQMQNFGALLLNKEETDKLRDVCLPQGMANKQ
LVGKSPAALLQAAGILKTRLLIALVDACDKWVTSEQLMPMLPIVKVKDFDSALTLALKVEEGLHHTAIMHSQ
NVSRLNLAARTLQTSIFVKNGPSYAGIGGGEGFTTFTIATPTGEGTTSAKTFARSRRCVLTSGFSIR
>PDU1B[Escherichia/28-454 coli UMN026]
NAIFQTVDEAVCAAHQAFLRFQPLKTRSAIISAIREELIPRLTELAEESAKETGMGNKEDKYLKNKAALDNT
PGIEDLTTTALTGDGGMVLFEYSPFGVIGSVTPSTNPTETIINNSISMLAAGNSVYFSPHPGAKYVSLKLIT
TIEDIAFRCSGIHNLIVTVSEPTFAATEQMMAHPKISVLAITGGPGIVAMGMKSGKKVIGAGAGNPPCIVDE
TADIVKAAEDIINGASFDYNLPCIAEKSLIVVASVADYLIQQMQSFGALLLNYEQTEKLRAICLPDGSANKK
LVGKSPSALLEAAGLAKARLLIAVVDANDSWVTCEQLMPMLPIVKVNDFDSALTLALKVEDGLHHTAIMHSQ
NVSRLNLAARVMQTSIFVKNGPSWAGIGGGEGFTTFTIATPTGEGTTSARTFARSRRCVLTSGFSIR
>PDU1B[Escherichia/28-454 coli E24377A]
NAIFQTVDEAVCAAHQAFLRFQPLKTRSAIISAIREELMPRLTELAEESAKETGMGNKEDKYLKNKAALDNT
PGIEDLTTTALTGDGGMVLFEYSPFGVIGSVTPSTNPTETIINNSISMLAAGNSVYFSPHPGAKNVSLKLIT
TIEDIAFRCSGIHNLIVTVSEPTFAATEQMMAHPKISVLAITGGPGIVAMGMKSGKKVIGAGAGNPPCIVDE
TADIVKAAEDIINGASFDYNLPCIAEKSLIVVASVADYLIQQMQSFGALLLNYEQTEKLRAICLPDGSANKK
LVGKSPSALLEAAGLAKARLLIAVVDANDSWVTCEQLMPMLPIVKVNDFDSALTLALKVEDGLHHTAIMHSQ
NVSRLNLAARVMQTSIFVKNGPSWAGIGGGEGFTTFTIATPTGEGTTSARTFARSRRCVLTSGFSIR
>PDU1B[Escherichia/28-454 coli O127:H6 str. E2348/69]
NAIFQTVDEAVCAAHQAFLRFQPLKTRSAIISAIREELMPRLTELAEESAKETGMGNKEDKYLKNKAALDNT
PGIEDLTTTALTGDGGMVLFEYSPFGVIGSVTPSTNPTETIINNSISMLAAGNSVYFSPHPGAKNVSLKLIA
IIEDIAFRCSGIHNLIVTVSEPTFAATEQMMAHPKISVLAITGGPGIVAMGMKSGKKVIGAGAGNPPCIVDE
TADIVKAAEDIINGASFDYNLPCIAEKSLIVVASVADYLIQQMQSFGALLLNHEQTEKLRAICLPDGSANKK
LVGKSPSALLEAASLAKARLLIAVVDADDSWVTCEQLMPMLPIVKVNDFDSALALALKVEDGLHHTAIMHSQ
NVSRLNLAARVMQTSIFVKNGPSWAGIGGGEGFTTFTIATPTGEGTTSARTFARSRRCVLTSGFSIR
>PDU1B[Escherichia/28-454 coli LF82]
NAIFQTVDEAVCAAHQAFLRFQPLKTRSAIISAIREELMLRLTELAEESASETGMGNKEDKYLKNKAALNNT
PGIEDLTTTALTGDGGMVLFEYSPFGVIGSVTPSTNPTETIINNSISMLAAGNSVYFSPHPGAKYVSLKLIT
TIEDIAFRCSGIHNLIVTVSEPTFAATEQMMAHPKISVLAITGGPGIVAMGMKSGKKVIGAGAGNPPCIVDE
TADIVKAAEDIINGASFDYNLPCIAEKSLIVVASVADYLIQQMQSFGALLLNHEQTEKLRAICLPDGSANKK
LVGKSPSALLEAASLAKARLLIAVVDADDSWVTCEQLMPMLPIVKVNDFDSALALALKVEDGLHHTAIMHSQ
NVSRLNLAARVMQTSIFVKNGPSWAGIGGGEGFTTFTIATPTGEGTTSARTFARSRRCVLTSGFSIR
>PDU1A[Enterobacter/28-454 lignolyticus SCF1]
HGIFSSVDEAVDAAHQAFLRYQPLKTRSAIISAIRDELAPQLSALAEESAAETGMGNKEDKFLKNKAALDNT
PGIEDLTTTALTGDGGMVLFEYSPFGVIGAVAPSTNPTETIINNSISMLAAGNSIYFSPHPGAKAVSLKLIA
AIDDIAFRSCGIRNLVVTVAEPTFEATQQMMAHPKVAVLAITGGPGIVAMGMKSGKKVIGAGAGNPPCIVDE
TADLVKAAEDIINGASFDYNLPCIAEKSLIVVESVAGKLIQQMQSFGALLLTPAETDRLRAVCLPEGLANKR
LVGKSPSALLEAASIAKARLLIAVVNADDPWVTREQLMPMLPVVYVPDFDRALALALKVEEGLHHTAIMHSQ
NVSRLNLAARSLQTSIFVKNGPSYAGIGGGEGFTTFTIATPTGEGTTSARTFARSRRCVLTTGFSIR
>PDU1A[Salmonella/28-454 enterica subsp. arizonae serovar 62:z4,z23:-]
NGIFQTVDEAIRAAHQAFLRYQPLKTRSAIIHAMREELAPHLASLAEESAAETGMGNKEDKLLKNKAALDNT
PGIEDLTTTALTGDGGMVLFEYSPFGVIGSVAPSTNPTETIINNSISMLAAGNSVYFSPHPGAKSVSLKLIG
MIEEIAFRCCGIRNLLVTVAEPTFEATQQMMSHPDIAVLAITGGPGIVAMGMKSGKKVIGAGAGNPPCIVDE
TADLVKAAEDIINGAAFDYNLPCIAEKSLIVVESVAERLIQQMQAFGALLLSPSDTDKLRTVCLQDGHANKK
LVGKSPATLLEASGIAKTRLLIAAVNANDPWVTCEQLMPMLPIVKVSDFDSALALALKVEAGLHHTAIMHSE
NVSRLNLAARTLQTSIFVKNGPSYAGIGGGEGFTTFTIATPTGEGTTSARTFARSRRCVLTNGFSIR
>PDU1A[Salmonella/28-454 enterica subsp. arizonae serovar 62:z4,z23:- str. RSK2980]
NGIFQTVDEAIRAAHQAFLRYQPLKTRSAIIHAMREELAPHLASLAEESAAETGMGNKEDKLLKNKAALDNT
PGIEDLTTTALTGDGGMVLFEYSPFGVIGSVAPSTNPTETIINNSISMLAAGNSVYFSPHPGAKSVSLKLIG
MIEEIAFRCCGIRNLLVTVAEPTFEATQQMMSHPDIAVLAITGGPGIVAMGMKSGKKVIGAGAGNPPCIVDE
TADLVKAAEDIINGAAFDYNLPCIAEKSLIVVESVAERLIQQMQAFGALLLSPSDTDKLRTVCLQDGHANKK
LVGKSPATLLEASGIAKTRLLIAAVNANDPWVTCEQLMPMLPIVKVSDFDSALALALKVEAGLHHTAIMHSE
NVSRLNLAARTLQTSIFVKNGPSYAGIGGGEGFTTFTIATPTGEGTTSARTFARSRRCVLTNGFSIR
>PDU1A[Citrobacter/28-454 amalonaticus Y19]
NGIFQSVGEAVDAAHQAFLRYQPLKTRSAIISAIREELAPQLATLAAESAAETGMGNKEDKLLKNKAALDNT
PGIEDLTTTALTGDGGMVLFEYSPFGVIGSVAPSTNPTETIINNSISMLAAGNSVYFSPHPGAKTVSLKLIA
MIEDIAFRSCGIRNLVVTVAEPTFEATQQMMAHPKIAVLAITGGPGIVAMGMKSGKKVIGAGAGNPPCIVDE
TADLVKAAEDIINGAAFDYNLPCISEKSLIVVESVAEQLIQQMQSFGALLLSPADIEKLRAVCLPEGVANKK
LVGKSPCAMLDAAGIAKARLLIGVVSADDCWVTSEQLMPMLPVVKVKDFDAALSLALKVEDGLHHTAIMHSQ
NVSRLNLAARTLQTSIFVKNGPSYAGIGGGEGFTTFTIATPTGEGTTSARTFARSRRCVLTNGFSIR
>PDU1A[Citrobacter/28-454 rodentium ICC168]
NGIFQSVGEAIDAAHQAFLRYQPLKTRSAIISAIREELAPQLTALAEESATETGMGNKEDKYLKNKAALENT
PGIEDLTTTALTGDGGMVLFEYSPFGVIGSVAPSTNPTETIINNSISMLAAGNSVYFSPHPGAKAVSLKLIA
MIEDIVFRSCGIRNLVVTVAEPTFEATQQMMAHPKIAVLAITGGPGIVAMGMKSGKKVIGAGAGNPPCIVDE
TADIVKAAEDIINGASFDYNLPCIAEKSLIVVESVAEQLIQQMQSFGALLLSPAETDKLRAVCLADGVANKK
LVGKSPSVMLEAAGIAKARLLIGVVNADDSWVTSEQLMPMLPVVKVKDFDAALSLALKVEEGLHHTAIMHSQ
NVSRLNLAARTLQTSIFVKNGPSYAGIGGGEGFTTFTIATPTGEGTTSARTFARSRRCVLTNGFSIR
>PDU1A[Citrobacter/28-454 koseri ATCC BAA-895]
HGIFQSVGEAIDAAHQAFLRYQPLKTRSAIISALRQELTPHLATLAAESAAETGMGNKEDKFLKNKAALDNT
PGIEDLTTTALTGDGGMVLFEYSPFGVIGSVAPSTNPTETIINNSISMLAAGNSVYFSPHPGAKNVSLKLIG
MIEDIAFRCCGIRNLVVTVAEPTFEATQQMMAHPNIAVLAITGGPGIVAMGMKSGKKVIGAGAGNPPCIVDE
TADIVKAAEDIINGAAFDYNLPCIAEKSLIVVESVAERLVQQMQAFGALLLNAADIDKLRAVCLPEGHANKK
LVGKSPAAMLEAAGIAKPRLLIGIVSADDPWVTSEQLMPMLPVVKVDNFDSALALALKVEEGLHHTAIMHSQ
NVSRLNLAARTLQTSIFVKNGPSYAGIGGGEGFTTFTIATPTGEGTTSARTFARSRRCVLTNGFSIR
>PDU1A[Klebsiella/30-456 oxytoca E718]
KGIFQSVSEAIDAAHQAFLRYQPLKTRSAIISAIRQELTPHLAALAEESANETGMGNKEDKLLKNKAALDNT
PGVEDLTTTALTGDGGMVLFEYSPFGVIGSVAPSTNPTETIINNSISMLAAGNSVYFSPHPGAKKVSLKLIS
MIEEIAFRCCGIRNLVVTVAEPTFEATQQMMAHPRIAVLAITGGPGIVAMGMKSGKKVIGAGAGNPPCIVDE
TADLVKAAEDIINGASFDYNLPCIAEKSLIVVESVAERLVQQMQTFGALLLSPADTDKLRAACLPEGQANKK
LVGKSPSAMLEAAGIAKARLLIALVNADDPWVTSEQLMPMLPVVKVSDFDSALALALKVEEGLHHTAIMHSQ
NVSRLNLAARTLQTSIFVKNGPSYAGIGGGEGFTTFTIATPTGEGTTSARTFARSRRCVLTNGFSIR
>PDU1A[Klebsiella/30-456 oxytoca KCTC 1686]
KGIFQSVSEAIDAAHQAFLRYQPLKTRSAIISAIRQELTPHLAALAEESANETGMGNKEDKLLKNKAALDNT
PGVEDLTTTALTGDGGMVLFEYSPFGVIGSVAPSTNPTETIINNSISMLAAGNSVYFSPHPGAKKVSLKLIS
MIEEIAFRCCGIRNLVVTVAEPTFEATQQMMAHPRIAVLAITGGPGIVAMGMKSGKKVIGAGAGNPPCIVDE
TADLVKAAEDIINGASFDYNLPCIAEKSLIVVESVAERLVQQMQTFGALLLSPADTDKLRAACLPEGQANKK
LVGKSPSAMLEAAGIAKARLLIALVNADDPWVTSEQLMPMLPVVKVSDFDSALALALKVEEGLHHTAIMHSQ
NVSRLNLAARTLQTSIFVKNGPSYAGIGGGEGFTTFTIATPTGEGTTSARTFARSRRCVLTNGFSIR
>PDU1A[Salmonella/31-457 enterica subsp. enterica serovar Javiana str. CFSAN001992]
KGIFQSVSEAIDAAHQAFLRYQPLKTRSAIISAMRQELTALLATLAEESANETGMGNKEDKFLKNKAALDNT
PGVEDLTTTALTGDGGMVLFEYSPFGVIGSVAPSTNPTETIINNSISMLAAGNSIYFSPHPGAKKVSLKLIS
LIEEIAFRCCGIRNLVVTVAEPTFEATQQMMAHPRIAVLAITGGPGIVAMGMKSGKKVIGAGAGNPPCIVDE
TADLVKAAEDIINGASFDYNLPCIAEKSLIVVESVAERLVQQMQTFGALLLSPADTDKLRAACLPEGQANKK
LVGKSPSAMLEAAGIAKARLLIALVNADDPWVTSEQLMPMLPVVKVSDFDSALALALKVEEGLHHTAIMHSQ
NVSRLNLAARTLQTSIFVKNGPSYAGIGGGEGFTTFTIATPTGEGTTSARTFARSRRCVLTNGFSIR
>PDU1A[Salmonella/31-457 enterica subsp. enterica serovar Typhi str. CT18]
KGIFQSVSEAIDAAHQAFLRYQPLKTRSAIISAMRQELTPLLAALAEESANETGMGNKEDKFLKNKAALDNT
PGVEDLTTTALTGDGGMVLFEYSPFGVIGSVAPSTNPTETIINNSISMLAAGNSIYFSPHPGAKKVSLKLIS
LIEEIAFRCCGIRNLVVTVAEPTFEATQQMMAHPRIAVLAITGGPGIVAMGMKSGKKVIGAGAGNPPCIVDE
TADLVKAAEDIINGASFDYNLPCIAEKSLIVVESVAERLVQQMQTFGALLLSPADTDKLRAVCLPEGQANKK
LVGKSPSAMLEAAGIAKARLLIALVNADDPWVTREQLMPMLPVVKVNDFDSALALALKVEEGLHHTAIMHSQ
NVSRLNLAARTLQTSIFVKNGPSYAGIGGGEGFTTFTIATPTGEGTTSARTFARSRRCVLTNGFSIR
>PDU1A[Salmonella/31-457 enterica subsp. enterica serovar Typhi str. P-stx-12]
KGIFQSVSEAIDAAHQAFLRYQPLKTRSAIISAMRQELTPLLAALAEESANETGMGNKEDKFLKNKAALDNT
PGVEDLTTTALTGDGGMVLFEYSPFGVIGSVAPSTNPTETIINNSISMLAAGNSIYFSPHPGAKKVSLKLIS
LIEEIAFRCCGIRNLVVTVAEPTFEATQQMMAHPRIAVLAITGGPGIVAMGMKSGKKVIGAGAGNPPCIVDE
TADLVKAAEDIINGASFDYNLPCIAEKSLIVVESVAERLVQQMQTFGALLLSPADTDKLRAVCLPEGQANKK
LVGKSPSAMLEAAGIAKARLLIALVNADDPWVTREQLMPMLPVVKVNDFDSALALALKVEEGLHHTAIMHSQ
NVSRLNLAARTLQTSIFVKNGPSYAGIGGGEGFTTFTIATPTGEGTTSARTFARSRRCVLTNGFSIR
>PDU1A[Salmonella/31-457 enterica subsp. enterica serovar Typhi str. Ty2]
KGIFQSVSEAIDAAHQAFLRYQPLKTRSAIISAMRQELTPLLAALAEESANETGMGNKEDKFLKNKAALDNT
PGVEDLTTTALTGDGGMVLFEYSPFGVIGSVAPSTNPTETIINNSISMLAAGNSIYFSPHPGAKKVSLKLIS
LIEEIAFRCCGIRNLVVTVAEPTFEATQQMMAHPRIAVLAITGGPGIVAMGMKSGKKVIGAGAGNPPCIVDE
TADLVKAAEDIINGASFDYNLPCIAEKSLIVVESVAERLVQQMQTFGALLLSPADTDKLRAVCLPEGQANKK
LVGKSPSAMLEAAGIAKARLLIALVNADDPWVTREQLMPMLPVVKVNDFDSALALALKVEEGLHHTAIMHSQ
NVSRLNLAARTLQTSIFVKNGPSYAGIGGGEGFTTFTIATPTGEGTTSARTFARSRRCVLTNGFSIR
>PDU1A[Salmonella/31-457 enterica subsp. enterica serovar Typhi str. Ty21a]
KGIFQSVSEAIDAAHQAFLRYQPLKTRSAIISAMRQELTPLLAALAEESANETGMGNKEDKFLKNKAALDNT
PGVEDLTTTALTGDGGMVLFEYSPFGVIGSVAPSTNPTETIINNSISMLAAGNSIYFSPHPGAKKVSLKLIS
LIEEIAFRCCGIRNLVVTVAEPTFEATQQMMAHPRIAVLAITGGPGIVAMGMKSGKKVIGAGAGNPPCIVDE
TADLVKAAEDIINGASFDYNLPCIAEKSLIVVESVAERLVQQMQTFGALLLSPADTDKLRAVCLPEGQANKK
LVGKSPSAMLEAAGIAKARLLIALVNADDPWVTREQLMPMLPVVKVNDFDSALALALKVEEGLHHTAIMHSQ
NVSRLNLAARTLQTSIFVKNGPSYAGIGGGEGFTTFTIATPTGEGTTSARTFARSRRCVLTNGFSIR
>PDU1A[Salmonella/31-457 enterica subsp. enterica serovar Heidelberg str. SL476]
KGIFQSVSEAIDAAHQAFLRYQPLKTRSAIISAMRQELTPLLAPLAEESANETGMGNKEDKFLKNKAALDNT
PGVEDLTTTALTGDGGMVLFEYSPFGVIGSVAPSTNPTETIINNSISMLAAGNSIYFSPHPGAKKVSLKLIS
LIEEIAFRCCGIRNLVVTVAEPTFEATQQMMAHPRIAVLAITGGPGIVAMGMKSGKKVIGAGAGNPPCIVDE
TADLVKAAEDIINGASFDYNLPCIAEKSLIVVESVAERLVQQMQTFGALLLSPADTDKLRAVCLPEGQANKK
LVGKSPSAMLEAAGIAKARLLIALVNADDPWVTSEQLMPMLPVVKVSDFDSALALALKVEEGLHHTAIMHSQ
NVSRLNLAARTLQTSIFVKNGPSYAGIGGGEGFTTFTIATPTGEGTTSARTFARSRRCVLTNGFSIR
>PDU1A[Salmonella/31-457 enterica subsp. enterica serovar Newport str. SL254]
KGIFQSVSEAIDAAHQAFLRYQPLKTRSAIISAMRQELTPLLAPLAEESANETGMGNKEDKFLKNKAALDNT
PGVEDLTTTALTGDGGMVLFEYSPFGVIGSVAPSTNPTETIINNSISMLAAGNSIYFSPHPGAKKVSLKLIS
LIEEIAFRCCGIRNLVVTVAEPTFEATQQMMAHPRIAVLAITGGPGIVAMGMKSGKKVIGAGAGNPPCIVDE
TADLVKAAEDIINGASFDYNLPCIAEKSLIVVESVAERLVQQMQTFGALLLSPADTDKLRAVCLPEGQANKK
LVGKSPSAMLEAAGIAKARLLIALVNADDPWVTSEQLMPMLPVVKVSDFDSALALALKVEEGLHHTAIMHSQ
NVSRLNLAARTLQTSIFVKNGPSYAGIGGGEGFTTFTIATPTGEGTTSARTFARSRRCVLTNGFSIR
>PDU1A[Salmonella/31-457 enterica subsp. enterica serovar Paratyphi B str. SPB7]
KGIFQSVSEAIDAAHQAFLRYQPLKTRSAIISAMRQELTPLLAPLAEESANETGMGNKEDKFLKNKAALDNT
PGVEDLTTTALTGDGGMVLFEYSPFGVIGSVAPSTNPTETIINNSISMLAAGNSIYFSPHPGAKKVSLKLIS
LIEEIAFRCCGIRNLVVTVAEPTFEATQQMMAHPRIAVLAITGGPGIVAMGMKSGKKVIGAGAGNPPCIVDE
TADLVKAAEDIINGASFDYNLPCIAEKSLIVVESVAERLVQQMQTFGALLLSPADTDKLRAVCLPEGQANKK
LVGKSPSAMLEAAGIAKARLLIALVNADDPWVTSEQLMPMLPVVKVSDFDSALALALKVEEGLHHTAIMHSQ
NVSRLNLAARTLQTSIFVKNGPSYAGIGGGEGFTTFTIATPTGEGTTSARTFARSRRCVLTNGFSIR
>PDU1A[Salmonella/31-457 enterica subsp. enterica serovar Typhimurium str. 14028S]
KGIFQSVSEAIDAAHQAFLRYQPLKTRSAIISAMRQELTPLLAPLAEESANETGMGNKEDKFLKNKAALDNT
PGVEDLTTTALTGDGGMVLFEYSPFGVIGSVAPSTNPTETIINNSISMLAAGNSIYFSPHPGAKKVSLKLIS
LIEEIAFRCCGIRNLVVTVAEPTFEATQQMMAHPRIAVLAITGGPGIVAMGMKSGKKVIGAGAGNPPCIVDE
TADLVKAAEDIINGASFDYNLPCIAEKSLIVVESVAERLVQQMQTFGALLLSPADTDKLRAVCLPEGQANKK
LVGKSPSAMLEAAGIAKARLLIALVNADDPWVTSEQLMPMLPVVKVSDFDSALALALKVEEGLHHTAIMHSQ
NVSRLNLAARTLQTSIFVKNGPSYAGIGGGEGFTTFTIATPTGEGTTSARTFARSRRCVLTNGFSIR
>PDU1A[Salmonella/31-457 enterica subsp. enterica serovar Typhimurium str. D23580]
KGIFQSVSEAIDAAHQAFLRYQPLKTRSAIISAMRQELTPLLAPLAEESANETGMGNKEDKFLKNKAALDNT
PGVEDLTTTALTGDGGMVLFEYSPFGVIGSVAPSTNPTETIINNSISMLAAGNSIYFSPHPGAKKVSLKLIS
LIEEIAFRCCGIRNLVVTVAEPTFEATQQMMAHPRIAVLAITGGPGIVAMGMKSGKKVIGAGAGNPPCIVDE
TADLVKAAEDIINGASFDYNLPCIAEKSLIVVESVAERLVQQMQTFGALLLSPADTDKLRAVCLPEGQANKK
LVGKSPSAMLEAAGIAKARLLIALVNADDPWVTSEQLMPMLPVVKVSDFDSALALALKVEEGLHHTAIMHSQ
NVSRLNLAARTLQTSIFVKNGPSYAGIGGGEGFTTFTIATPTGEGTTSARTFARSRRCVLTNGFSIR
>PDU1A[Salmonella/31-457 enterica subsp. enterica serovar Typhimurium str. LT2]
KGIFQSVSEAIDAAHQAFLRYQPLKTRSAIISAMRQELTPLLAPLAEESANETGMGNKEDKFLKNKAALDNT
PGVEDLTTTALTGDGGMVLFEYSPFGVIGSVAPSTNPTETIINNSISMLAAGNSIYFSPHPGAKKVSLKLIS
LIEEIAFRCCGIRNLVVTVAEPTFEATQQMMAHPRIAVLAITGGPGIVAMGMKSGKKVIGAGAGNPPCIVDE
TADLVKAAEDIINGASFDYNLPCIAEKSLIVVESVAERLVQQMQTFGALLLSPADTDKLRAVCLPEGQANKK
LVGKSPSAMLEAAGIAKARLLIALVNADDPWVTSEQLMPMLPVVKVSDFDSALALALKVEEGLHHTAIMHSQ
NVSRLNLAARTLQTSIFVKNGPSYAGIGGGEGFTTFTIATPTGEGTTSARTFARSRRCVLTNGFSIR
>PDU1A[Salmonella/31-457 enterica subsp. enterica serovar Typhimurium str. SL1344]
KGIFQSVSEAIDAAHQAFLRYQPLKTRSAIISAMRQELTPLLAPLAEESANETGMGNKEDKFLKNKAALDNT
PGVEDLTTTALTGDGGMVLFEYSPFGVIGSVAPSTNPTETIINNSISMLAAGNSIYFSPHPGAKKVSLKLIS
LIEEIAFRCCGIRNLVVTVAEPTFEATQQMMAHPRIAVLAITGGPGIVAMGMKSGKKVIGAGAGNPPCIVDE
TADLVKAAEDIINGASFDYNLPCIAEKSLIVVESVAERLVQQMQTFGALLLSPADTDKLRAVCLPEGQANKK
LVGKSPSAMLEAAGIAKARLLIALVNADDPWVTSEQLMPMLPVVKVSDFDSALALALKVEEGLHHTAIMHSQ
NVSRLNLAARTLQTSIFVKNGPSYAGIGGGEGFTTFTIATPTGEGTTSARTFARSRRCVLTNGFSIR
>PDU1A[Salmonella/31-457 enterica subsp. enterica serovar Typhimurium str. UK-1]
KGIFQSVSEAIDAAHQAFLRYQPLKTRSAIISAMRQELTPLLAPLAEESANETGMGNKEDKFLKNKAALDNT
PGVEDLTTTALTGDGGMVLFEYSPFGVIGSVAPSTNPTETIINNSISMLAAGNSIYFSPHPGAKKVSLKLIS
LIEEIAFRCCGIRNLVVTVAEPTFEATQQMMAHPRIAVLAITGGPGIVAMGMKSGKKVIGAGAGNPPCIVDE
TADLVKAAEDIINGASFDYNLPCIAEKSLIVVESVAERLVQQMQTFGALLLSPADTDKLRAVCLPEGQANKK
LVGKSPSAMLEAAGIAKARLLIALVNADDPWVTSEQLMPMLPVVKVSDFDSALALALKVEEGLHHTAIMHSQ
NVSRLNLAARTLQTSIFVKNGPSYAGIGGGEGFTTFTIATPTGEGTTSARTFARSRRCVLTNGFSIR
>PDU1A[Salmonella/31-457 enterica subsp. enterica serovar Enteritidis str. P125109]
KGIFQSVSEAIDAAHQAFLRYQPLKTRSAIISAMRQELTPLLATLAEESANETGMGNKEDKFLKNKAALDNT
PGVEDLTTTALTGDGGMVLFEYSPFGVIGSVAPSTNPTETIINNSISMLAAGNSVYFSPHPGAKKVSLKLIS
LIEEIAFRCCGIRNLVVTVAEPTFEATQQMMAHPRIAVLAITGGPGIVAMGMKSGKKVIGAGAGNPPCIVDE
TADLVKAAEDIINGASFDYNLPCIAEKSLIVVESVAERLVQQMQTFGALLLSPTDTDKLRAVCLPEGQANKK
LVGKSPSAMLEAAGIAKARLLIAVVNADDPWVTSEQLMPMLPVVKVSDFDSALALALKVEEGLHHTAIMHSQ
NVSRLNLAARTLQTSIFVKNGPSYAGIGGGEGFTTFTIATPTGEGTTSARTFARSRRCVLTNGFSIR
>PDU1A[Salmonella/31-457 enterica subsp. enterica serovar Gallinarum str. 287/91]
KGIFQSVSEAIDAAHQAFLRYQPLKTRSAIISAMRQELTPLLATLAEESANETGMGNKEDKFLKNKAALDNT
PGVEDLTTTALTGDGGMVLFEYSPFGVIGSVAPSTNPTETIINNSISMLAAGNSVYFSPHPGAKKVSLKLIS
LIEEIAFRCCGIRNLVVTVAEPTFEATQQMMAHPRIAVLAITGGPGIVAMGMKSGKKVIGAGAGNPPCIVDE
TADLVKAAEDIINGASFDYNLPCIAEKSLIVVESVAERLVQQMQTFGALLLSPTDTDKLRAVCLPEGQANKK
LVGKSPSAMLEAAGIAKARLLIAVVNADDPWVTSEQLMPMLPVVKVSDFDSALALALKVEEGLHHTAIMHSQ
NVSRLNLAARTLQTSIFVKNGPSYAGIGGGEGFTTFTIATPTGEGTTSARTFARSRRCVLTNGFSIR
>PDU1A[Salmonella/31-457 enterica subsp. enterica serovar Gallinarum/pullorum str. RKS5078]
KGIFQSVSEAIDAAHQAFLRYQPLKTRSAIISAMRQELTPLLATLAEESANETGMGNKEDKFLKNKAALDNT
PGVEDLTTTALTGDGGMVLFEYSPFGVIGSVAPSTNPTETIINNSISMLAAGNSVYFSPHPGAKKVSLKLIS
LIEEIAFRCCGIRNLVVTVAEPTFEATQQMMAHPRIAVLAITGGPGIVAMGMKSGKKVIGAGAGNPPCIVDE
TADLVKAAEDIINGASFDYNLPCIAEKSLIVVESVAERLVQQMQTFGALLLSPTDTDKLRAVCLPEGQANKK
LVGKSPSAMLEAAGIAKARLLIAVVNADDPWVTSEQLMPMLPVVKVSDFDSALALALKVEEGLHHTAIMHSQ
NVSRLNLAARTLQTSIFVKNGPSYAGIGGGEGFTTFTIATPTGEGTTSARTFARSRRCVLTNGFSIR
>PDU1A[Salmonella/31-457 enterica subsp. enterica serovar Choleraesuis str. SC-B67]
KGIFQSVSEAIDAAHQAFLRYQPLKTRSAIISAIRQELTPLLATLAEESANETGMGNKEDKFLKNKAALDNT
PGVEDLTTTALTGDGGMVLFEYSPFGVIGSVAPSTNPTETIINNSISMLAAGNSVYFSPHPGAKKVSLKLIS
LIEEIAFRCCGIRNLVVTVAEPTFEATQQMMAHPRIAVLAITGGPGIVAMGMKSGKKVIGAGAGNPPCIVDE
TADLVKAAEDIINGASFDYNLPCIAEKSLIVVESVAERLVQQMQTFGALLLSPADTDKLRAACLPEGQANKK
LVGKSPSAMLEAAGIAKARLLIALVNADDPWVTSEQLMPMLPVVKVSDFDSALALALKVEEGLHHTAIMHSQ
NVSRLNLAARTLQTSIFVKNGPSYAGIGGGEGFTTFTIATPTGEGTTSARTFARSRRCVLTNGFSIR
>PDU1A[Salmonella/31-457 enterica subsp. enterica serovar Paratyphi C strain RKS4594]
KGIFQSVSEAIDAAHQAFLRYQPLKTRSAIISAIRQELTPLLATLAEESANETGMGNKEDKFLKNKAALDNT
PGVEDLTTTALTGDGGMVLFEYSPFGVIGSVAPSTNPTETIINNSISMLAAGNSVYFSPHPGAKKVSLKLIS
LIEEIAFRCCGIRNLVVTVAEPTFEATQQMMAHPRIAVLAITGGPGIVAMGMKSGKKVIGAGAGNPPCIVDE
TADLVKAAEDIINGASFDYNLPCIAEKSLIVVESVAERLVQQMQTFGALLLSPADTDKLRAACLPEGQANKK
LVGKSPSAMLEAAGIAKARLLIALVNADDPWVTSEQLMPMLPVVKVSDFDSALALALKVEEGLHHTAIMHSQ
NVSRLNLAARTLQTSIFVKNGPSYAGIGGGEGFTTFTIATPTGEGTTSARTFARSRRCVLTNGFSIR
>PDU1A[Salmonella/31-457 enterica subsp. enterica serovar Weltevreden str. 2007-60-3289-1]
KGIFQSVSEAIDAAHQAFLRYQPLKTRSAIISAMRQELTPLLATLAEESANETGMGNKEDKFLKNKAALDNT
PGVEDLTTTALTGDGGMVLFEYSPFGVIGSVAPSTNPTETIINNSISMLAAGNSVYFSPHPGAKKVSLKLIS
LIEEIAFRCCGIRNLVVTVAEPTFEATQQMMAHPRIAVLAITGGPGIVAMGMKSGKKVIGAGAGNPPCIVDE
TADLVKAAEDIINGASFDYNLPCIAEKSLIVVESVAERLVQQMQTFGALLLSPADTDKLRAVCLPEGQANKK
LVGKSPSAMLEAAGIAKARLLIALVSADDPWVTSEQLMPMLPVVKVSDFDSALALALKVEEGLHHTAIMHSQ
NVSRLNLAARTLQTSIFVKNGPSYAGIGGGEGFTTFTIATPTGEGTTSARTFARSRRCVLTNGFSIR
>PDU1A[Salmonella/31-457 enterica subsp. enterica serovar Dublin str. CT_02021853]
KGIFQSVSEAIDAAHQAFLRYQPLKTRSAIISAMRQELTPLLATLAEESANETGMGNKEDKFLKNKAALDNT
PGVEDLTTTALTGDGGMVLFEYSPFGVIGSVAPSTNPTETIINNSISMLAAGNSVYFSPHPGAKKVSLKLIS
LIEEIAFRCCGIRNLVVTVAEPTFEATQQMMAHPRIAVLAITGGPGIVAMGMKSGKKVIGAGAGNPPCIVDE
TADLVKAAEDIINGASFDYNLPCIAEKSLIVVESVAERLVQQMQTFGALLLSPADTDKLRAVCLPEGQANKK
LVGKSPSAMLEAAGIAKARLLIALVNADDPWVTSEQLMPMLPVVKVSDFDSALALALKVEEGLHHTAIMHSQ
NVSRLNLAARTLQTSIFVKNGPSYAGIGGGEGFTTFTIATPTGEGTTSARTFARSRRCVLTNGFSIR
>PDU1A[Salmonella/31-457 enterica subsp. enterica serovar Schwarzengrund str. CVM19633]
KGIFQSVSEAIDAAHQAFLRYQPLKTRSAIISAMRQELTPLLAALAEESANETGMGNKEDKFLKNKAALDNT
PGVEDLTTTALTGDGGMVLFEYSPFGVIGSVAPSTNPTETIINNSISMLAAGNSIYFSPHPGAKKVSLKLIS
LIEEIAFRCCGIRNLVVTVAEPTFEATQQMMAHLRIAVLAITGGPGIVAMGMKSGKKVIGAGAGNPPCIVDE
TADLVKAAEDIINGASFDYNLPCIAEKSLIVVESVAERLVQQMQTFGALLLSPADTDKLRAVCLPEGQANKK
LVGKSPSAMLEAAGIAKARLLIAVVNADDPWVTSEQLMPMLPVVKVSDFDSALALALKVEEGLHHTAIMHSQ
NVSRLNLAARTLQTSIFVKNGPSYAGIGGGEGFTTFTIATPTGEGTTSARTFARSRRCVLTNGFSIR
>PDU1A[Salmonella/31-457 enterica subsp. enterica serovar Agona str. SL483]
KGIFQSVSEAIDAAHQAFLRYQPLKTRSAIISAMRQELTPLLATLAEESANETGMGNKEDKFLKNKAALDNT
PGVEDLTTTALTGDGGMVLFEYSPFGVIGSVAPSTNPTETIINNSISMLAAGNSIYFSPHPGAKKVSLKLIS
LIEEIAFRCCGIRNLVVTVAEPTFEATQQMMAHPRIAVLAITGGPGIVAMGMKSGKKVIGAGAGNPPCIVDE
TADLVKAAEDIINGASFDYNLPCIAEKSLIVVESVAERLVQQMQTFGALLLSPADTDKLRAVCLPEGQANKK
LVGKSPSAMLEAAGIAKARLLIAVVNADDPWVTSEQLMPMLPVVKVSDFDSALALALKVEEGLHHTAIMHSQ
NVSRLNLAARTLQTSIFVKNGPSYAGIGGGEGFTTFTIATPTGEGTTSARTFARSRRCVLTNGFSIR
>PDU1[Desulfatibacillum/32-457 alkenivorans AK-01]
DGIYETIDEAVAKAKAAQPRLISLEKREAILTAIRKISLEKNEEWAKATVAETGLGRVEDKIAENILAATKT
PGTEDLDAKALSGDAGLTLIEYAPFGVIGSLTPVTNATGTLINNTISMLAGGNTVVYNVHPSALKISTEVIR
TFHKVIVENGGPEGCVGMVATPTMETAGEIMAHPDINVLVATGGAGVVKAVLSSGKKAIGAGAGNPPVLVDE
TACIRKAAEEIIAGHSINNNIFCISEKEVIAVDEVADNLLKFMEETGKAAILPEEAQKVTETVIHNH-VVKD
YVGKNASVIIEGAGLKDLRCLVFEADCKHPMVWIEQMMPVLPMVRVKDVWEGIDLAVKVEQGNRHTAMMHST
NVEHLTALARAIQTTIFVKNGPSYSGIGNGEGHATFTIAGPTGEGITSAKSFCRQRRCVLIDSFRIV
>PDU1[Halanaerobium/34-457 hydrogeniformans]
YGVFKTMDQAIAAAEKAQTELQSVQEREVLIKAMREEIKKHVEKMAKMSVEETGMGRPEDKVVKITLATDKT
PGTEDLRTEAYSGRDGLSILEEAPFGVICSVTPSTNPAPTIINNSISMIASCNSVVFNPHPVAKGVSQYAMK
QLNKAIINAGGPANLLTAVEKPTLQTVEECMHDDRVTMLVVTGGHGVVKAALSSGKKAIGAGAGNPPVLVDD
TVDIAKAASDIVKGSSIDNNVLCTSEKAIVALDSIADQLIDCMEAENAQFVNPKAIE---NIVINDGTVNKE
YIGKDASYILESAGIKNKRLAIIDVDIDHPIVRKEQLMPVLPLVRAKNFEEAMEMGVKIENKNRHSAIIHSK
NVDHLTAFAKKIGTTIYVKNAPSYAGLGGGEGFSSFTIAGPTGEGITSARTFTRKRRCILVDGFSII
>PDU1[Thermosediminibacter/34-460 oceani DSM 16646]
LGIFDNLDDAVEAASQAQKRFADLEKREEIIQAIREACLNNARYLAELTVNETGIGRVEDKIVKNILAAKKT
PGTEDLRPSCWTGDHGLTLVEMAPVGVIGSITPVTNPVATVINNSISMLAAGNAVVFNPHPSAKRSSNKAVE
IINEAIMKVGGPRHLVNSVAEPTIETAKALMAHPKVNLVSVTGGKAVVSEALRSGKKVIGAGAGNPPVVVDE
TADIVKAAHDIYCGASFDNNLPCIAEKELIAVEAVADMLLERLAREGAYILRGKDVEKITEVVFDNHRINKK
LVGKDASFILEQIGIKDVRLVVVPVNPEHPLVHHEQLMPVLPFVRVPNIQEAVELAVRAEGGNRHTAVMHSK
NVDNMTNFARAIQTTIFVKNAPSYAGIGGGEGYATFTIAGPTGEGLTSARTFTRQRRCVLVDAFRII
>PDU1D[Thermoanaerobacter/34-460 sp. X513]
LGIFNDVNEAVECAKEAQKKFADLEKREEIIAAIREACVNNARLLAEIACSETGRGRVEDKVAKNILAAKKT
PGTEDLKPTAWTGDRGLTLVEMAPVGVIASITPVTNPTATIINNTISMLAAGNAVVFNPHPSAKKTSNKAVE
IINEAILKVGAPNGLVCSINNPTIQTAQKLMEHPEVNMVVVTGGKAVVQTALRCGKKVIGAGAGNPPVVVDE
TADIVKAAHDIACGASFDNNLPCIAEKEIIAVERIADTLLERMKREGAYVLHGKDIDRMTELIFQGGAINKD
LIGRDAHFILSQIGIKDIRLVVMPVDVSHPLVYHEQLMPVIPFVTVPTVEEAINLAVKAEGGNRHTAMMHSK
NVENMTAFARAIQTTIFVKNAPSYAGIGGGEGYTTFTIAGPTGEGLTSARTFTRQRRCVLVDAFRIV
>PDU1D[Thermoanaerobacter/34-460 sp. X514]
LGIFNDVNEAVECAKEAQKKFADLEKREEIIAAIREACVNNARLLAEIACSETGRGRVEDKVAKNILAAKKT
PGTEDLKPTAWTGDRGLTLVEMAPVGVIASITPVTNPTATIINNTISMLAAGNAVVFNPHPSAKKTSNKAVE
IINEAILKVGAPNGLVCSINNPTIQTAQKLMEHPEVNMVVVTGGKAVVQTALRCGKKVIGAGAGNPPVVVDE
TADIVKAAHDIACGASFDNNLPCIAEKEIIAVERIADTLLERMKREGAYVLHGKDIDRMTELIFQGGAINKD
LIGRDAHFILSQIGIKDIRLVVMPVDVSHPLVYHEQLMPVIPFVTVPTVEEAINLAVKAEGGNRHTAMMHSK
NVENMTAFARAIQTTIFVKNAPSYAGIGGGEGYTTFTIAGPTGEGLTSARTFTRQRRCVLVDAFRIV
>MUF[Clostridium/63-489 botulinum B str. Eklund 17B]
YGVFEDINDAIEQAWLAEQEYRGLDKRTEIIEVFKAEVRKNVEEISRRTFEETGMGRYEDKILKNNLALDKT
PGVEDLEAGVKTGDGGLTLYEMSPFGVIGAIAPSTNPTETIINNGISMLAGGNTVVFSPHPGAKDVSVFIIQ
LINKAIERVNGPKNLIVTVRNPNIESTNIMLSHPKVNMICATGGPGIVKVALSSGKKAVGAGAGNPPVVVDE
TADIEKAAVDIIDGCSFDNNLPCICEKEVIVVDKVTDYLKTCMSKYCALEITKNMLAQLEKLVLTNGTINKK
FVGKNADYIMSKLGIPSIRVIFAEVGANHPFAVEELMMPILPIIRVRNVDEAIELGVELEHGNRHTAIMHSK
HIDNLSKFAKAVQTTIFVKNAPSYAGIGGAEGHGTFTIAGPTGEGLTSARTFTRKRRCVMVDNFSIK
>MUF[Clostridium/63-489 botulinum E3 str. Alaska E43]
HGVFEDINDAIEQAWIAEQEYRGLDKRTEIIEAFKAEVRKNVEEISRRTFEETGMGRYEDKILKNNLALDKT
PGVEDLEAGVKTGDGGLTLYEMSPFGVIGAIAPSTNPTETIINNGISMLAGGNTVVFSPHPGAKDVSVFIIQ
LINKAIERVNGPKNLIVTVRNPNIESTNIMLAHPKVNMICATGGPGIVKVALSSGKKAIGAGAGNPPVVVDE
TADIEKAAVDIIDGCSFDNNLPCICEKEVIVVDKVADYLKTCMSKYCALEITKNMLAQLEKLVLTNGTINKK
FVGKNADYIMSKLGVPSIRVIFAEVEANHPFAVEELMMPILPVIRVRNVDEAIDLGVELEHGNRHTAIMHSK
HIDNLSKFAKAVQTTIFVKNAPSYAGIGGAEGHGTFTIAGPTGEGLTSARTFTRKRRCVMVDNFSIK
>PDU1[Fusobacterium/32-458 nucleatum subsp. animalis 4_8]
NGVFDNVDEAIEEAKKAQAILFKLELREKIIASIRDTLKSHVTELAELAVKETGMGRVSDKELKNKIAIEKT
PGLEDLKAFAFSGDDGLTVMELSPYGVIGAITPSTNPSETVICNSIGMIAAGNAVIFAPHPGAKRTSIRTVE
LINEAIRKVGGPDNLVVTIREPSIENTEKIIANPNIKMLVATGGPGVVKTVMSSGKKAIGAGAGNPPVLVDE
TADIEKAAKDIIAGCSFDNNLPCTAEKEVVAVDSIVNYLIFEMQKNGAYLLKKKLIEKLLSLVLKNNSPDRK
YVGRDAKYLLKQIGIDEIKVIIVETDKNHPFAVEELLMPILPIVKVKDALEGIKVAKELERGLRHTAVIHSK
NIDILTKYAREMETTILVKNGPSYAGIGGGEGHVTFTIAGPTGEGLTSAKSFARNRRCVLVGGFSIK
>PDU1[Ilyobacter/39-465 polytropus DSM 2926]
NGIFSSMDTAVSKAKEAQVTLFKLELRERIIKAIREDVREAAAELAEIAVEETGMGRVDDKTLKHYVTVDKT
PGVEDLRAFAYSGDNGLTVMELSPYGVIGSITPSTNPSETIVCNAIGMIAAGNSVVFAPHPGAKKTSLRAVE
ILNKAVARAGGPNNLVVTIFEPSIENTNKMVKNPDIKMVVATGGPGVVKSVMSSGKKAIGAGAGNPPVLVDE
TADIEKAAKDIVNGCSFDNNLPCITEKEVVAVDSITDYLIFEMQKNGAYLVQSKTIKKLCEMVINDGSPNRA
YVGKNASYILKDLGIDEIKVIIVETDAGHPLAVLEMLMPVLPIVRVKDALEGIKVCKKLEDGLRHTAMIHSK
NIDILTKYARDMETTILVKNGPSYSGIGGGEGYTTFTIAGPTGEGLTSAKSFARNRRCALVGGLSIK
>PDU1[Thermoanaerobacterium/31-457 saccharolyticum JW/SL-YS485]
FGVFQDMNDAIRAAKDAQKKLRSMESREKIIQNIRKKIMENKKILAEMGVSETGMGKVEHKIIKHELVALKT
PGTEDIVTTAWSGDKGLTLVEMGPFGVIGTITPSTNPSETVLCNSIGMIAAGNSVVFNPHPGAVNVSNYAVK
LVNEAVMEAGGPENLVASVEKPTLETGNIMFKSPDVSLLVATGGPGVVTSVLSSGKRAIGAGAGNPPVVVDE
TADIKKAAKDIVDGATFDNNLPCIAEKEVVSVDKITDELIYYMQQNGCYKIEGREIEKLIELVLDKGTLNRK
WVGKDAHLILKAIGIESVRCIIFEAEKDNPLVVEELMMPILGIVRAKNVDEAIMIATELEHGNRHSAHMHSK
NVDNLTKFGKIIDTAIFVKNAPSYAALGGGEGYCTFTIASRTGEGLTSARTFTKSRRCVLADGLSIR
>PDU1[Thermoanaerobacterium/31-457 xylanolyticum LX-11]
VGIFQDMNDAISAAKDAQKKLRPMESREKIIQNIRKKIMENKKILAEMGVRETGMGRVEHKIVKHELVALKT
PGTEDITTTAWSGDKGLTLVEMGPFGVIGAITPSTNPSETVLCNSIGMIAAGNSVVFNPHPGAVNVSNYAVK
LVNEAAMEAGGPENLVVSVEKPTLETGNVMFKSSDVSLLVATGGPGVVTAVLSSGKRAIGAGAGNPPVVVDE
TADIKKAAKDIIDGATFDNNLPCIAEKEVVSVDKITDELIYYMQKNGCYKIEGREIEKLIELVLDEGTLNRK
WVGKDAHLILKAIGIESVRCIIFEAEKDNPLVVEELMMPILGIVRAKNVDEAIMIATELEHGNRHSAHMHSK
NIDNLTKFGKIIDTAIFVKNAPSYAALGGGEGYCTFTIASRTGEGLTSARTFTKSRRCVLADGLSIR
>GRE5[Clostridium/29-454 phytofermentans ISDg]
LGVFDDMNQAIEAAKEAQLVVKSMDQREKIISAIRKKTIEHAETLARMAVEETGMGNVGHKILKHQLVAEKT
PGTEDITTTAWSGDRGLTLVEMGPFGVIGAITPCTNPSETIICNTIGMLAGGNTVVFNPHPAAIKTSNFAVQ
LINEASLSAGGPVNIACSVRKPTLDSSKIMMSHQDIPLIAATGGPGVVTAVLQSGKRGIGAGAGNPPVLVDE
TADIRKAAEDIINGCTFDNNLPCIAEKEVVAIDAIANELMNYMKEQGCYAITKEQQEKLTNLVITKG-LNRN
CVGKDARTLLGMIGISNIRCIIFEGEKEHPLISEELMMPILGIVRAKSFDDAVEKAVWLEHGNRHSAHIHSK
NVDRITTYAKAIDTAILVKNAPSYAAIGGGEGFCTFTIASRTGEGLTSASTFTKRRRCVMSDSLCIR
>GRE5[Ruminococcus/29-455 obeum A2-162]
HGVFKEMNDAIEAAKKAELIVKSMDQREKIITCIRKKIKENAEVMARMGVDETGMGNVGDKILKHHLVADKT
PGTEDITTTAWSGDRGLTLIEMGPFGVIGAITPCTNPSETVLCNTIGMLAGGNTVVFNPHPAAIKTSIFAIN
LVNEASLEAGGPDNIAVTVEKPTLETSNIMMKHKDIPLIAATGGPGVVTAVLSSGKRGIGAGAGNPPAVVDE
TADIRKAAQDIVNGCTFDNNLPCIAEKEVVAVSSVVDELMHYMTENDCYLASKEEQDKLTEVVLAGGKLNRK
CVGRDAKTLLSMIGVANTRCIIFEGPKEHPLITTELMMPILGVVRARDFDDAVEQAVWLEHGNRHSAHIHSK
NIDNITKYAKAIDTAILVKNGPSYSALGGGEGYCTFTIASRTGEGLTSASTFTKRRRCVMSDSLCIR
>GRE5[Ruminococcus/29-455 sp. SR1/5]
HGVFKDMNDAIEAAKKAQLVVKSMDQREKIITCIRKKIKENAEVLARMGVEETGMGNVGDKILKHHLVADKT
PGTEDITTTAWSGDRGLTLIEMGPFGVIGAITPCTNPSETVLCNTMGMLAGGNTVVFNPHPAAVKTSIYAIN
LLNEASLESGGPDNIAVTVEKPTLETSNIMMKHKDIHLIAATGGPGVVTAVLSSGKRGIGAGAGNPPALVDD
TADIRKAAQDIVNGCTFDNNLPCIAEKEVVAVSSVVDELMHYMTENDCYLASKEEQDKLVETVLAGGKLNRK
CVGRDAKTLLSMIGVANTRCIIFEGPKEHPLITTELMMPILGIVRAKDFDDAVEQAVWLEHGNRHSAHIHSK
NIDNITKYAKAIDTAILVKNGPSYSALGGGEGFCTFTIASRTGEGLTSASTFTKRRRCVMTDSLCIR
>PDU1[Thermincola/33-459 potens JR]
KGIFESVDEAVKAAKAAQKELVRIEKREMLLKAMREAAIAHAEELARLAVEETGMGRVTDKIIKNRVAAEKT
PGTENLQPSAVTGDRGLTLIERAPYGVIGAITPSTNPCATVINNSISMVAAGNSVVFSVHPGAKKASLLTVE
ILNEAIEKAGGPANVLTAVASPSLENTNALMKHPDIKLLVATGGPGLVKAVLSSGKKAIGAGAGNPPALVDE
TADLERAAKSIVAGASFDNNLPCIAEKEVIVVDYVANQLISYMKQNGAYLANDREIKALMDLVLTEGGINKE
YVGKDAAYIMKKIGVEDTKLIICEVDEDHPFVLEELMMPILPIVRVPNVQKAIEVGVRVEHGNRHTAVMHSQ
NIDNLSAFARAVQTTIFVKNGPSYAGIGGGEGYTTFTIAGPTGEGLTAASSFTRQRRCVLVDGFSIV
>PDU1[Thermoanaerobacterium/30-456 thermosaccharolyticum M0795]A
NGIYDRMEDAIEAAYEAQKKLMSIEQRERLISAMRKAILDNAKSCAKLSVEETGMGRVDHKYLKLKLVAEKT
PGTEVLTTKAYSGDKGLTLVEMAPFGVIGSITPSTNPAETVCCNSIGMIAAGNTVVFSPHPGAIKSSLMAVE
FLNKAIIEAGGPENLITSVRKPSIEFTDVMINHPKINLLVATGGPAIVKKVLSSGKKAIGAGAGNPPCVVDE
TADIKKAARDIILGCTFDNNLPCIAEKEVIAVESIYEELIENMKKNGAYEITDDEAEKLADIVLTEGSVNKK
WVGKDAKVLLEQIGIDDIVCIIYRCDKQHPFVQEELMMPILPIVKVKNIDEAINVAVEVEHGNHHTAEMHSK
NIDNLTRFAKAINTTIFVKNAPSYAGIGGGEGYTTFTIAGPTGEGLTCAATFTRQRRCVMVDSFRIV
>PDU1[Geobacillus/30-456 sp. Y4.1MC1]
WGIFDHMNQAIEAAEIAQKELVSLGQRGKLIEAIRKAAKENAEKFARMAVDETGMGKYEDKIVKNLLAAEKT
PGIEDLRTEVFSGDDGLTLVELSPYGVIGAITPTTNPTETIICNSIGMIAAGNAVVFSPHPRAKNTSLYAIK
IFNQAIVEAGGPKNLITTVANPSIEQAEIMMKHKTIKMLVATGGPGVVKAVLSSGKKAIGAGAGNPPVVVDE
TADIEKAAKDIIAGCSFDNNLPCVAEKEVIAVESIADRLIDYMKKHGAYEITKEQIQQLTDLVVENGHANKE
FVGKDAAYILKHIGIPDTRVAIMEVDGKHPLVTVELMMPILPIVRVKNVDQAIELAVEVEHGFRHTAIMHSK
NVDHLTKFAKAIQTTIFVKNAPSYAGIGGGEGYATFTIAGPTGEGLTSAKDFARKRKCVLVDALSIR
>PDU1[Acetobacterium/34-460 woodii DSM 1030]
LGIFNDMENAIDAAFIAQKSFMSMAFRSKIIAAMRAEKKENMEMICQMAVEETGMGNYEHKLLKHELAATKT
PGVEDLVADAFTGDDGLTLIEQSPFGVIGAVSPSTNPSETIICNGIGMLAGGNTVVFAPHPSAKKTSALVVK
LLNKAILEAGGPENLIVTTVKPTIDSANTMFASPKITMLCATGGPGVVKSVLQSGKKAIGAGAGNPPALVDE
TADIEKAGKDIIDGCCFDNNLPCIAEKEVVVVEQVADYLIFNMKKNGAYELKAQKIKELEELVIPGGRLSRD
YVGRSAKVILKGIGIDSVRVVIIETSKDHIFAVEELMMPILAIVRVKDVAEGIDLAVSLEHGNRHTAIMHST
NINNLTEMAKRVQTTIFVKNGPSYAGIGGGEGYTTFTIAGPTGEGLTSAKTFTRKRRCVLVGGFTIK
>PDU1[Eubacterium/34-460 limosum KIST612]
DGVFQTMDAAIEAAAVAQKEYMPLALRRQMIAAMREIKKENIETICAMVVEESGMGNYEHKLAKHRLATTGT
PGVEDLLTEAWAGDDGCTLLELSPFGVIGAITPTTNPNETIVNNSIGMLAAGNAVVFSPHPKALKTSFLCIK
LLNEAIVSVGGPRNLIVTCANPTIEAANEMMVHPKIRMLVATGGPGVVKAVLSSGKKAIGAGAGNPPALVDE
TADIEKAAKDIIDGCSFDNNLPCIAEKEVVVVDQVADYLIFNMKKNGAYEITKKAIDALADLVCPEGRLSRD
FVGKSAKYIAAAAGLEDTRVLICETSKDHLLAVEELMMPILPIVRVANVDEGIDVAVELEHGNRHTAIMHSK
NVDKLTEMAKRIQTTIFVKNGPSYAGIGGGEGYPTFTIAGPTGEGLTSAKSFARRRRCVLVGGFDIK
>PDU1[Propionibacterium/34-460 freudenreichii subsp. shermanii CIRM-BIA1]
DGIFTDMNSAVDAADVAWRQYMSLRDRNRFIQAIRDVEPDNLEYMATATVEETGMGNVPHKILKNRYAALYT
PGTEDIITEAWSGDDGLTTVEFSPFGVIGAITPTTNPTETVINNTIGMLAAGNAVVFSPHPRAKKITLWLVR
KINRALAAAGAPANLVVTVEEPSIDNTNAMMSHEKVRMLVATGGPGIVKAVLSSGKKAIGAGAGNPPAVVDD
TADIAKAARDIVDGASFDNNLPCTAEKEVLAVDSIADLLKFEMLKHGCFELKRAVMDKLAALVTKGQHANAA
YVGKPAAQLASEVGLKDTRLLICEVPFDHPFVQVELMMPILPIVRMPDVDTAIDKAVEVEHGNRHTAVMHSS
NVNALTKMGKLIQTTIFVKNGPSYNGIGDGEGFPTFTIAGPTGEGLTSARCFARKRRCVLKSGLNIR
>PEUT[Propionibacterium/37-461 sp. oral taxon 192 str. F0372]A
DGIFDDMDSAVEAADKAWREYMSLADRRRYVQAIRDANEEHLTYMAEQAVKESGMGNAAHKYLKNKIAALET
PGVEDLVTDAWSGDDGLTVVEYSPFGVIGAITPTTNPTETITCNSIGMLAAGNAVVFSPHPRAKNLSLWQVR
TLNRALAEVGAPANLIVTVAEPSIENTNKMMAHPKVRMLVATGGPGIVKTVLSSGKKAIGAGAGNPPVVVDT
TADIDLAAKSIVDGASFDNNLPCTAEKECLAVDDIVDLLKFKMVENGAYEITLEQAKQLADIVVNKHAAQTA
WVGKPATVLLEQIGIAGTRLIIAEVPFEHCFVQTELMMPILGVVRVPDVDTAIDLAVQAEHGNRHTAIMHSK
DVTKLTRMGKLIQTTIFVKNGPSFAGLGTGEGYPTFTIAGPTGEGLTSARSFARRRRCVLGENIR--
>PDU1[Propionibacterium/39-463 propionicum F0230a]
DGVFADMDSAVEAAHLAQREYLPMADRRRYVAAIREAAPEALDYMSEQAVAQSGMGDVGHKYLKNKVAAAET
PGVEDLVTEAWSGDDGLTTIEYSPYGVIGAITPTTNPTETITCNSIGMLAAGNAVVFSPHPRVAKLSCWQVR
RINRALRAAGAPDNLVVTVTAPSLENTNAMMAHPKVRMLVATGGPGIVKAVLSSGKKAIGAGAGNPPAVVDE
TADIEHAAKCIVDGASFDNNLPCTAEKEIIAVDSIADMLKFCMIKHGAYEATSEV-AELEKLLVNDK-PRTE
WVGKPAAKILEAIGVPGVRLIVCEASATHPFVVHELMMPVLGLVRVPDVDAAIDLAVELEHGNRHTAVMHSL
NVSKLTKMGKLIQTTIFVKNGPSYNGIGGGEGYPTFTIAGPTGEGLTSARSFTRKRRCVLVGDLNVR
>GRE3[Oscillibacter/32-458 valericigenes Sjm18-20]
DGVFATMDEAVKASAAAQRRLAGMVDREHFVQVIRDTDPKVLEEISWDTVEETGIGCYEHKLVKNRLAAEKT
PGTEDLTTWASSGDDGLTITEYCPFGVIGAITPTTNPTETVICNGIGAIAGGNTIVFSPHPRAKNVTLKLVR
LLNHALAAAGAPGNLIVTVAEPSIENTNAMMKHPEVRMLVATGGPGIVKMVLSSGKKAIGAGAGNPPVVVDE
TANIPKAAKDIIDGCSFDNNVPCIAEKEVFAVASICDRLIACMQECGGYLLTLEEIQRLVELTTKNGAPKVE
FVGKSAKYILGKLGVSDTRVILMETDRNHHFVTEEMLMPILPVVRVKNADEAIQCALVAEHGNRHTAMIHST
NVVNMTKMAQLLETTIFVKNGPSYTGIGGGQGYATFTIAGPTGEGLTSPKSFCRVRRCAMKEGFHIR
>GRE3[Clostridium/36-462 beijerinckii NCIMB 8052]A
YGIFGTMDAAVEASFVAQKQLLSMTDKQKYVDTIKATKKENLELISRMSVEETEIGKYEHKLIKNRVAAEKT
PGIEDLTTEAMTGDNGLTLVEYCPFGVIGAITPTTNPTETIICNSISMIAGGNTVVFSPHPRAKNVSIKLVT
MLNKALEEAGAPDNLIATVKEPSIENTNIMMEHPKIRMLVATGGPAIVNKVMSTGKKAIGAGAGNPPVVVDE
TADIEKAAIDIVNGCSFDNNVPCIAEKEVFAVDQICDYLIHYMKLNGAYEIKRDLIQKLLDLVTNNGGPKVS
FVGKSAPYILNKLGIENIKVIIMEVEKNHHFVLEEMMMPILPIVRTKDVDEAIECAYVAEHGNRHTAIMHSK
NVDKLTKMARLLETTIFVKNAPSYAGIGGGEGTTTFTIAGPTGEGLTTARSFCRKRRCVMVDAFNIR
>GRE3[Clostridium/35-461 cf. saccharolyticum K10]
YGVFSTMDEAIEASEKAQKALLKIQDRQKYVDIIRAAKRENLELISRMAVEETEIGKYEHKLIKNRLAAEKT
PGTEDLTTEAQTGDHGLTLVEYCPFGVIGAITPTTNPTETIICNSISMIAGGNTVVFSPHPRAKKVSQLLVK
MLNKALMEGGAPANLITMVEEPSIENTNKMIEHPGVRLLVATGGPAIVKKVLSSGKKAIGAGAGNPPVVVDE
TADIEKAARDIVDGCSFDNNVPCIAEKEVFAVDSICDYLIQNMKLNGAYEIRAETIERLDALVTNKGGPKTS
FVGKSAKYILDKMGIDSVKVIIMEVRRDHHLVTEEMMMPILPIVRVSDVDTAIEYAHDAEHGNRHTAMMHSK
NVEKLSKMAKLLETTIFVKNAPSYAGIGGGEGHATFTIAGPTGEGLTSARSFCRKRRCVMSDAFSIR
>GRE3[Vibrio/95-520 sp. EJY3]
LGCFASMEEAISAASHAQVQYRTMGDRASFVKGIREVQDDVLEKISRMAVEETGMGNYADKLTKNRIAATKT
PGIEDLTTSALSGDSGLTLTEFSAYGVIGSITPTTNPTETIINNSIGMLAAGNTVVYSPHPRSRNVSLVAVD
LINRKLAELGAPANLVVTVLEPSIDNTNAMMNDPRVNMLVATGGPSIVKTVMSTGKKAIGAGAGNPPAVVDE
TANIEKAAKDIINGCAFDNNLPCIAEKEVIVVNEVADYLIHCMKKSGAYLLCKQKIQQLQSLVLNTG-PNTS
FVGKGARYILDKLNIDDIKVILIETERNHPFVVHELMMPILPVVRVENVDEAIDLAIKVEHGNRHTAIMHST
NVEKLSKMARLIQTTIFVKNGPSYSGIGGGEGHTTFTIAGPTGEGITSARSFARYRRCVMVEALNIR
>GRE3[Escherichia/71-496 coli APEC O1]
TGAFDTMDEAISAAVLAQVQYRSMQDRASFINGIRDVQEDVLCALSRMAVEETGMGNYEDKLIKNRVAALKT
PGIEDLTTSAVSGDGGLTLIEYSAFGVIGSITPTTNPTETIINNSIGMLAAGNTVVFSPHPRSRKVSLYAVE
LINNKLAQLGAPANMVVTVTKPSIDNTNVLINDPRINMLVATGGPAIVKTVMSSGKKAIGAGAGNPPAVVDE
TADIEKAARDIIKGCSFDNNLPCVAEKEVIVVNQVADYLIHCMKKSGAYLLCKKLSQQLQSLVLNTG-PNTA
FVGKDARYILQQLGIDDIKVILIEAEKTHPFVVHELMMPVLPVVRVDNVDEAIELAVKVEHGNRHTAVMHST
NVEKLTKMARLIQTTIFVKNGPSYAGLGGGEGHATFTIAGPTGEGLTSARSFARRRRCVMVEALNIR
>GRE3[Escherichia/68-494 coli CFT073]
TGAFDTMDEAISAAVLAQVQYRSMQDRASFINGIRDVQEDVLCALSRMAVEETGMGNYEDKLIKNRVAALKT
PGIEDLTTSAVSGDGGLTLIEYSAFGVIGSITPTTNPTETIINNSIGMLAAGNTVVFSPHPRSRKVSLYAVE
LINNKLAQLGAPANMVVTVTKPSIDNTNVLINDPRINMLVATGGPAIVKTVMSSGKKAIGAGAGNPPAVVDE
TADIEKAARDIIKGCSFDNNLPCVAEKEVIVVNQVADYLIHCMKKSGAYLLCKKLSQQLQSLVLNKGGPNTA
FVGKDARYILQQLGIDDIKVILIEAEKTHPFVVHELMMPVLPVVRVDNVDEAIELAVKVEHGNRHTAVMHST
NVEKLTKMARLIQTTIFVKNGPSYAGLGGGEGHATFTIAGPTGEGLTSARSFARRRRCVMVEALNIR
>GRE3[Escherichia/71-497 coli ED1a]
TGAFDTMDEAISAAVLAQVQYRSMQDRASFINGIRDVQEDVLCALSRMAVEETGMGNYEDKLIKNRVAALKT
PGIEDLTTSAVSGDGGLTLIEYSAFGVIGSITPTTNPTETIINNSIGMLAAGNTVVFSPHPRSRKVSLYAVE
LINNKLAQLGAPANMVVTVTKPSIDNTNVLINDPRINMLVATGGPAIVKTVMSSGKKAIGAGAGNPPAVVDE
TADIEKAARDIIKGCSFDNNLPCVAEKEVIVVNQVADYLIHCMKKSGAYLLCKKLSQQLQSLVLNKGGPNTA
FVGKDARYILQQLGIDDIKVILIEAEKTHPFVVHELMMPVLPVVRVDNVDEAIELAVKVEHGNRHTAVMHST
NVEKLTKMARLIQTTIFVKNGPSYAGLGGGEGHATFTIAGPTGEGLTSARSFARRRRCVMVEALNIR
>GRE3[Escherichia/68-494 coli S88]
TGAFDTMDEAISAAVLAQVQYRSMQDRASFINGIRDVQEDVLCALSRMAVEETGMGNYEDKLIKNRVAALKT
PGIEDLTTSAVSGDGGLTLIEYSAFGVIGSITPTTNPTETIINNSIGMLAAGNTVVFSPHPRSRKVSLYAVE
LINNKLAQLGAPANMVVTVTKPSIDNTNVLINDPRINMLVATGGPAIVKTVMSSGKKAIGAGAGNPPAVVDE
TADIEKAARDIIKGCSFDNNLPCVAEKEVIVVNQVADYLIHCMKKSGAYLLCKKLSQQLQSLVLNKGGPNTA
FVGKDARYILQQLGIDDIKVILIEAEKTHPFVVHELMMPVLPVVRVDNVDEAIELAVKVEHGNRHTAVMHST
NVEKLTKMARLIQTTIFVKNGPSYAGLGGGEGHATFTIAGPTGEGLTSARSFARRRRCVMVEALNIR
>GRE3[Raoultella/67-492 ornithinolytica B6]
DGVFATMDAAITAAQQAYIQYRSMQDRARFVDGIRQFQEEILHALSTMAVEETGMGNYADKMVKNRVAAQKT
PGVEDLITAAISGDGGLTLTEYSAYGVIGSITPTTNPTETIINNTLGMLAAGNAVVFSPHPRSRQVSLYCVT
LINQQLARLGAPASLVVTVASPSIDNTNALIGDARINMLVATGGPAIVKTVMSSGKKAIGAGAGNPPVVVDE
TANIEKAARDIINGCSFDNNLPCVAEKEVIVVNEVADYLIHCMKKSGAWLLCKQHIQQLQALVLNNG-PSTA
LVGKDARYILQQIGIEEIKVILIETERDHPFVLHELMMPVLPVVRVENVDEAIDLAVKVEHGHRHTAMMHST
NVEKLTKMARLIQTTIFVKNGPSYAGLGGGEGHATFTIAGPTGEGLTSARSYARHRRCVMVEALNIR
>GRE3[Pectobacterium/65-491 wasabiae WPP163]
NGAFATMDEAIAAAQHAQIQYRSMQDRTRFVDGIRQLQEEVLQAISRMAVEETGMGNYADKLVKNRVAAQKT
PGVEDLATSALSGDGGLTLMEYSAYGVIGSITPTTNPTETIINNSIGMLAAGNTAVFSPHPRSRNVSLHCVA
LINQQLARLGAPANLVVTVTKPSIDNTNALINDPRVNMLVATGGPAIVKTVMSSGKKAIGAGAGNPPAVVDE
TANVEKAARDIINGCSFDNNLPCVAEKEVIVVNEVADYLIHCMKKSGAWLLCKQHIQQLQSLVLNKGGPNTA
FVGKNARFILQQIGIEEIKVILIEAERDHPFVVHELMMPILPVVRVENVDEAIELAVKVEHGNRHTAMMHST
NVEKLTKMARLIQTTIFVKNGPSYAGIGGGEGHATFTIAGPTGEGLTSARTFARNRRCVMVEALNIR
>GRE3[Rhodobacter/97-523 capsulatus SB 1003]
DGIFATMDAAVEAAAEAQRQYLSMSARKRFIDGLREVNPALLERISRLAVEQTGMGNVAHKIIKNRLAAEKT
PGIEDLTTEAQSGDDGLTLVELSAYGVIGAITPTTNPTETIICNAIGMLAAGNAVVFSPHPRARGVSLLAIK
LINRKLAALGAPANLVVTVQAPSIENTNAMMAHPKVRMLVATGGPAIVKTVLSSGKKAIGAGAGNPPVVVDE
TADIPKAALDIVNGCSFDNNMPCVAEKELIAVAEIADFLTAELVRNGAHRLTPAQIAALEKLVLTKGGPQTG
CVGKSAVWLLDKIGVPETRIILIETGKDHPFVVEELMMPILPLVRVACVDEAIDLAVVLEHGNRHTAIMHST
NVRKLTKMAKLIQTTIFVKNGPSYAGLGGGEGYATFTIAGPTGEGLTSARSFARRRKCVMVEALNVR
>GRE3[Rhodopseudomonas/28-454 palustris BisB18]
DGVFETMDAAVEAAALAQQQYLSMSDRARFVQGIRDVNQDTLEKMSRMAVEETGMGNYEHKLIKNRLAGEKT
PGIEDLTTDAFSGDNGLTLVEYSPFGVIGAITPTTNPTETIVCNSIGMLAAGNSVVFSPHPRARQVSLLLVR
LINQKLAALGAPENLVVTVEKPSIENTNAMMAHPKVRMLVATGGPAIVKAVLSTGKKAIGAGAGNPPVVVDE
TANIEKAACDIVNGCSFDNNLPCVAEKEIIAVAQIADYLIFNLKKNGAYEIKPAVLQQLQDLVLTKGGPQTK
CVGKSAVWLLSQIGIASIKIILMEVPREHPFVQEELMMPILPLVRVETVDDAIDLAIEVEHDNRHTAIMHST
DVRKLTKMAKLIQTTIFVKNGPSYAGLGGGEGYSTFTIAGPTGEGLTSAKSFARRRKCVMVEALNIR
>GRE3[Rhodospirillum/93-519 rubrum ATCC 11170]
DGVFDTMDAAVDAAVLAQQQYLSMTDRQRFVDGIREVQKDTLELISRMAAEETGMGNYEHKLIKNRLAAEKT
PGTEDLTTEAFSGDDGLTLVEYSPFGAIGAVAPTTNPTETIICNSIGMLAAGNSVIFSPHPRATKVSLLTVK
LINQKLACLGAPANLVVTVSKPSVENTNAMMAHPKIRMLVATGGPGIVKAVMSTGKKAIGAGAGNPPVVVDE
TADIEKAALDIINGCSFDNNLPCIAEKEIIAVAQIADYLIFSMKKQGAYQITPAVLRKLQDLVLTKGGPQTS
CVGKSAVWLLNKIGISSVKVILMEVPKEHPFVQEELMMPILPLVRVSDVDEAIAVAIEVEHGNRHTAIMHST
NVRKLTKMAKLIQTTIFVKNGPSYAGLGGGEGYTTFTIAGPTGEGLTSAKSFARKRKCVMVEALNIR
>GRE3[Rhodospirillum/93-519 rubrum F11]
DGVFDTMDAAVDAAVLAQQQYLSMTDRQRFVDGIREVQKDTLELISRMAAEETGMGNYEHKLIKNRLAAEKT
PGTEDLTTEAFSGDDGLTLVEYSPFGAIGAVAPTTNPTETIICNSIGMLAAGNSVIFSPHPRATKVSLLTVK
LINQKLACLGAPANLVVTVSKPSVENTNAMMAHPKIRMLVATGGPGIVKAVMSTGKKAIGAGAGNPPVVVDE
TADIEKAALDIINGCSFDNNLPCIAEKEIIAVAQIADYLIFSMKKQGAYQITPAVLRKLQDLVLTKGGPQTS
CVGKSAVWLLNKIGISSVKVILMEVPKEHPFVQEELMMPILPLVRVSDVDEAIAVAIEVEHGNRHTAIMHST
NVRKLTKMAKLIQTTIFVKNGPSYAGLGGGEGYTTFTIAGPTGEGLTSAKSFARKRKCVMVEALNIR
>PVLike[Candidatus/36-460 Solibacter usitatus Ellin6076]
DGVFATVDEAVKAAVVAQQRVAGLEERARMNAIIRRICADNADELARIELAETKIGRADHKAAK-LRNIRLV
LGAEAMKTDASSDAAGLCLVEYAPWGVIGMVLPATHSVPTMASNAINILAAGNTAVFSPHPAGAKVAARGLQ
MFNREIQRELGVGNVLTMAREATLQNAEQIFQHPDVALLCVTGGPAVVKAAMKFGKRVIAAGPGNPPVVVDE
SADLDAAARAIIQGASFDNNLLCIGEKEVFVVAPVADAFVESMRRAGAMQLDARAIEALTKAAFTDGHVKRD
FIGKDAAVLAEAAGLAGTDLLFGETSEEHPFVQEEQMMPFLPVVRVRDVDAGIRASVRAEHGYRHTAMIHSR
NVDNVTRMARAMNCTLFVQNAPCYASLN-VPSYLSHSIATPTGEGVTTPMTFTRQRRIVIGGALRIL
>PVM[Opitutus/59-484 terrae PB90-1]
YGVFQDVPSAVAAAQAAYLQLCGVAARAKVVEIVKALATQNAEEWGKFEFAETKIGRLDHKIEK-LQIVKLV
PGVEWLHPDARSGDHGITLEEYTPFGVIAAILPMTHSIPTLSGNIINIVAAGNAVIFNPHPGGARSAALAVR
AYNEAITAATGIENLVCTIEQPTLESFDALCQAPEVRVLCVTGGPAVVAAAMKSGKRAICAGPGNPPVLVDD
TVNFDKAARDIIQGAAYDNNLLCVGEKEVFVLDKVADKLISAFARNGARQLNSSQLERLTAAAFTGCVLNRS
FVGVDAAVLARHAGTANTPLLFAETDANHAFVIEEQMMPMIPIVRVKSVEEGVAAAVKAEHGYKHSAIIHSL
NVDHMTMMARALDTTVFIKNGPCVAGLGGGEGYLSYSIATTTGEGITTPRTFTRTRRCVMVDNLRIY
>PVM[Isosphaera/37-463 pallida ATCC 43644]
LGVFPTVDAAAHAARDAFQRFRPLADRRRAIDVIRKVVIEGAEELGSMELAETKIGRRDHKIEKLVSAGQKI
PGVEYLRTDNVSGDLGITLTDYAPFGVVGAVTPVTHSLPTLAGNAINILAAGNTVVFHPHPSGVGVALEGVR
RFNQGIREAIGLENLITIVESPTLESAQQLFDHREVDLLLVTGGPAVARAALSSRKRAIVAGPGNPPVVVDA
TACLDNAARSIVTGAAYDNNLLCIGEKQVFAPSNVLDRLMDRMARYGGHRLDARQIEALTAAAFKEGTLNKE
LVGQDPAVLAAHAGLSGVQLLFGETPADHPFVQLEQMMPFVPFVRTADLDQAIEQAHRSEHGYGHTAVLHSR
DTATMTRMGRLMNCTIFVINGPCTAGLGGGEGVLSYSIAGPTGEGVTTPLTFCRQQRTAVVGAMRFL
>PVM[Singulisphaera/38-464 acidiphila DSM 18658]
WGIYPTADAAVTAAEAAFQEYRPYDDRKKAVECIKRICVEQAEELGRAELEETKIGRLDHKIAKLRDAIPQV
PGVEYLRTDNASGDNGLTLTDYAPFGVIGAITPVTHSLPTLAGNAINMLASGNTVVFNAHPSGAKIAAEGVR
RFNKAIQQAIGLDDLLTIIDPPTLESASALFDHRGVRLLVVTGGPAVARAALASKRRAVVAGPGNPPVVVDS
TACLDNAARSIVAGAAFDNNLLCIGEKQVFAVADIFDKLLDTVSRNGGHRLNSSQIDTLTKAAFKLGHVNKD
LVGQDAAVLARYAGVQGTQIVFGETGADHPFVEHEQMMPFIPFVRVSNVDRAIAMAKQSEHGYGHTAVLHSR
DTSVMSKMGKLMDCTVFVINGPSPAGLGGGEGTLSFSIAGPTGEGLTTPLTFCRQRRTAVIGSMRFV
>PVM[Pirellula/34-460 staleyi DSM 6068]
NGVFTCPDEAVAAARTAFEQLSGREERKRIIDHIRRISIDQSVELGTMEMNETKIGRLQHKIEKLHTLGMKT
PGVEFLRSEVYSGDHGLAVIEHAPFGVIGAITPVTHSLPTITGNAVSMIAAGNALVVNPHPSGKKVAAEGVR
RFNAAIYKDLGIDNLISVIAEPTLETANSLFAHRGVNMICVTGGPAVARAALKSGKRAVVAGPGNPPVVVDE
TADLDRAARAIIQGGAYDNNLLCIAEKEVFVVASVFDAMMAAMERAGAVRLNAKEVDALTKAAIIEHAPSKD
FLGQDAAVLARGAGKANVELLFGETDEHNPFVPVEQMMPFVPFVRCRDVDHAIELAKKYEHGFRHTSIIHSN
NVRNMTRMGRILDTTLFVKNGPCMAALGGGEGYLSFSIAGPTGEGVTTPLTFTRERRCSLIDDLYIL
>PVM[Rhodopirellula/36-462 baltica SH 1]
HGIFGNASDAVAAARRAFEQLRPMEDRKRVIDIIRKISIENCEELGLMEMRETGIGRPEHKIEKLRALGELS
PGTEFLQTKAFSGDHGLAIIERAPFGVIAAITPVTHSLPTITGNAVSMIAGGNAVVVNPHPSGRLVAAEGVR
RFNEEIAREVGIDNLICVIAEPTLESAAELFGHRDVALICVTGGPAVGRAALNSGKRAIVAGPGNPPVVVDE
TADLDNAARCIIQGGAYDNNLLCIAEKEVFVVDSVFDDMMAAMRRAGAVQLDQAQIAKLTSVAITHDAAAKD
FIGKDASVLAAAAGVESCELIFGETDEHHPFVSVEQMMPFIPFVRARDVDHAIAMAKHYEHGFRHTAIIHSR
NVHNMTKMGKELDTTLYVKNGPCMAALGGGEGYLSFSIAGPTGEGVTTPDTFTRERRCSMIDELRVV
>PVM[Planctomyces/39-464 brasiliensis DSM 5305]
WGVFDDTDQAIAAANEGFRALSGMEERAKIVEIVKRICADQAEELGRLEFQETKVGRLDHKIEK-LQIIKKV
PGTEWLRTEAMSGDHGLTVIEYAPFGVIGTITPVTHSLPTLAGNVINMVAAGNTLVVNPHPSGKKIACEGVR
RFNRAIYAATGLENVITIVSNPTLESADRIFNHRDVKMLCVTGGPGVARAAMASRKKAVVAGPGNPPVLVDE
SACLQNAAESIIAGAGYDNNLLCIGEKEVFVVESVFDRFMQEMDKAGAVRLNASQVDQLSKVAFTDHHVNRD
LVGQHPYVLAKQIGLESTPLLFGETDEHNPFVAEEQMMPFVPIVRCRNAEHGMDLCEKYEHGFRHTSLIHSR
NVRNMSIMGKRMDTTLFIKNGPSPAGLGGGEGYLSFSIATPTGEGVTTPLTFTRQRRCTMVDDLRIV
>PVM[Planctomyces/35-460 limnophilus DSM 3776]
WGVFKDVDQAVAAANEAFEKLSGMDARRKAIECVRQICDSQAEELGTLEFNETKIGRLDHKIEK-LKIIKLV
PGTEFMRTDAFSGDHGLTIVEYAPFGVIGAITPVTHSLPTLAGNVINMVASGNTLIVNPHPSGARIACEGVR
RFNKAIHKATGLENLITIIEQPTLETAAAIFAHRGVKLLCVTGGPAVARAALESRKKAVVAGPGNPPVVVDE
TACLENAAKSIVKGAAYDNNLLCIGEKEVFAVESIFDTLMVRMGQQGGYQLSAREVDALTKLAFTDHHLNRD
LVGSDATKLAELIGVAGTQLLFGETDVNNPFVPEEQMMPFVPFVRAKNVNQAIELALEYEHGFRHTSLIHSR
NVQTMTKMGKAVDTTLFIKNGPSMAGLGGGEGYLSFSIATPTGEGVTNPLTFTRSRRCVLVDSLRVI
>PVLike[Melioribacter/34-460 roseus P3M-2]
WGVFTEMNDAVEAAHEAFLQFKSIQCRKKFIDAVRKMALENKEELAQMTVEETGMGRVDHKISKYVNAANHS
PGVEYLQPEAWSGRNGLAVDEYAPFGVIGNISPSTHPGPTIINNIIIQLAGGNTIVFNPHPSAKKVSAKVIQ
LANKYMYEAGAPKNLVTCVAEPTLETARTLFGHDKVELLSVTGGPQVVKMALEYPKKVIAAGPGNPPVLVDE
TADLELAAQEITMSASFDNNILCIAEKEIFVVDSVFERFMAEMERAGNYRLSTEEMNRLAKALELSGLIKRD
FAGKSAAVLGKALGLGDVPLLFGEVEKNHPWVVAEQMTCCIPVVRVKNFEEGLQAALKAEHGFKHTASIFSR
DLERVTIFTRVLDCDVHVINGGTLRGNGLGEGYFSHTIATPTGEGICTPIHFVRKRRIMTHKSFRFV
>SCM3[candidate/45-469 division WS3 bacterium SCGC AAA257-K07 (Etoliko_001_145) : A257K7DRAFT_contig_1_0.2]
NGVFNDMDQAIQAGLDAFEKYSDLEAHRKGVDALRDCLRSHAEEFSQMIVEETQMGVVQDKVLKHLNVADNT
PGVENLETSSWTGSTGHTIEELVPFGLIGAITPVTHPVPTLANNAIAMLAAGNAVVFNAHPRSKKVCAYSVE
VFNKALTSVGLPDNLITLIREPSMESAQKIFTHPDIKLLVITGGPGVVRAAMHTNKKVIAAGPGNPPVVVDE
TVDLAETVSRIITGAVFDNNILCIAEKQVFVVSEVFDAFMAEMGKAGAVLLNIMQIDKLADMAFQQLILNRD
LVGQSADKLADLIHLDGTVMLYGETGNDHIFVREEQMMPFLPIIRARDFEDAVELAYQSEHDYGHTAIIHSN
NMERVTRFIKKMRCCINVVNGASPDALNTTGGYTTHTVASPTGEGVTVPRTFTKIRRITIHSTFI--
>SCM3[candidate/56-480 division WS3 bacterium SCGC AAA252-B13 (SAK_001_32) : A252B13DRAFT_contig_48_0.49]
NGVFDRMDDAIVAAKRAFEEFKSIRDRERLIGILRMVLRDHAEEFSRMVFEETGMGDYKDKILKHRNCAKNS
PGTDDLVSRSWSGEKGVCLEEFAPYGVIGAITPSTHPTPTMINNMIIMLAGGNTVVFNAHPGAKKVSAYGLQ
VCHRAVVAGGFPENLFTCVKNPTIETASIMFNHPDVPLLSITGGPGVVKAAMATGKKVIAAGPGNPPVLMDE
TADINKAAEDIIKGASFDNNILCTAEKEVFVVEQVFDKFMMAMERAGGIRIDELHLNLLVEKAFIGHVLNRE
LVGRSAAFLADLVKLEGTRILFGETDKDNLFVKEEQMMPILPIIRVKDFEEGLKYCVEAEHGYGHTAIIHSK
NMDRITEFARAINTTIVVANGYSTQGDGDGEAYLAFTIATPTGEGITSSRSFCRVRRLAIGSRFV--
>RMMlike[Verminephrobacter/14-440 eiseniae EF01-2]
RLVVPDQDLALDRAEWAARDFADREQVLRVAEAVAKAAHDNAAFYAEWAVRETGYGVVEHKQKKNESVAYPL
LDYRDLDLVHPRVDEARKMVEIPPAGIVLALTPATNPVATVYYKVMLALLSRNAIVISPHPAASRCCNDAAR
KLDAAAHAAGAPPGLIQCIERPSIPLVDTLMRSPQVAVVMATGGGPMVRAAYSSGNPAIGVGPGNAPAYIDT
SADMRKAARMIVSSKSFDNSVLCTSESVLLVQQKDAQRFERELRAAGAHLCQEREVERLRAYLFPDGDLNPA
AIGKSAVWIAREAGLPATQVLVANVQHIGVPLTKEKLCPVLALYAVDSFERATRSAQMILSGAGHSAAFHGN
DPQKALDFARLNVYRVVVNAPCAQGASGFATHLPTFMIGTGYFGRSCVGENVGPQHLVHWTRAYNKD
>RMMA[Rhodococcus/8-431 jostii RHA1]
--RSPELDTVLDRAQVAATAFEDRSQVDRIVRAVANVALQNARQLAEKAADETGFGVAEDKVAKNEAVSSGF
VRYGDLDFVSHRADNEKKLLLSPPAGVIFAVTPSTSPVANLYFKVLSSLLTRNAVVISPHPAAVQTSLEAAQ
LLSRAATEAGAPEGAIQILNKPSVPLIEAAMGDARVNLILATGGSAVVRAAYRSGTPAIGVGPGNAAVVVDE
TADLERAADQISASKAFDNSVLCTAESVLIMVESIASRMNELLVRRGAHLCRPDETRRLRNYMYPKGKFNTE
VVGRPAREIAKKAGIEGTQLLLAPIDSIRDPLTHEKLSPVLAVMTVSNFDQALAAAASLIVGVGHSAVIHSE
DPQHVLDYHRLPVHRVAVNIGGSLGNAGIGT-GLTMSIGTGFAGGSSLGENLAPEHLVQWKRAYPVG
>RMMB[Mycobacterium/5-430 chubuense NBB4]
-NLVPHAGQLLERAHFAAAAFSDQASVARIVEAVAEAGHRNAERFAAAAVAETQMGVVDHKIVKNRACSRGI
VDYRDQDYVSPRIDSARKIVEIPPAGVVLALTPTTNPVSTVYFKVILAMMTRNAVVVAPHPRAKQCSADAAR
VLAEAAATAGAPDGIIQVIDEPSIPLVEALMADERTDVIVATGGTGVVRAAYSSGNPALGVGPGNVPVLVDA
TADVEAAARRIVDSKAFDNSVLCTNESVLIVEEAVAARLRSALTRHGAHILDEDAALRLREFMFPGGALNTE
VVGRDASWIAERIGLPKTRVLIAPFTDVIGVLTHEKLSPVLGMTTVADARRGIRAARAVIAGAGHSAAIHSE
DPATITDFAQVPVLRVAVNVGNSTGSSGLDTNLASMTIGTGFVGRSSIGENLQPDNLINWTRAYNSD
>RMMB[Mycobacterium/1-427 gilvum PYR-GCK]
MIAVPHAGQLLERAHFAASAYADQASVARIVDAVAEAGHRNAERFAAAAVAETQMGVVEHKVTKNRACSRGI
VEYRDQDYVTPRIDTARKIVEIPPAGVVLALTPTTNPVATVYFKVILALMTRNAVVVAPHPRARQCSADAAR
VLAEAAEAAGAPDGIVQVIDEPSLPLVEALMSDERTDVIVATGGTGVVRAAYSSGNPALGVGPGNVPVFVDA
TADIDAAARRIVDSKAFDNSVLCTNESVLIAEESIAAKLRTSLTRHGAHILDADAADRLREYMFPDGALNTE
VVGRDAAWIAERIGLPKTRVLIAPFTDVIGVLTHEKLCPVLGMTTVADAPRGIRAARAVIAGAGHSAAIHSE
DASVITEFAKVPVLRVSVNVGNSTGSSGLDTNLASMTIGTGFVGRSSIGENLQPENLLNWARAYNAD
>RMMB[Mycobacterium/1-427 gilvum Spyr1]
MIAVPHAGQLLERAHFAASAYADQASVARIVDAVAEAGHRNAERFAAAAVAETQMGVVEHKVTKNRACSRGI
VEYRDQDYVTPRIDTARKIVEIPPAGVVLALTPTTNPVATVYFKVILALMTRNAVVVAPHPRARQCSADAAR
VLAEAAEAAGAPDGIVQVIDEPSLPLVEALMSDERTDVIVATGGTGVVRAAYSSGNPALGVGPGNVPVFVDA
TADIDAAARRIVDSKAFDNSVLCTNESVLIAEESIAAKLRTSLTRHGAHILDADAADRLREYMFPDGALNTE
VVGRDAAWIAERIGLPKTRVLIAPFTDVIGVLTHEKLCPVLGMTTVADAPRGIRAARAVIAGAGHSAAIHSE
DASVITEFAKVPVLRVSVNVGNSTGSSGLDTNLASMTIGTGFVGRSSIGENLQPENLLNWARAYNAD
>RMMB[Mycobacterium/5-430 vanbaalenii PYR-1]
-SAVPHAGQLLERARFAAAAYADQAAVARIVEAVAEAGYRNAERFAAAAVAETQMGVVEDKVVKNRACSRGI
VEYRDQDYVTPRVDTARKIVEIPPAGVVLALTPTTNPVATVYFKVILALMTRNAVVVAPHPRARQCSAEAAR
LLAEAATAAGAPDGIVQVIDEPSLPLVEALMSDERTDVIVATGGTGVVRAAYSSGNPALGVGPGNVPVFVDA
TADVDAAARRIVDSKAFDNSVLCTNESVLIAEDAIAARLSTALTRHGAHILDADAAIRLREYMFPDGALNTE
VVGRDAAWIADRIGLPKTRVLIAPFTDVIGVLTHEKLCPVLGMTTVADAQRGIRAARAVIAGAGHSAAIHSE
DATVITDFAQVPVLRVSVNVGNSTGSSGLDTNLASMTIGTGFVGRSSIGENLQPENLMNWARAYNSD
>RMMA[Mycobacterium/9-435 smegmatis str. MC2 155]
RSAVDTARAGLERARWAAAAYGDAATVEGIVAAVAEAAHAHAERFAADAVAETGMGVVADKVRKNRACSRGI
VEYRGHDYISPRVDPDRKIVELPPAGVVLALTPTTNPVATVYFKTILALMTRNAVVVAPHPRAARCSAEAAR
VLAEAAVAAGAPDGVVQVIDEPSIPLVQALMADERTDVIVATGGTAVVRAAYSSGNPALGVGPGNVPVLVDA
SADVAAAAQRIVDSKAFDNSVLCTNESVLIAEDAVADKLRAALTRAGAHILDEDGARRLRAYMFADGHLNTD
VVGRDAAWIAGQAGLPKTRVLIAPFDHVIAMLAHEKLSPVLGMTTVADAARGIRAARAVIGGAGHSAAIHSE
NPAVITDFAQVPVLRVSVNVGNSTGSAGLDTNLASMTIGTGFVGRSSIGENLQPHNLVNWTRAYNSD
>RMMA[Mycobacterium/8-434 smegmatis str. MC2 155]
AVDTARAGHMLERARWAAAAYGDAATVEGIVAAVAEAAHAHAERFAADAVAETGMGVVADKVRKNRACSRGI
VEYRGHDYISPRVDPDRKIVELPPAGVVLALTPTTNPVATVYFKTILALMTRNAVVVAPHPRAARCSAEAAR
VLAEAAVAAGAPDGVVQVIDEPSIPLVQALMADERTDVIVATGGTAVVRAAYSSGNPALGVGPGNVPVLVDA
SADVAAAAQRIVDSKAFDNSVLCTNESVLIAEDAVADKLRAALTRAGAHILDEDGARRLRAYMFADGHLNTD
VVGRDAAWIAGQAGLPKTRVLIAPFDHVIAMLAHEKLSPVLGMTTVADAARGIRAARAVIGGAGHSAAIHSE
NPAVITDFAQVPVLRVSVNVGNSTGSAGLDTNLASMTIGTGFVGRSSIGENLQPHNLVNWTRAYNSD
>RMMA[Mycobacterium/11-437 sp. JLS]
RREIASAGHMLERARWAARAYADQAAVSAITTAVADAAYGAAERFAAEAVAETGMGVVADKVIKNRACSRGI
LDYRGQDFVSPRVDTVNKIVEIPPAGVVLALTPTTNPVSTVYFKVLLALMTRNAVVVAPHPRAKQSSADAAR
LLADAAVAAGAPDGIVQVVEEPSIPLVEALMADERTDVIVATGGTGVVRAAYSSGTPALGVGPGNVPVLVDA
SADITAAAKRIVDSKAFDNSVLCTNESVLIVEDSVADALRSAMTRAGAHILDADATERLRAYMFADGHLNTD
VVGRDAAWIAGQAGIPKTRVLVAPFDHVISMLAHEKLSPVIGMTTVPDAARGIRAARAVIGGAGHSAAIHSE
NASVITEFTQVPVLRVSVNVGNSTGSSGLETNLASMTIGTGFVGRSSIGENLRPDNLMNWARAYNSA
>RMMA[Mycobacterium/11-437 sp. MCS]
RREIAAAGHMLERARWAARAYADQAAVSAITTAVADAAYGAADRFAAEAVAETGMGVVADKVLKNQACSRGI
LDYREQDFVSPRVDPDSKIVEIPPAGVVLALTPTTNPVSTVYFKVLLALMTRNAVVVAPHPRAKRCSADAAR
LLADAAIAAGAPDGIVQVVEEPSIPLVEALMADERTDVIVATGGTGVVRAAYSSGTPALGVGPGNVPVLVDA
SADITAAAKRIVDSKAFDNSVLCTNESVLIVEDSVADALRSAMTRAGAHILDADATERLRAYMFADGHLNTD
VVGRDAAWIAGQAGIPKTRVLVAPFDHVISMLAHEKLSPVIGMTTVPDAARGIRAARAVIGGAGHSAAIHSE
NASVITEFTQVPVLRVSVNVGNSTGSSGLETNLASMTIGTGFVGRSSIGENLRPDNLMNWARAYNSA
>MUF1[Methylibium/11-437 petroleiphilum PM1]
LVAIGEARTKAQLSRQAFESFQTQEQADRIVDAMGQAAEAAAAELARLAVDETGYGVYEHKILKNLYNAKFC
AHMKKMRTGVLWTDEVARVTAIGPMGVIAAIIPVTNPTSTTIFKCLAAVKAGNAIVCAPHPRAAKCCVRTVE
IMAEAAERAGAPIGLLQCLSGGQLPATRELMAHRDTALVMATGGAAMVRAAYSSGKPTLAVGAGNVPVYIHR
SADVSEAALMVITSKSFDNGTACVAEQSVVLDEPIADAAIKAFEQHGTVFLDAEQQRRLTELLFIRGALNPE
AVGQTATELARRIGMPGTKVLGAALDDVGPPLSAEILGPVLSFYRTRDLGAAHQRCREVFGGEGHTLGLHGQ
DAEMVARMSDLPASRIVVNTPSLLGGMGFSAGTDSFMLGTGTWSGSIVSDNVTPMHLINIKRAHQNR
>MUF1[Nakamurella/12-438 multipartita DSM 44233]
LAGLVDVRAKARAARRAFDLLADQAQLDRYVRAMAEAGTRAAEELARLAVDETGYGLYEHKIYKNRYNTGFV
ARMLQRRAGVLWVDEAARVTAVGPMGVIAGIIPVTNPTSTALFKCLAAVKSGNAIVLAPHPRAAGCTLRAAQ
IMAEAAVAAGAPDGLISCLEQPTLTVTAELMRRPEIALVLATGGPGMVRAAYSSGKPTIAVGAGNVPAYVGA
SADPAEAAEMILTSKSFDNGTACVAEQSVVVVDAVADAFLAAFAARGAHWLDAGQQEALARTLFDRGAMRPA
SVGQSAGTLARLSGFRGTRVLAARLDQVAAPLSKEILGPVLSVYRVSDAAAGLDRCRQVLGGEGHTAAVHAA
DPEEIAPFAALPAGRILINTPALFGGMGFSAEVDSFQLGTGTWSGSICSDNVTPLHLINIKRAHEVR
>MUF1[Pseudonocardia/9-435 dioxanivorans CB1190]
LAGLADVRVKARAARRAFEQLDDQDTLDGYVRAMARAGTAAAEELARLAVDETGYGVYEHKIHKNRYNTGFV
ARMLQRRAGVLWVDDEARVTAVGPMGVIAGIIPVTNPTSTALFKCLAAVKSGNAVVLAPHPRAARCTLRAAE
IMAAAATRAGAPEGLISCLENPTLPATRELMSRREIALVLATGGPGMVRAAYSSGKPTIAVGAGNVPAYVGA
SPDPAEAAEMIITSKSFDNGTACVAEQSVVVADAVAPAFLAEFEARGAYWMNAPQQAALVRVLFDRGALRPD
AVGQTALRLAELAGFSTTRVLACELDRVGAPLSREILGPVLSVYRVPDAAAGLRRCREILDGEGHTTAVHAS
SPEEIAPFGALPAGRIVVNTPALFGGMGFSTEVDSFQLGTGTWSGSICSDNVTPLHLINIKRAHEVR
>SATlike[Candidatus/7-433 Solibacter usitatus Ellin6076]
LLSIQEVRSKVEKAFAAWQKYKSQEQVDAIVERMAAAARANAKRLADLAVEETGYGNAKDKYIKNLLTSDWL
PRMRGMRTGIVRELPEEKVVEIGSMGVVAAVLPTTNPTSTAIYKILISMKSGNSIVLSPHPRAFKCTCETAS
VLYQAALEAGAPEDVIQCIDHATMEGISALMHHERIAVILATGGHAMVKSAYSSGKPAYGVGPGNVPVLVDT
SADLEDAIPKIVAGKSFDYGTVCSSEQAIVAEYTMRDRILALLKQNKAYICNDAQKDALGKLLLTNWTVNPN
CVGQAPTKIAKMAGFPETSIICCEIEGVGKPLSAEKLSPVLSLIFVPDFNAALDTCFGLFGGAGHTAAIYGK
NDTRIREYMRMPAYRVLVNTPAPQGSTGITTNVFAMTLGCGAVAGNSTSDNVGPQHLMNIKRAYTVR
>PEUT[Propionibacterium/10-436 sp. oral taxon 192 str. F0372]B
LRSVQQARDLAVAAREAMRSFQSQQQVDRICEAMVAAAMREAGRLGQMAHDETGFGYPAHKKLKNEFAAQGV
WDIKDVPTGVLRRDEKNKVVEIGPVGVLCALTPSTNPTSTAIYKILIAIKARDAIVVVPHPTAVKSTSAAVR
VMAEAAEAAGLPKGMISCMTEISLAGTNELMHHYAINMILATGGPGMVKAAHSTGKPALGVGPGNGPCYVDR
TAHVVRAAQMIVESKSFDCSTICATEQTVIADRPIAARLKEEMQARGAQFLSREEADRLAKVMFRNGMMNAE
FVGRTPQALGKAVGIPGSRILVVPLDGIGPPLSREKLTTVLGWMEADGWRAGCELAIELFGGDGHSLTIHSR
DEEAIMAFIEKPAFRMMVNTWGSLGGVGFTTGIRSLTLAPGGIGGASVSDNITVEHVLNVKRAYHLN
>EUT[Nocardioides/10-436 sp. JS614]
LRSIQEARRLATAARAAQREFASQAEVDRICAAMADAVYREAARLGQLATDETGYGVPAHKRLKVEFASRTV
WEIRDVPTGVLRRDEAKGIVEIGPVGVIVGLCPSTNPNSTAIYKVLISVKARNACIIAPHPSAKAATYEAVR
IMIEAGERAGMPKGLVGCMQEVSLPGSQELMRHYATSMILATGGTPMVRAAHSMGKPALGVGPGNVPAYVDR
SADVLAAATAIVNSKSFDCSTICATEQAVVADAPIAGALRAEMERLGAYFVSAEEKAALERTVFNGGAMNPK
AVGKSPQALAALAGIEHARILVAELGSVGPPLSAEKLTTVLGWYVEDGWRAGCERSIELFGGDGHSLVIHAT
DEEVIMAFLEKPAFRILVNTWGTLGAIGATTGVMALTLAPGGIGGAVVSDNITVTHLLNVKRAFKLH
>EUT1[Anaerolinea/11-437 thermophila UNI-1]
LRSIQEARHLAIQCREAQRAFATQEEVDRICSAMAEAGFREAARLGQLAHEETGYGVPRHKQLKNEFASKTV
WDIKDIKTGVIRRDENRKVIEIAPVGVIAALTPSTNPTSTAIYKILIAVKARNGIVVAPHPSARASTYEAVR
IMAEAGEAAGMPHGLVSCMQNITLEGTQELMRHYAVSLILATGGSGMVRAAHSVGKPAIGVGPGNVPVYVDR
SADVVKAASDIVNSKAFDCSVICSTEQCVVADKPIAEQLREEMKKNGAYWLPPEDVPAIEKLLFQPGAMNPK
AVGKTPQQLAKMAGILWARVLVVDLPGVGRPLSGEKLTTVLGFMVEDGWRAGCERCIQLYGGDGHSLVIHAR
DEEVILAFIEKPAFRIIVNSWGTMGAIGASTGVFALTLAPGGLGGAIVSDNITTTHLMNIKRAYEIQ
>EUT2[Lysinibacillus/8-434 sphaericus C3-41]
LLAIQEMRDAVRHANTAQAAYMSQQQVDSIVKAVADAAFKEADRLAKMAVQETGMGIPNHKKMKNEVASRDV
YEIKELKTGIVGYDRMKKVAEIAPFGVIAGIVPTTNPTSTAIFKTLISLKTRNALVLSPHPYAVKCTKEALD
VCRVAAEQAGAPEGLLQCLTMSSMEATQQLMKHPDIHLILATGGGALVKAAYSSGKPAYGVGPGNVPAYIEK
SANIQKSVRQLVHSKSFDNGTICATEQAIIVDKAIADQVQTELKKNGAYLLNAEEKAKMEKLISPPGKVNPQ
IVGKSASCLADSVGIDETKVLVGLETMIGKPFSLEKLSPIFALYIVENSTEAKQVMIDLIGGRGHTCSIHTE
NAALAEQFVELPVSRIVVNTLSSIGAVGGTTGLASFTLGCGTFGGNITSDNITARHLLNIKRAYGIK
>EUT2C[Bacillus/7-433 megaterium DSM 319]
LQSLQEMRNAVEKAKAAQQVYLTQEQVDRIVERVAEAAYSKALELAKMAVEETRMGVVEHKKIKNEVGSRAV
YEIKNEKTGIVHEDRANKVVEVAPFGVVAGIIPTTNPTSTAIFKTLISLKTRNALVVSPHPRAMNCTVEALE
ICAHAAVEAGAPEGLIGWISNPSMAATNELMKHKDVNLILATGGSGLVRAAYSSGKPAYGVGPGNVPVYIEK
TAKVDQAVKMIVDSKTFDNGTICATEQAIVVDLNIQQMAIRELKNNGAYFLNSEEKAKMEKVISPPKKLNPN
IVGQSAVKIAEMAGISDTRILVAEETKVAKPFSIEKLAPIFPLYTAKNEEQARELCLSLLGGRGHSLSLHTN
DDAVAKTFLEMPVSRLMVNTLSSVGAVGGTTGLKSFTLGCGSFGGNITSDNVTARHLLNIKRAYGTK
>EUT2C[Bacillus/7-433 megaterium QM B1551]
LQSLQEMRDAVEKAKAAQQVYLSQEQVDRIVERVAEAAYSKALELAKMAVEETRMGVVEHKKIKNEVGSRAV
YEIKNEKTGIVHEDRANKVVEVAPFGVVAGIIPTTNPTSTAIFKTLISLKTRNALVVSPHPRAMNCTVEALK
ICSRAAVEAGAPEGLIGWISNPSMEATNELMKHKDVNLILATGGSGLVRAAYSSGKPAYGVGPGNVPVYIEK
TAKVDQAVKMIVDSKTFDNGTICATEQAIVVDLNIQQMAIRELKNNGAYFLNSEEKAKMEKVISPPKKLNPN
IVGQNAVKIAEMAGISDTRILVAEETKVAKPFSIEKLAPIFPLYTAKNEEQARELCLSLLGGRGHSLSLHTN
DDAVAKTFLEMPVSRLMVNTLSSVGAVGGTTGLKSFTLGCGSFGGNITSDNVTARHLLNIKRAYGTK
>EUT2[Brevibacillus/7-433 brevis NBRC 100599]
LYSIQEVRTYLAQAKEAQAKFASQEQVDRIIEALSKAGVEHADRLAAMAVEETGFGNIADKRMKNLFAAQDV
YAVKDVKTGIIRKDEENKVWEVAPFGIVAGIVPSTNPTSTVIYKSMVSLKARNAIVFSPHPSAAKCTLEAAR
LMAQAAVAAGAPEGLIHCVTKPTLPATNELMKHKLTNLILATGGTPMVRAAYSSGKPAYGVGPGNVPVYIHH
SADFAAAAKRIVQSKTFDYGTICASEQALVVEESTKHQLIAALKREGAYFLNEQEKEKVAAIVTINGSLNAK
IVGRSPHVIAQMAGISDTRVLIAEENNVGKPMSVEKLAPVLALYTVHGDSEAFARCRELHGGLGHTAGIHAQ
DENVIAAYQAMPASRIPVNTGTTFGGIGATTGVQAFTLGCGSLGGNITSDNIGAKHMFNIKRAFGIK
>EUT2B[Thermacetogenium/7-433 phaeum DSM 12270]
LISRQQARDLAKKASAAQKIWASQEEVDRVVEAAVKAGADAAQKLAEMAVEETCMGTVQDKVVKNLLATKIL
GDIRDMRTGVVNEDQEKKIVEIAPVGTIAGITPTTNPTSTVLYKAIIALKSRNAIVFSPHPRAVRCSCEAAR
TVYEAAVKAGAPEGIIGCMDTPTMEGTRELMTYPDVSFILATGGTSLVHAAYSSGKPAIGVGPGNVPVYIER
TADVEKAVRYIILSKTFDNGTVCASEQHVVTERVIEDVVVEALKENGAYFLDSSEKKKVEEVVVRNGGVNPK
VVGQAATKIAEMAGIVGTKVLIANLSQVGPPLSGEKLCPVLGFYTVDNWVEACELCISLYMGIGHTLAIHSQ
NEAVVMEFLKKPISRIVWNSPSTHGAVGLTTGLAALTLSCGAMGGSSTADNVTPYHLLNIKRCAGIK
>EUT2B[Clostridium]/9-435 sticklandii]
LRSLQIVRDLVKKAKIAQKMFRDQIHVDFIVDELAKSAEKNSVKLAEMAVSETGYGNVKDKTTKNVFASRIL
HEIKNMKTGVIHEDEQHGIVEIGPFGVIAGLVPSTNPTSTAIYKALISLKAGNAIIFSPHPAALCCIMEVVD
ILRETLKKNGFPEDLISCISVPTMEATDALMKHQDVSLILATGGSAMVRAAYSSGTPALGVGPGNVPAFIEK
TADIKMAVSRIIAGKIFDNGVICASEQAVVVEREIYKEVKKEFINQGCYFVNEEEKLKMEKIIDTYGSLNAK
IVGKTASQLADMAKIENTKIIIAEETGVGKPFSREKLSPILAFYVEDDWKKGCDKCIELYGGMGHTLGIHSN
DKDIIMEFLRKPASRIIVNSPTTHGAIGATTNLAALTLGCGAVGGSATSDNVSPMNLINIRRAYGKS
>EUT2B[Desulfosporosinus/7-433 orientis DSM 765]
LCSLQEARNLVRAARKAQEALKTQEQVDKIIDMMREAGEANAARLAMMAVSETGMGNYEDKCFKNYFASRTL
YDIKPMKTGIIREDHEQKIWEIAPVGVIAGIVPTTNPTSTVIYKSMIALKSRNAIVFSPHPSAVRCTSEAAK
IMHQAAVAAGAPEGVIGCILNVSMGATNELMKHPDVAMILATGGSALVKAAYSSGKPALGVGPGNVPAFVER
SADLAQAAEYIVMGKTFDNGTICASEQAIVAEECIADELIGHLKRFGAHFLDPEEVQKVSKVVMLNGGVNPK
VVGKDPKFVAQLAGIERTRCLIAPLSGVGPPLSYEKLTTVLGFYRVADWHEGCERCFQLAGGVGHSLSMHCN
NQEVIREFLKKPVNRLLINTPAAMGGVGATTGLASFTLGCGTWAGSSVSENVTPLHLLNIKRAWHER
>EUT2B[Desulfosporosinus/7-433 meridiei DSM 13257]
LCSLQETRNLVRAARKAQEALKTQEQVDHIIDMMREAGEANAARLAMMAVSETGMGNYNDKCFKNYFASRTL
YEIKPMKTGIIREDQEQKLWEIAPVGVIAGIVPTTNPTSTVIYKAMIALKSRNAIVFSPHPSAVRCTHEAAK
IMQQAAAAAGAPEGVIGCIMNVSMGATNELMKHPDVAMILATGGSALVKAAYSSGKPALGVGPGNVPAFVER
SADLAKAAEYIVMGKTFDNGTICASEQAIVAEECIADDLIIQLKQQGAHFLDPEEVAKVSKVVMLNGGVNPK
VVGKEPKFIAQLAGIEQTRCLVAPLAGVGPPLSYEKLTTVLGFYRVADWHEGCERCFQLAGGVGHSLAMHCN
NLEVIREFLKKPVNRLLINTPAAMGGVGATTGLASFTLGCGTWAGSSVSENVTPLHLLNIKRAWHLG
>EUT2D[Desulfosporosinus/7-433 meridiei DSM 13257]
LCSLQETRNLVRAARKAQEALKTQEQVDHIIDMMREAGEANAARLAMMAVSETGMGNYNDKCFKNYFASRTL
YEIKPMKTGIIREDQEQKLWEIAPVGVIAGIVPTTNPTSTVIYKAMIALKSRNAIVFSPHPSAVRCTHEAAK
IMQQAAAAAGAPEGVIGCIMNVSMGATNELMKHPDVAMILATGGSALVKAAYSSGKPALGVGPGNVPAFVER
SADLAKAAEYIVMGKTFDNGTICASEQAIVAEECIADDLIIQLKKQGAHFLDPEEVAKVSKVVMLNGGVNPK
VVGKEPKFIAQLAGIEQTRCLVAPLAGVGPPLSYEKLTTVLGFYRVADWHEGCERCFQLAGGVGHSLAMHCN
NLEVIREFLKKPVNRLLINTPAAMGGVGATTGLASFTLGCGTWAGSSVSENVTPLHLLNIKRAWHLG
>EUT[Desulfosporosinus/7-433 orientis DSM 765]
LCSLQEARNLVRAARKAQEALMTQEQVDKIIDMMREAGEANAARLAMMAVSETGMGNYNDKCFKNYFASRTL
YDIKPMKTGLIREDHENKLWEIAPVGVIAGIVPTTNPTSTVIYKAMIALKSRNAIVFSPHPSAVRCTNEAAK
IMHQAAVAAGAPEGVIGCIMNVSMGATNELMKHPSVAMILATGGSALVKAAYSSGKPALGVGPGNVPAFVER
SADLPKAAEYIVMGKTFDNGTICASEQAIVAEECIADELITQLKRQGAYFLDPEEVAKVSKVVMLNGGVNPK
VVGKDPKFIAQMAGIDNTRCLVAPLAGVGPPLSYEKLTTVLAFYRVADWHEGCERCFQLAGGVGHSLSLHCN
NEEIIREFLKKPVNRLLVNTPAAMGGVGATTGLASFTLGCGTWAGSSVSENVTPLHLINVKRAWHQG
>GRE1[Desulfitobacterium/7-433 dehalogenans ATCC 51507]A
LASIQESRHLVKKAKEAQLQLANEQQIDKILVSIVEAIEANAERLARMACKETEYGIVEHKIAKNLFASREV
YETKHIKTGTISEDSYAKVIRYAPMGVLVGVTPRTNPTSTIIHNALCAIKGANSIVFSPHPFAVQCGCATAE
LINEAAVRAGAPDGVCSCLSLTSLQATNELMHHSDVAAIIATGGPGLVKSAYSAGKPAFGVGSGNVPVFIER
TADVKQAVSDIMVSKTFDNGMICASEQSIIVDQPIQDEVIAELKRLGAYFLSPEEVKKAGRVVITAGGMNNA
LVGQLPAVIAEKAGIPDAKLLIAPMDGYGRPLSHEKLTTVLGFYVVNDWKEACNLSIELLGGIGHSCAIHSL
NETIIHEFLQKPVFRIIVNTPSALGGIGQTTGLMSLTLGCGTWGGSSISENLGPQHLINIKHTYGIK
>GRE1[Desulfitobacterium/7-433 hafniense DCB-2]C
LASIQESRNLVQKAKEAQLHLANEQQIDKILASIVAAVEENAEGLARMACQETEYGIVEHKIAKNLFAARDV
YETKHIKTGTISEDPDRKVIRYAPMGVLVGITPRTNPTSTIIHNALCAIKGANAIVFSPHPFAVQCGCATAS
LINEAAVKAGAPDGVCSCLSMTSLQASHELMHHPDVAAIIATGGPGLVKSAYSAGKPAFGVGSGNVPVFIER
SADIKQAVNDIMVSKTFDNGMICASEQAILADQPIKDEVIKELQNQGAYFLSPEEVQKVGRVVIHNGSMNNA
LVGQSPAVIAQRAGIADTALLIAPMEGYGKPLSHEKLTTVLGFYVVQDWKEACHLSIELLGGIGHSCAIHSQ
NEQVIREFLAKPVFRIIVNTPSALGGIGQTTGIMSLTLGCGTWGGSSISENLGPQHLINIKHTYGLK
>GRE1[Desulfitobacterium/7-433 hafniense Y51]C
LASIQESRNLVQKAKEAQLHLANEQQIDKILASIVAAVEENAEGLARMACQETEYGIVEHKIAKNLFAARDV
YETKHIKTGTISEDPDRKVIRYAPMGVLVGITPRTNPTSTIIHNALCAIKGANAIVFSPHPFAVQCGCATAS
LINEAAVKAGAPDGVCSCLSMTSLQASHELMHHPDVAAIIATGGPGLVKSAYSAGKPAFGVGSGNVPVFIER
SADIKQAVNDIMVSKTFDNGMICASEQSILADQPIKDEVIKELQNQGAYFLSPEEVQKVGRVVIHNGSMNNA
LVGQSPAVIAQRAGIADTALLIAPMDGYGKPLSHEKLTTVLSFYVVQDWKEACHLSIELLGGIGHSCAIHSQ
NEQVIREFLAKPVFRIIVNTPSALGGIGQTTGIMSLTLGCGTWGGSSISENLGPQHLINIKHTYGLK
>EUT2B[Desulfotomaculum/6-431 reducens MI-1]
LSSIQEARDLARKAKEAQKIFASQEEVDRVVKAMVDAALANAEWLARMAVDETKFGVFEDKVTKNRFASEGV
YNIKDMKTGIINEDKEKRVVEIAPVGVVMGIIPSTNPTSTTIYKSIISLKSRNAIVFSPHPSASRCIFAAAQ
IMHKAAVEAGAPAGIIGCLSKNTIAATNELMKHDDIAVILATGGSAMVKAAYSSGKPAYGVGPGNVPCFIEK
SADIQYAVRCVMASKTFDNGTICASEQAIVVEECMKDKVVAELKAQGGYFMTPEEISKVAKFLFTKG-MNAA
LVGKSAKFIAEKVGIEGTKVLIGEQTGVGKPLGREKLTAVLAFYCEKDWHAACERCIQLYEGIGHSLAIHSN
NDEIIREFLHKPVFRILVNTPSTLGGIGYTTGIAALTLGCGTWGGSSTSDNVTPRHLINIKRAYPIR
>EUT2D[Thermincola/7-433 potens JR]
LISIQEARDIARKAKAAQEILASEEKINRIVAAMAEAGKANAEWLAKMAVDETKFGVFEDKVTKNIFASTNV
YEIKDMKTGVLKEDPDKKIVEIAPVGVIMGIIPSTNPTSTTIYKALISVKAGNAIVFSPHPNAARCTYAAAQ
VMHEAAVKAGAPEGIIGCLTKTTMAATQELMRHDDIAMILATGGSAMVKAAYSSGKPAYGVGPGNVPAFIER
TADVKQAVADIIRSKTFDNGVICASEQAIIVDEPIKDQVIAELKAQGAYFLNKEEIEAVSRVVMTRGGMNAA
MVGKSAQVIAEKAGIVGTRILIAPLDGYGPPLSYEKLTTVLAFYTVKDWHDACLLSIELLGGIGHSFVIHTQ
DEQVAREFIRKPVFRILVNTPSALGGIGYTTGLASLTLGCGSWGGSSTSDNVTPLHLINIKRAYGLR
>GRE1[Streptococcus/8-434 intermedius ATCC 27335]B
LCSIQEARDLVRNGKAAADKIASDEQIDLILKNIVKTIEANAYYLADLAVEETGFGKLNDKAYKNYAASTLL
YSMRQYKTGVLSFDESKKVFKVAPMGLLLGITPSTNPTSTIIFKSLIAIKSRNAIVFAPHPSAKRCSYAAAE
LVLKAAVEAGAPEHIIGCVKNPTMEATNELMKSKDIALIIATGGPGMVRSAYSSGKPAIGVGAGNSPVYIER
TADVKKAISTIIASKTFDNGTICASEQSLICEEVNKDAVVSELIAQGCYMMTKEETDRVCSLLFRDGVMNAK
FVGQAATTIAEAAGIVDTKLLIGSQSGVGEPLSFEKLTTVLGFYVVKNWEEACALSIRLQNGIGHTMSLHTS
DPDIIFKFSSKPASRILINTGGSQGGTGVSTGLPAFTLGCGTDGGSSVSDNLTPEHLINVKTAYGIK
>GRE1[Streptococcus/8-434 intermedius JTH08]B
LCSIQEARDLVRNGKAAADKIASDEQIDLILKNIVKTIEANAYYLADLAVEETGFGKLNDKAYKNYAASTLL
YSMRQYKTGVLSFDESKKVFKVAPMGLLLGITPSTNPTSTIIFKSLIAIKSRNAIVFAPHPSAKRCSYAAAE
LVLKAAVEAGAPEHIIGCVKNPTMEATNELMKSKDIALIIATGGPGMVRSAYSSGKPAIGVGAGNSPVYIER
TADVKKAISTIIASKTFDNGTICASEQSLICEEVNKDAVVSELIAQGCYMMTKEETDRVCSLLFRDGVMNAK
FVGQAATTIAEAAGIVDTKLLIGSQSGVGEPLSFEKLTTVLGFYVVKNWEEACALSIRLQNGIGHTMSLHTS
DPDIIFKFSSKPASRILINTGGSQGGTGVSTGLPAFTLGCGTDGGSSVSDNLTPEHLINVKTAYGIK
>GRE1[Streptococcus/8-434 iniae SF1]B
LCSIQEARDLAKKGKEAADKVASDEQIDAILQNIVKAVQANAYHLAEMAVEETGFGKVADKAYKNHAASHLL
YEIKHQKTGIIEFDEKNKLFNVAPMGLILGITPSTNPTSTIIFKAMIAIKARNAIVFAPHPAAKRCSIAATE
LVRKAAIEAGAPEHLVACVMNPSLESSNTLMHAKEVSMIIATGGPGMVKAAYSSGKPAIGVGAGNSPAYIER
TADVKKAVSNILASKTFDNGTICASEQAIICEEVNKDEVIRELKAQGCYFMTKEETDKVCDVLFRNPSMSPK
FVGKPATEIAEAVGLKDTKVLVGPQSGVGQPLSFEKLTTVLGFYVVKNWEEACALSIRLQNGIGHTMSLHTE
DPKMIFRFSTKPASRILVNTGGSQGGTGISTGLPAFTLGCGTAGGSSVSENLGPKHLMNIKTAYGIK
>GRE1[Streptococcus/8-433 dysgalactiae subsp. equisimilis ATCC 12394]A
LCSIQEARDLVKEGKAAADTIASDEQINAILQQIVKAVEANAYRLAEMAVEETGFGKVADKAYKNYAASTLL
YQVKTEKTGIIDLDDKKKVFKVAPMGLVLGITPSTNPTSTIIFKAMIAIKARNAIIFAPHPTAKASSIAAAE
LVRKAAVSAGAPKHIVGCLTNPTMQATNELMHAKEVAIIIATGGPGMVRAAYSSGKPAIGVGAGNSPAYIEK
SADVKKAITAIVASKTFDNGTICASEQAIICEETNKAAVLAELKAQNCYLMTKEETDKVCDILFRKGSMNPK
FVGRTALEIADAAGIKETKLLVGPQVGVGQPLSFEKLTTVIGFYVVKDWEEACALSTRLN-GIGHTMSLHTE
DPSIIFKFSRKPASRILINTGGSQGGTGLSTGLPAFTLGCGTDGGSSVSDNVSAKHLMNVKTAYGLK
>GRE1[Streptococcus/8-433 dysgalactiae subsp. equisimilis RE378]A
LCSIQEARDLVKEGKAAADTIASDEQINAILQQIVKAVEANAYRLAEMAVEETGFGKVADKAYKNYAASTLL
YQVKTEKTGIIDLDDKKKVFKVAPMGLVLGITPSTNPTSTIIFKAMIAIKARNAIVFAPHPTAKASSIAAAE
LVRKAAVSAGAPKHIVGCLTNPTMQATNELMHAKEVAIIIATGGPGMVRAAYSSGKPAIGVGAGNSPAYIEK
SADVKKAITAIVASKTFDNGTICASEQAIICEETNKAAVLAELKAQNCYLMTKEETDKVCDILFRKGSMNPK
FVGRTALEIADAAGIKETKLLVGPQVGVGQPLSFEKLTTVIGFYVVKDWEEACALSTRLN-GIGHTMSLHTE
DPSIIFKFSRKPASRILINTGGSQGGTGLSTGLPAFTLGCGTDGGSSVSDNVSAKHLMNVKTAYGLK
>GRE1[Olsenella/8-433 uli DSM 7084]A
LQSVQAARDLARKGQVAANQIASAEQIDRILCAMVEVAEKNAVELAEMAVEETTFGNVHDKIYKNHMASGLL
YEIKDQKTGVIDVDEKRQVITIAPVGLVMGIVPSTNPTSTVLYKSMIAIKARNAIVFSPHPKAAKCTNLAIR
LMNDAAVAAGAPENVIQGVSMATIAATDELMHAPEVKMIIATGGPGMVKAAYSSGKPALGVGAGNSPSYIER
TANVHDAVRQIMASKTFDNGTICASEQSVICETCNRDEVVAEFRKQGGYFMSEGECDKVCRILFRNGSMSPN
FVGHAAADIAKAAGIADTRVLIGEQHGVGDPLSYEKLTTVLGFYVVSDWHEACDLSIALN-GIGHTMNIHTE
DKEIVRKFSIKPASRILINTGGTQGGTGLSTGLDALTLGCGTWGGSSVSENVGPQHLINIKRANGTV
>GRE1[Desulfosporosinus/8-434 acidiphilus SJ4]B
LQSVQETRNLARQAKLAQAELASCEQIDKIIRNMVKAAEENAVSLAKMAVEETGFGKVEDKAFKNRFASSEL
YEIQAMPTGVIREDKVNKVMEIAPVGLLMGIVPSTNPTSTAIYKSIIALKSRNGIVFSPHPSALKCTYQAAK
LMHDAAVAAGAPANIIGCISKPSMDATNELMKCNEVAMIIATGGSAMVKAAYSAGKPALGVGPGNVPAFIER
TANVPKAVSNIIASKTFDNGTICASEQSVIVEECIRDQVMEEFKRQGGYFMTPAETAQVSKKLFIKGAMNAK
MVGRSAQVIAETAGIAGTKVLLGEQQGVGEPLSYEKLTTVLAFYTVKDWQEACDLSIRLNGGVGHSISIHTE
NHDLVMKFSEKPVFRILVNTSSSQGGVGASTGLSAFTLGCGTWGGSATSDNVTPMHLINIKRAYGIK
>GRE1[Desulfitobacterium/8-434 dehalogenans ATCC 51507]B
LQSVQETRHLARQAKQAQTELANSEQIDQIIRNMVKTAEENAVSLAKLAVEETGFGKVEDKIFKNRFASTEL
YQIKPMQTGVIKEDKINKVLEIAPVGLLMGIVPSTNPTSTTIYKSIIAIKSRNGIVFSPHPSALQCTLQAAK
LMNDAAVAAGAPANIIGCIAKPSMNATNELMKCDEVAMIIATGGSAMVKAAYSAGKPALGVGPGNVPAYIER
TADIPKAVRNIIASKTFDNGTICASEQSVVVEGCIRNQVMEEFRRQGGYFMNPEETEKVGRKLFTRGAMNAK
MVGRSAADIAAGAGIPGTKVLLGEQQGVGEPLSYEKLTTVLAFYTVQDWHEACDLCMKLNGGVGHSLSIHTE
TPEMAIKFAEKPVFRILVNTSSSQGGVGASTGLASFTLGCGTWGGSATSDNVTPMHLINIKRAYGIK
>GRE1[Desulfitobacterium/8-434 hafniense DCB-2]A
LQSVQETRNLARQAKQAQTELANSEQIDKIIRNMVKVAEENAVALAKLAVEETGFGKVEDKVFKNRFASTEL
YQIKPMQTGVIKEDKINKVMEIAPVGLLMGIVPSTNPTSTTIYKSLIAIKARNGIVFSPHPSALKCTLEAAK
LMNDAAVAAGAPANIIGCISKPSMNATNELMKCDEVAMIIATGGSAMVKAAYSAGKPALGVGPGNVPAYIER
TADIPKAVRNIIASKTFDNGTICASEQSVVVEECIRNQVMEEFKRQGGYFMTPEETEQVGRKLFNRGAMNAK
MVGRSAADIAAGAGIPGTKVLLGEQQGVGEPLSYEKLTTVLAFYTVKDWHEACDLCMKLNGGVGHSLSIHTE
NPEMAIKFAEKPVFRILVNTASTHGGVGVSTGLAAFTLGCGTWGGSATSDNVTPMHLINIKRAYGIK
>GRE1[Desulfitobacterium/8-434 hafniense Y51]A
LQSVQETRNLARQAKQAQTELANSEQIDKIIRNMVKVAEENAVALAKLAVEETGFGKVEDKVFKNRFASTEL
YQIKPMQTGVIKEDKINKVMEIAPVGLLMGIVPSTNPTSTTIYKSLIAIKARNGIVFSPHPSALKCTLEAAK
LMNDAAVAAGAPANIIGCISKPSMNATNELMKCDEVAMIIATGGSAMVKAAYSAGKPALGVGPGNVPAYIER
TADIPKAVRNIIASKTFDNGTICASEQSVVVEECIRNQVMEEFKRQGGYFMTPEETEQVGRKLFNRGAMNAK
MVGRSAADIAAGAGIPGTKVLLGEQQGVGEPLSYEKLTTVLAFYTVKDWHEACDLCMKLNGGVGHSLSIHTE
TPEMAIKFAEKPVFRILVNTASTHGGVGVSTGLAAFTLGCGTWGGSATSDNVTPMHLINIKRAYGIK
>GRE1[Desulfotomaculum/8-434 ruminis DSM 2154]A
LQSLQETRNLARQAKLAQTELANSEQIDKIICNMVKAAEENAVSLAKLAVEETGFGKVEDKTFKNQFASTEL
YKIKPMQTGVIKDDPVNKIVEIAPVGLLMGIIPSTNPTSTVIYKSIIAMKTRNGIVFSPHPSALKCTLQAAR
LMNDAAVAAGAPANIIGCISKPTKVATDELMKCDEVAMIIATGGSAMVKAAYSAGKPALGVGPGNVPSYIER
TANVAKAVKNIITSKTFDYGTICASEQAVIVEECMRDQVMEEFKRQGGYFMTPEETNRVAKKLFVRGAMNAK
LVGRSPAVIAESAGIPGTKVLLGEQQGVGEPLSYEKLTTVLAFYTVKNWEEACDLCIKLNGGVGHSLSIHTE
NPEMAMKFAEKPVFRILVNTPSTHGGVGVSTGLAAFTLGCGTWGGSATSDNVTPMHLINKKRAYGIK
>GRE1[Desulfotomaculum/8-434 reducens MI-1]A
LQSLQETRNLARQAKLAQTELADCEQIDKIIRNMVKVAEENAVSLAKLAVEETGFGKVEDKTFKNHFASTEL
YEIKPMQTGVINDDKVNKVVEIAPVGLLMGIIPSTNPTSTTIYKSIIAIKSRNGIVFSPHPSALKCTLQAAR
LMNDAAVAAGAPANIIGCISKPSMAATNELMKCDEVDMIIATGGTAMVKAAYSAGKPALGVGPGNVPAYIER
TANVQKAVKNIITSKTFDNGTICASEQAVIVEECMRDQVIEEFRRQGGYFMTPAETDKVAKNLFVRGAMNAK
FVGRSAAVIAESAGIPGTKVLLGEQKGVGKPLSFEKLTTVLAFYTVKDWEEACDVCIKLNGGVGHSLSIHTE
NPEMAMKFASKPVFRILVNTPSTQGGVGASTGLAAFTLGCGTWGGSATSDNVTPMHLINKKRAYGIK
>GRE3[Desulfosporosinus/15-441 orientis DSM 765]
LQSLQETRTIARQGKLAQAQLASAEQIDQIIRNMVKAAEENAVSLAQMAVEETGFGKVEDKIFKNRFASTEL
YDIKPMQTGVINDDKVNKVMEIAPVGLLMGIIPSTNPTSTTIYKSIIAIKSRNGIVFSPHPSALKCTLAAAR
LMNDAAVAAGAPANIIGCISKPSMQATNELMKCDEVAMIIATGGSAMVKAAYSAGKPALGVGPGNVPAFIER
TADIRKAVKNIIASKTFDNGTICASEQSVIVEESMRSQVMDEFRRQGGYFMSPEETGKVAKLLFVRGAMNAK
MVGRSAAVIAENAGISGTKVLLGEQQGVGEPLSYEKLTTVLGFYTVKDWQEACDLSIKLNGGVGHSLSIHTE
NPEMAVRFAEKPVFRILVNTASSQGGVGASTGLAAFTLGCGTWGGSATSDNVTPMHLINKKRAYGIK
>GRE3[Desulfosporosinus/8-434 meridiei DSM 13257]A
LQSVQETRNIARQAKLAQSELANAEQIDKIIRNMVKVAEENAISLAKMAVEETGFGKVEDKIFKNRFASTEL
YEIKPMQTGVIKDDKVNKLIEIAPVGLLMGIIPSTNPTSTTIYKSIIAIKSRNGIVFSPHPSALKCTLQAAR
LMNDAAVAAGAPANIIGCISKPSMGATNELMKCDEVALIIATGGSAMVKAAYSAGKPALGVGPGNVPAYIER
TADIPKAVKNIIASKTFDNGTICASEQSVIVEECLRDQVMEEFKRQGGYFMTPEETSKVAKNLFTRNAMNAK
MVGRSAAVIAEGAGILGTKVLLGEQHGVGEPLSYEKLTTVLAFYTVKDWEEACDLCIKLNGGVGHSLSIHTQ
NPEMALKFAEKPVFRILVNTASSQGGVGASTGLSSFTLGCGTWGGSATSDNVTPMHLINIKRAYGIK
>GRE1[Clostridium/8-434 phytofermentans ISDg]B
LRSIQEARDLARSGEAAAKKIASEEQIDRILKSMAKAGEEHALCLGEMASEETGFGKAMDKAYKNHAASTLL
YEIKDMKTGILAEDTVNKTIDVAPVGLVMGIVPSTNPTSTVFFKSMVAVKSGNAIVFSPHPSAAKCTLKAAE
IMRDAAIAAGAPEGIIGCVTMPSMGSTNELMKCKEVSVIIATGGPAMVKAAYSAGKPAIGVGAGNSPAYIEK
TADVKQAVKTIIASKTFDYGTICASEQSIICEESNEAEVLAELKSQGGYFMTKEETDKVCGLLFKNGTMNAK
FVGRSPQVIAQAAGIMDTKVLIGRQEGVGQPLSFEKLTTVLGFYTVKDCHEACDLSIRLQNGIGHTMSIHTQ
DRDMVLKFAAKPASRILVNTGGSQGGTGISTGLPSFTLGCGTCGGSSVSENVSPKHLLNVKKAFGLK
>GRE1[Clostridium/8-434 saccharolyticum WM1]A
LRSIQEARDLARCGEAAAKKIATAEQIDTILKSMAKAGEEHALCLAEMAVEETGFGKAMDKAYKNHAASTLL
YEIKNMKTGILEEDTVNKTIDVAPVGLVMGIVPSTNPTSTVFFKSMIAIKSGNAIVFSPHPSAAKCTLKAAE
VMRDAAMAAGAPEGIIGCVTMPSMGSTNELMKCKEVSVIIATGGPGMVKAAYSAGKPAIGVGAGNSPAYIEK
TADVKQAVKTILASKTFDYGTICASEQSIICEESNHAEVVAELKSQGGYFMSKEETDKVCDLLFKNGNMNAK
FVGRSPQVIAQAAGIEGTKVLIGKQEGVGEPLSYEKLTTVLGFYTVKNWEEACGLSIRLQNGIGHTMSIHTQ
DRDMVLKFAAKPASRILVNTGGSQGGTGISTGLPSFTLGCGTCGGSSVSENVSPKHLLNVKKAFGLK
>GRE1[Alkaliphilus/8-434 metalliredigens QYMF]
LRSIQEARVLATKGKIASNQISSKEQIEKIICNMVKVAKENAVMLAEMAVDETGFGTVKDKTYKNHMASVML
YEIKDMKTGIIDEDQEKQVIDLAPMGLLMGIIPSTNPTSTAIFKSIISIKSRNGIVFSPHPASLKCTVKAIQ
LMNDAAVQAGAPENIISSITTPSVEATNALMKHKNIALIIATGGPGMVKASYSAGKPALGVGAGNSPAYIEK
SANIPKAISNIIASKTFDHGTICASEQSIIVEESNSDEVIEELKKQGAYFMTEEETKRVCKIIFKDGTMNAN
FVGKPPQVIGDAAGIQGTKLLVGEQKGVGTPLSYEKLTTVIAFYKVKDWEEACNLSIDLQNGIGHTMCLHTE
DREMVMKFAKKPASRILVNTGGAQGGTGASTGLFSFTLGCGTWGGSSTSENVSPMDLINIKRAYGLS
>GRE3[Clostridium/8-434 ljungdahlii DSM 13528]
LRSIQEARDLARLGKIAADQIATEEQIDKILCNMVRVAEENAVCLGKMAAEETGFGKAEDKAYKNHMAATTV
YNIKDMKTGVIKEDKSEGVIEFAPVGLLMGIVPSTNPTSTVIYKSIIAIKSRNAIVFSPHPAALKCSTKAIE
LMRDAAVAAGAPANVIGGIVTPSIQATNELMKAKEVAMIIATGGPGMVKAAYSSGTPAIGVGAGNSPSYIER
TADVHQSVKDIIASKSFDYGTICASEQSVIAEECNHDEIVAEFKKQGGYFMTAEETAKVCSVLFKPGSMSAK
FVGRAPQVIAEAAGFEGTKVLIGEQGGVGNPLSYEKLTTVLAFYTVKDWHEACELSIRLQNGLGHTMNIHTN
DRDLVMKFAKKPASRILVNTGGSQGGTGASTGLAAFTLGCGTWGGSSVSENVTPLHLINIKRAYGLK
>GRE3[Clostridium/8-434 ljungdahlii DSM 13528]
LRSIQEARDLARLGKIAADQIATEEQIDKILCNMVRVAEENAVCLGKMAAEETGFGKAEDKAYKNHMAATTV
YNIKDMKTGVIKEDKSEGVIEFAPVGLLMGIVPSTNPTSTVIYKSIIAIKSRNAIVFSPHPAALKCSTKAIE
LMRDAAVAAGAPANVIGGIVTPSIQATNELMKAKEVAMIIATGGPGMVKAAYSSGTPAIGVGAGNSPSYIER
TADVHQSVKDIIASKSFDYGTICASEQSVIAEECNHDEIVAEFKKQGGYFMTAEETAKVCSVLFKPGSMSAK
FVGRAPQVIAEAAGFEGTKVLIGEQGGVGNPLSYEKLTTVLAFYTVKDWHEACELSIRLQNGLGHTMNIHTN
DRDLVMKFAKKPASRILVNTGGSQGGTGASTGLAAFTLGCGTWGGSSVSENVTPLHLINIKRAYGLK
>GRE1[Alkaliphilus/8-434 oremlandii OhILAs]A
LRSVQEARDLARLGKIATKQLATEEQINKILCNMVRVAKENAVSLAKMAVEETGFGKVEDKTYKNHMASVLL
YEIKDMKTGVIKEDTEEQVIEIAPMGLLMGIVPSTNPTSTAIFKSMIAIKSRNGIVFSPHPSALKCTLKAVR
LMHDAAVEAGAPENIIGSISIPTIQATNELMKHDDIAMIIATGGPGMVKASYSAGKPALGVGAGNSPAYIER
TANIQKAVSNIIASKTFDYGTICASEQSIIVEECNREAVVAELKKQGGYFMTEAETKKVCNLLFKNGTMNAQ
FVGRSPQVIAEAAGIEGTKILIGEQQGVGPPLSYEKLTTVIGFYTVKDWHEACDLSIALQNGIGHTMSLHTE
DREMVMKFAKKPAARILVNTGSAQGGTGASTGLMSFTLGCGTWGGSATSENVTPMHLVNIKRAYGLK
>GRE1[Clostridium/8-434 botulinum BKT015925]A
LCSIQQARDLARLGKIAADKIATEEQIDKILRNMVRVAEENAGYLAEMAVKETGFGKVFDKAYKNHLASTVV
YNIKDMKTGIIEKDKKNKIIKIAPVGLILGIVPSTNPTSTAIFKAIISIKSRNAIVFSPHPSAKKCTVKALE
LMRDAAIEAGAPENIINCITTPTLEATNELMKCKEVSMIIATGGPGMVKAAYSSGKPALGVGAGNSPAYIER
TANVEKAVRDIISSKTFDNGTICASEQSIICEECNLDKVVEEFKKQGGYFMTEEETLKVCRLLFKNGTMNAK
FVGRSPQVIASAAGFEETKLLIGKQNGVGEPLSFEKLTTVLAFYTVKDWQEACELSIELQNGIGHTMSLHTE
DDDIVMKFARKPASRILVNTGGSQGGTGATTGLSAFTLGCGTWGGSSTSENVTPEHLINIKRAYGLK
>GRE1[Clostridium/8-434 tetani E88]
LYSIQQARNLARLGKVAANKIATEEQIDKILRNMVRVAEENAVSLAQMAVEETGFGKVEDKTYKNHLAATIL
YDIKDMKTGVISEDKVNKMIEIAPVGLIMGIVPSTNPTSTAIFKSIIAIKSRNAIVFSPHPAAAKCTIRAVE
LMRDAAIEAGAPEDIIASLTNLTMEATNELMKNENVSLIIATGGPGMVKAAYSSGKPAIGVGAGNSPAYIER
TANVEKAIRDIISSKSFDYGTICASEQSIICEECNHDAVVEELKKQGGYFMTAEETEKVCKLLFKNGTMNAK
FVGRSPQVIANAAGFEDIKVLIGKQNGVGNPLSFEKLTTVLAFYTVKDWHEACELSIELQNGIGHTMSIHTQ
NDDIVMEFAKKPASRILVNTGGSQGGTGASTGLKAFTLGCGTWGGSSVSENVTPEHLINKKRAYGLK
>GRE1[Clostridium/8-434 botulinum B str. Eklund 17B]B
LCSIQEARNLARLGKVAAEKIATEEQIDKILCNMVKVAEANAVCLAQMAVEETGFGKVEDKTYKNHMASTIL
YDIKDMKTGVIKEDEANKLIELAPVGLVMGIVPSTNPTSTAIFKAIIAIKSRNAIVFSPHPSAAQCTIKAAK
LMNEAAIEAGAPENIIGCVSTPTIGATNELMKSKEVAIIIATGGPGMVKAAYSSGKPALGVGAGNSPAYIER
SANVEKAIRNIIASKTFDNGTICASEQSIICEECNHDEVVAELKKQGGYFMTAEETDKVCKLLFKNGSMNAK
FVGRSPQVIASSAGIQDTKVLIGEQKGVGEPLSFEKLTTVLAFYTVKDWHEACELSIELQNGIGHTMSIHTE
DRDIVMKFARKPASRILVNTGGSQGGTGASTGLISFTLGCGTWGGSSVSENVTPMHLINIKRAYGLK
>GRE1[Clostridium/8-434 botulinum E3 str. Alaska E43]B
LCSIQEARNLARLGKVAAEKIATEEQIDKILCNMVKVAEANAVCLAQMAVEETGFGKVEDKTYKNHMASTIL
YDIKDMKTGIIKEDEANKLIELAPVGLVMGIVPSTNPTSTAIFKAMIAIKSRNAIVFSPHPSAAQCTIKAAK
LMNEAAIEAGAPENIIGCVSTPTIGATNELMKSKEVAIIIATGGPGMVKAAYSSGKPALGVGAGNSPAYIER
SANVEKAIRNIIASKTFDNGTICASEQSIICEECNHDEVVAELKKQGGYFMTAEETDKVCNLLFKNGSMNAK
FVGRSPQVIASSAGIQDTKVLIGEQKGVGEPLSFEKLTTVLAFYTVKDWHEACELSIELQNGIGHTMSIHTE
DRDIVMKFARKPASRILVNTGGSQGGTGASTGLISFTLGCGTWGGSSVSENVTPMHLINIKRAYGLK
>GRE1[Clostridium/8-434 botulinum A3 str. Loch Maree]A
LRSIQQARDLARLGKVAADKIATEEQIDKILRNMVRVAEENAVCLAQMAVEETGFGKAEDKTFKNHLAATIL
YNIKDMKTGVINEDEENKLIELAPVGLVMGIVPSTNPTSTAIFKAMISIKSRNAIVFAPHPAAAKCTTKAVE
LMMDAAIEAGAPENIISAVTIPTIGATNELMKSKEVAIIIATGGPGMVKAAYSSGTPAIGVGAGNSPAYIER
TANVEKAVKNIIASKTFDNGTICASEQSIICEECNHDLVVAEFKKQGGYFMTEEETEKVCKLLFKKGAMNAK
FVGRSPQVIASAAGFAGAKVLIGRQNGVGEPLSFEKLTTVLGFYTVKDWHEACELSIKLQNGIGHTMSIHTE
DRDMVMKFARKPASRILVNTGGTQGGTGASTGLNSFTLGCGTWGGSSVSENVTPKHLINIKRAYGIK
>GRE1[Clostridium/8-434 botulinum A str. ATCC 3502]A
LRSIQQARDLARLGKVAADKIATEEQIDKILRNMVRVAEENAVCLAQMAVEETGFGKVEDKTFKNHLAATIL
YNIKDMKTGVINEDKENKLIELAPVGLVMGIVPSTNPTSTAIFKAMISIKSRNAIVFAPHPAAAKCTIKAVE
LMRDAAIEAGAPENIISAVTIPTIGATNELMKSKEVAIIIATGGPGMVKAAYSSGTPAIGVGAGNSPAYIER
TANVEKAVKNIIASKTFDNGTICASEQSIICEECNHDLVVAEFKKQGGYFMTEEETEKVCKLLFKKGAMNAK
FVGRSPQVIASAAGFAGTKVLIGRQNGVGEPLSFEKLTTVLGFYTVKDWHEACELSIKLQNGIGHTISIHTE
DRDMVMKFARKPASRILVNTGGTQGGTGASTGLNSFTLGCGTWGGSSVSENVTPKHLMNIKRAYGIK
>GRE1[Clostridium/8-434 botulinum Ba4 str. 657]A
LRSIQQARDLARLGKVAADKIATEEQIDKILRNMVRVAEENAVCLAQMAVEETGFGKVEDKTFKNHLAATIL
YNIKDMKTGVINEDEENKLIELAPVGLVMGIVPSTNPTSTAIFKAMISIKSRNAIVFAPHPAAAKCTIKAVE
LMRDAAIEAGAPENIISAVTIPTIGATNELMKSKEVAIIIATGGPGMVKAAYSSGTPAIGVGAGNSPAYIER
TANVEKAVKNIIASKTFDNGTICASEQSIICEECNHDLVVAEFKKQGGYFMTEEETEKVCKLLFKKGAMNAK
FVGRSPQVIASAAGFAGTKVLIGRQNGVGEPLSFEKLTTVLGFYTVKDWHEACELSIELQNGIGHTMSIHTE
DRDMVMKFARKPASRILVNTGGTQGGTGASTGLNSFTLGCGTWGGSSVSENVTPKHLINVKRAYGIK
>GRE1[Clostridium/8-434 botulinum H04402 065]A
LRSIQQARDLARLGKVAADKIATEEQIDKILRNMVRVAEENAACLAQMAVEETGFGIVEDKTFKNHLAATIL
YNIKDMKTGIIKEDEINKLIEIAPVGLVMGIVPSTNPTSTAIFKAMISIKSRNAIVFSPHPAAAKCTIKAVE
LMRDAAIEAGAPENIISAVTIPTIGATNELMKSKEVAIIIATGGPGMVKAAYSSGTPAIGVGAGNSPAYIER
TANVEKAVRNIIASKTFDNGTICASEQSIICEECNHDLVVAEFKKQGGYFMTEEETEKVCKLLFKKGAMNAK
FVGRSPQVIASAAGFAGTKVLIGRQNGVGEPLSFEKLTTVLGFYTVKDWHEACELSIALQNGIGHTMSIHTE
DRDMVMKFARKPASRILVNTGGTQGGTGASTGLNSFTLGCGTWGGSSVSENVTPEHLINVKRAYGIK
>GRE1[Clostridium/8-434 botulinum B1 str. Okra]A
LRSIQQARDLARLGKVAADKIATEEQIDKILRNMVRVAEENAVCLAQMAVEETGFGIVEDKTFKNHLAATIL
YNIKDMKTGIIKEDETNKLIEIAPVGLVMGIVPSTNPTSTAIFKAMISIKSRNAIVFAPHPAAAKCTIKAVE
LMRDAAIEAGAPENIISSVTIPTIGATNELMKSKEVAIIIATGGPGMVKAAYSSGTPAIGVGAGNSPAYIER
TANVEKAVKNIIASKTFDNGTICASEQSIICEECNHDLVVAEFKKQGGYFMTAEETEKVCKLLFKKGAMNAK
FVGRSPQVIASAAGFAGTKVLIGRQNGVGEPLSFEKLTTVLGFYTVKDWHEACELSIALQNGIGHTMSIHTE
DRDMVMKFARKPASRILVNTGGTQGGTGASTGLNSFTLGCGTWGGSSVSENVTPEHLINVKRAYGIK
>GRE1[Clostridium/8-434 botulinum F str. Langeland]A
LRSIQQARDLARLGKVAADKIATEEQIDKILRNMVRVAEENAVCLAQMAVEETGFGIVEDKTFKNHLAATIL
YNIKDMKTGIIKEDETNKLIEIAPVGLVMGIVPSTNPTSTAIFKAMISIKSRNAIVFAPHPAAAKCTIKAVE
LMRDAAIEAGAPENIISSVTIPTIGATNELMKSKEVAIIIATGGPGMVKAAYSSGTPAIGVGAGNSPAYIER
TANVEKAVKNIIASKTFDNGTICASEQSIICEECNHDLVVAEFKKQGGYFMTAEETEKVCKLLFKKGAMNAK
FVGRSPQVIASAAGFAGTKVLIGRQNGVGEPLSFEKLTTVLGFYTVKDWHEACELSIKLQNGIGHTMSIHTE
DRDMVMKFARKPASRILVNTGGTQGGTGASTGLNSFTLGCGTWGGSSVSENVTPKHLINVKRAYGIK
>EUT2B[Thermanaerovibrio/8-434 acidaminovorans DSM 6589]
LLSRQEARDLISAARAAQRELADQEQIDRLVRALANAAMEEADRLGRMAHEETGYGKPEDKALKNRFAALGV
YEIKDMRTGIIGEDPKRRVIEVAPVGVIAALIPSTNPTSTTIFKAMIALKSANGIVFSPHPSAKGCIMETVR
ILSRAVEEAGGPKGIFGCMSVLSPEGTQELMRSDQVSLILATGGSAMVKAAYSSGTPAIGVGPGNTPAFIDR
TAHVPQAVSRIVASKTFDYSTICASEQSVVVDRKVEAQVREEFVRQGGYFLPPEDAERVARTIFLSGLMNPR
TVGRSPRHIAEMAGIEGTRLLLAEGGGVGKPFSQEKLCPVLAFYAEDGWEACCELCIRLFEGAGHTLAIHSN
DMEVIRQFLKKPVSRVIVNAGSALGAVGATTNLLSMTLGCGAAGHNATSDNVGPLHLINVRRAWGVR
>EUT2B[Alkaliphilus/8-434 metalliredigens QYMF]
LLSIQEVRDMVSKANKAQTEFSSQEAIDEIVYGMKQAAYSQAEFLGKFASEETGFGKWQDKKTKNEIASEGV
YNIQNMKTGVIHEDAEKKIVEIGPVGTIAALIPSTNPTSTVIYKALIALKSGNAIIFSPHPSGLKSILKTVE
ILNKAAVEAGAPDGLLHCMTLPSMEGTSELMKHSGVDLILATGGSAMVKAAYSSGTPALGVGPGNVPVFIER
SADIKEAIGKIFSSKTFDNGTVCASEQAIVTERCISEKVKEEVKRQGGYFLVGEQLEKVTAIMETTGGMNPK
IVGRSAQDIATIAGIKETKILLCEEQNVGKPFSKEKLTALLGFYTVEDWQKGCELCYALNGGLGHTLAIHSQ
DESIIREFLKKPVSRILVNTPSTQGAIGLSTNLASFTLGCGAIGGSATSDNVGPMNLINIRRAYGID
>GRE1[Desulfovibrio/6-430 desulfuricans subsp. desulfuricans str. ATCC 27774]B
LLSIQEARALVRAARKAQPEFASQERVNDVVRAVAEATAAQAEVLANMAVEETGFGRPQDKKIKNLLASEKV
HAIKDMKTGVLCSDPVTKIVEIAPVGVIAGIVPSTNPTSTVIYKALISLKAGNAIVFTPHPSARSCIAKTVE
VIQGALRACHVSPDLVSSISLPSIEGTNELMKMAD--LILATGGPGMVKAAYSSGTPALGVGAGNVPAYIER
SANIEDAVTKIMSSKTFDNGTICASEQSIVTESCIADKVRAVMEAQGCYFLAGEKLEKVKRVMERNGSMNPA
IVGRDALSIARVAGIQGTRLLVSDEKGVGPPFSKEKLTALLGFYVVEDWREACELCTALNGGVGHSLSIHSQ
NEEVIREFLKKPVSRMLVNTPSTQGAVGLSTGLFSFTLGCGAVGGSATSDNVTPLNLLNVRRAYDLQ
>GRE1[Desulfovibrio/6-430 alaskensis G20]A
LLSIQEARALVRAARVAQAEYAGQERVDAIVKAIADAAAAQAEQLAALAVEETGFGKVQDKKQKNILASEKL
IEIKDMKTGVLNDDKARKVVEIAPMGVIAGIVPSTNPTSTTIYKSIISLKSGNAIVFTPHPSAKKCIGRTVE
IIRRVLHDCGVSEDLVSVMSVPTIEGSGELMRQAD--LILATGGPGMVKAAYSSGTPALGVGAGNVPAFIER
TADIEDAVAKIFASKTFDNGTICASEQSIVTEAVIADKVRAALVRNGGYFLEGEKLEKVKRVMERNGSMNPA
IVGRDALHIAKLAGIAGTRLLISDEPGVGPPFSKEKLTALLGFYVVEDWKEACEMCHALNGGIGHSLAIHSR
NEEVIREFMKKPVSRMLVNTPSTQGAVGLSTSLFSFTLGCGAVGGSSTSDNVTPLNLMNVRRAYDLG
>GRE1[Desulfovibrio/6-431 hydrothermalis AM13 = DSM 14728]B
LLSIQEARSLVRAAKTAQAALADQKRINSIVKAISVAAYEQAEPLAALAVEETGFGKVQDKKAKNILASEKL
YEIKDMKTGVLSNDEEKKIVEVAPMGVIAGIIPSTNPTSTTIYKSIIALKSGNAIVFTPHPSAKKCIGKTVD
IIRGVLHDCGVSEDLVSVMSVPTIQGSGELMKVAD--LILATGGPGMVKAAYSSGTPALGVGAGNVPAYIER
TADIEDAVSKIFMSKTFDNGTVCASEQSIVTESCIAEKVKAAVIACGGYFLHGEDLTKVKAVMERNGSMNPD
IVGRDACYIAKIAGIAGTRILVSDEAGIGPPFSKEKLTALLGFYVVEDCNEACEVCHALNGGVGHSLAIHSR
NEAVICEFMKKPVSRLLVNTPSTHGAVGISTSLFSFTLGCGTVGGSSTSDNVTPLNLMNVRRAYDLG
>GRE1[Desulfovibrio/6-430 salexigens DSM 2638]B
LLSIQEARSLVRAAKKAQAELAGQEKVDAIVKAISEAAYAQAESLAALAVEETGFGKVQDKKTKNILASKNL
FEIKDMKTGVLCDDKEKKVVEIAPMGVIAGIIPSTNPTSTTIYKSMISLKSGNAIVFTPHPSAKKCIGKTVE
MIRSVLHDCGVCEDLVSVMSIPTIQGSGELMKVAD--LILATGGPGMVKAAYSSGTPALGVGAGNVPSYIER
SADIKDAVTKIFASKTFDNGTVCASEQSIITESCICEQVKAEVIAQGGYFLYGEDLTKVKAVMERNGSMNPA
IVGRDACYIAKLAGIAGTRLLVSDEKGVGAPFSKEKLTALLGFYVVEDWKGACEMCHALNGGIGHSLSIHSK
NEEVIREFMKKPVSRMLVNTPSTHGAVGLSTSLFSFTLGCGTVGGSSTSDNVTPLNLMNVRRAYDLG
>EUT2B[Halanaerobium/7-433 praevalens DSM 2228]
LKSIQMARNLVQKAKKAQKELASQEQIDNLVSELAKAAAAEAQPLAELAVKDTGMGIVEDKVEKNLLASTGL
WDIKDMKTGVVREDREKKITEVAPMGVIAALVPSTNPTSTTIYKSLISLKAANAIIFSPHPSAQECIQKAVD
VLNKKLAELGAPEGLIGCMDIVSLEGTSELMSHEDVSLILATGGSAMVKAAYSSGTPALGVGPGNVPAFIER
SADLDKAVARIMQSKTFDNGTICASEQSVIVESCIKDEVVELFKKENAYFLDADESKKVEDAIQPHGGLNAA
IVGKSAQKIAEIAGISNCRVLISETGGVGPPFSREKLAPLLGFYTVENWEEACDLSMEIYGGLGHSLGIHSK
NEEVIRAFLKKPTSRMLVNTPTALGATGKTTNLASFTLGCGSKGGNATSDNITPLNLFDRRRAYGVR
>GRE2[Vibrio/7-433 furnissii NCTC 11218]
LQSIQAARELIQKAKHAQRQFASQQHVDKIVAHIAAEAARHAEPLAKAAHEETGFGRWQDKVLKNIFASTRV
HEIRDMKTGIIADDATNQVMEVGPLGVITALVPSTNPTSTIFYKTLIALKAGNAIIFSPHPNAKACSQQAID
VVKRAALEAGAPEGIVDGVTLLTMQATETLMKSKDVSLILATGGEGMVRAAYASGTPTISGGPGNGPAFIER
SANIAQAVSDIITSKTFDNGVICASEQSIIVERCIYESVHQELIRQGAYLLNETESAQLAALLLRNGMINPA
MVGQSAVMVAQKAGFAHTTVLVSPQTTVSPPYSREKLCPVLGLYVEEDWHTACARVMELNEGMGHTLVIHTQ
NDDIVREFLEKPVFRMLVNTPAALGGIGATSNLTALTLGCGALGGGSSSDNVGPMNLLNIRKGYGVR
>GRE2[Serratia/8-434 marcescens FGI94]
LQSIQQARNLIHNAKQAQKIFASQEKIDEIIKQIAQYAAQHAEELAKLAHEETGFGNWQDKVLKNIFASEKV
YSIKAIKTGILHDDQESKVMDVGPLGVITALVPSTNPTSTIFYKTLIALKAGNAIIFSPHPNARQCSQRAIE
IVKQAALQAGAPAGIVDGLTQLTLDATKTLMHSKDVALILATGGEGMVRAAYSSGTPTISGGPGNGPAFIER
SADIKQAVCDIITSKTFDNGVICASEQSIIVEKCIYQDVHRELLAQGAYFLNDDEARRLANILLRNGMINPE
IVGKTAIYLSERAGFPDTRVLVALQDSVSRPYAREKLCPVLGLYIEEDWMRACDRVVELNEGLGHTLVIHTQ
NQQVIREFLQKPVHRILINTPAALGGIGATTNLIALTLGCGAIGGGSTSDNVGPLNLINIRKGYGVR
>GRE2[Proteus/8-434 mirabilis HI4320]
LQSRQLARELVRNAKNAQQQYASQEKIDNIVKHIAFEAARHAEELAKMASEETGFGKWQDKVLKNTFASLRV
YEMKDLKTGIINDDKVKKVMDVGPLGVITALVPSTNPTSTIIYKTLIALKAGNAIIFSPHPNAKQCSFRALE
IVKKAALEAGAPEGIVDGVTLLTLEATKELMHSKDVSLILATGGEGMVRAAYASGTPTISGGPGNGPAFIER
SADIKKAVSDIITSKTFDNGVICASEQSIIVERCIYNEVHRELLAQGAYFMNDEEAAKVASMLLRNGTINPA
VVGKDAIYLSQRAGFANTRVLIALQDTVSPPYSREKLCPILGMYIEEDWQSACHRVVQLNEGLGHTLVIHTQ
NEDVIRQFLEKPVNRILINTPAALGGIGATTNITALTLGCGAVGGGSSSDNVGPMNLLNIRKGYGVR
>GRE2[Aeromonas/8-434 hydrophila ML09-119]
LLSRQNARELVRNAKQAQVIMASQQKIDAIVKNVAEEAARHAETLAKMAAEETGFGNWQDKVLKNRFASLHV
YDIKEMKTGIIHDDQAKKVMDVGPLGVICALVPSTNPTSTIFYKTLIALKAGNAIIFSPHPGARQCSWKAIE
IVKRAAEAAGAPAGIVDGVTQLTLEATSELMHSKDVSLILATGGEGMVRAAYASGTPTISGGPGNGPAFIER
SADIHQAVKDIITSKTFDNGVICASEQSIIVERCIYDEVHRELAAQGAYFMNEDEAAKMAALLLRNGTINPK
VVGKTALHLSQLAGFPSTRVLVAEQTTVSHPYSREKLCPVLGLYVEEEWRAACHRVVELNEGLGHTLVIHTR
NQDVIRQFLEKPVNRILINTPAALGGIGATTNLTALTLGCGAVGGGSSSDNVGPMNLLNIRKGYGVR
>GRE2[Aeromonas/5-427 hydrophila subsp. hydrophila ATCC 7966]
----QNARELVRNAKQAQVIMASQQKIDAIVKNVAEEAARHAETLAKMAAEETGFGNWQDKVLKNRFASLHV
YDIKEMKTGIIHDDQAKKVMDVGPLGVICALVPSTNPTSTIFYKTLIALKAGNAIIFSPHPGARQCSWKAIE
IVKRAAEAAGAPAGIVDGVTQLTLEATSELMHSKDVSLILATGGEGMVRAAYASGTPTISGGPGNGPAFIER
SADIHQAVKDIITSKTFDNGVICASEQSIIVERCIYDEVHRELAAQGAYFMNEDEAARMAALLLRNGTINPK
VVGKTALHLSQLAGFPSTRVLVAEQTTVSHPYSREKLCPVLGLYVEEEWRAACHRVVELNEGLGHTLVIHTR
NQDVIRQFLEKPVNRILINTPAALGGIGATTNLTALTLGCGAVGGGSSSDNVGPMNLLNIRKGYGVR
>GRE2[Escherichia/8-434 coli 536]
LRSRQNARVLVRNAKKAQAIMASQQQIDAIVKNVAQEAAHHAEALAKMAAEETGFGNWQDKVLKNRFASLRV
YDIKDMKTGIIHDDQQQKVMDVGPLGVICALVPSTNPTSTIFYKTLIALKAGNAIIFSPHPGARQCSWKAIE
VVKRAAEAAGAPAGIVDGVTELTLEATQELMHSKDVSLILATGGEGMVRAAYASGTPTISGGPGNGPAFIER
SADIHHAVKDIITSKTFDNGVICASEQSIIVERCIYNEVHRELEAQGAYFMNEDEAAKMAALLLRNGTINPK
VVGKTALYLSQMAGFASTRVLIAEQTTVSHPYSREKLCPVLGLYIEEDWKAACHRVVELNEGLGHTLVIHTR
NQDVIRQFLEKPVNRILINTPAALGGIGATTNITALTLGCGAVGGGSSSDNVGPMNLLNIRKGYGVR
>GRE2[Escherichia/8-434 coli UTI89]
LRSRQNARVLVRNAKKAQAIMASQQQIDAIVKNVAQEAAHHAEALAKMAAEETGFGNWQDKVLKNRFASLRV
YDIKDMKTGIIHDDQQQKVMDVGPLGVICALVPSTNPTSTIFYKTLIALKAGNAIIFSPHPGARQCSWKAIE
VVKRAAEAAGAPAGIVDGVTELTLEATQELMHSKDVSLILATGGEGMVRAAYASGTPTISGGPGNGPAFIER
SADIHHAVKDIITSKTFDNGVICASEQSIIVERCIYNEVHRELEAQGAYFMNEDEAAKMAALLLRNGTINPK
VVGKTALYLSQMAGFASTRVLIAEQTTVSHPYSREKLCPVLGLYIEEDWKAACHRVVELNEGLGHTLVIHTR
NQDVIRQFLEKPVNRILINTPAALGGIGATTNITALTLGCGAVGGGSSSDNVGPMNLLNIRKGYGVR
>GRE2[Escherichia/8-434 coli O7:K1 str. CE10]
LRSRQNARVLVRNAKKAQAIMASQQQIDAIVKNVAQEAAHHAEALAKMAAEETGFGNWQDKVLKNRFASLRV
YDIKDMKTGIIHDDQQQKVMDVGPLGVICALVPSTNPTSTIFYKTLIALKAGNAIIFSPHPGARQCSWKAIE
VVKRAAEAAGAPAGIVDGVTELTLEATQELMHSKDVSLILATGGEGMVRAAYASGTPTISGGPGNGPAFIER
SADIHHAVKDIITSKTFDNGVICASEQSIIVERCIYNEVHRELEAQGAYFMNEDEAAKMAALLLRNGTINPK
AVGKTALYLSQMAGFASTRVLIAEQTTVSHPYSREKLCPVLGLYIEEDWKAACHRVVELNEGLGHTLVIHTR
NQDVIRQFLEKPVNRILINTPAALGGIGATTNITALTLGCGAVGGGSSSDNVGPMNLLNIRKGYGVR
>GRE2[Shimwellia/8-434 blattae DSM 4481 = NBRC 105725]
LQSRQNARELVRNAKKAQAILASQQQIDAIVKNVAQEAAHHAEALAKMAAEETGFGNWQDKVLKNRFASLRV
YDIKDIKTGIIHDDPVKKVMDVGPLGVICALVPSTNPTSTVIYKALIALKAGNAIIFSPHPGARQCSLKAIE
IVKRAAQAAGAPAGSVDGITQLTLDATSELMHSKDVSLILATGGEGMVRAAYASGTPTISGGPGNGPAFIER
SADIHQAVKDIVTSKTFDNGVICASEQSVIVERCIYDEVHRELEAQGVYFMNDDEAAKMAALLLRNGTINPQ
VVGKTALHLSQMAGFASTRVLIARQSTVSPPYSREKLCPVLGLYVEEDWKAACHRVVELNEGLGHTLVIHTR
NQDVIRQFLEKPVNRILINTPAALGGIGATTNISALTLGCGAVGGGSSSDNVGPLNLLNIRKGYGVR
>GRE2[Raoultella/8-434 ornithinolytica B6]
LQSRQNARELVRSAKKAQAILASQQQIDAIVKNVAQEAAHHAEALAKMAAEETGFGNWQDKVLKNRFASLRV
YDIKDMKTGIIHDDPLKKVMDVGPLGVICALVPSTNPTSTVIYKTLIALKAGNAIIFSPHPGARQCSWKAIE
IVKRAAEAAGAPAGSVDAISQLTLEATSELMHSKDVSLILATGGEGMVRAAYASGTPTISGGPGNGPAFIER
SADIHHAVKDIITSKTFDNGVICASEQSIIVERCIYNDVHRELEAQGAYFMNEGEAAKMAALLLRNGTINPK
VVGKTALYLSQLAGFASTKVLIAEQTTVSHPYSREKLCPILGLYVEEDWKAACHRVMELNEGLGHTLVIHTR
NQDVIRQFLEKPVNRILINTPAALGGIGATTNITALTLGCGAVGGGSSSDNVGPMNLLNIRRGYGVR
>GRE2[Klebsiella/8-434 oxytoca E718]
LQSRQNARELVRNAKKAQAILASQQQIDAIVKNVAQEAAHHAEALAKMAAEETGFGNWQDKVLKNRFASLRV
YDIKDMKTGIIHDDPLQKVMDVGPLGVICALVPSTNPTSTVIYKTLIALKAGNAIIFSPHPGARQCSWKAIE
IVKRAAEAAGAPAGSVDAISQLTLEATSELMHSKDVSLILATGGEGMVRAAYASGTPTISGGPGNGPAFIER
SADIPHAVKDIITSKTFDNGVICASEQSIIVERCIYDEVHRELEAQGAYFMNESEAAKMAALLLRNGTINPK
VVGKTALYLSQMAGFASTRVLIAEQATVSHPYSREKLCPVLGLYVEEDWKAACHRVVELNEGLGHTLVIHTR
NQDVIRQFLEKPVNRILINTPAALGGIGATTNITALTLGCGAVGGGSSSDNVGPMNLLNIRKGYGVR
>GRE2[Klebsiella/8-434 oxytoca KCTC 1686]
LQSRQNARELVRNAKKAQAILASQQQIDAIVKNVAQEAAHHAEALAKMAAEETGFGNWQDKVLKNRFASLRV
YDIKDMKTGIIHDDPLQKVMDVGPLGVICALVPSTNPTSTVIYKTLIALKAGNAIIFSPHPGARQCSWKAIE
IVKRAAEAAGAPAGSVDAISQLTLEATSELMHSKDVSLILATGGEGMVRAAYASGTPTISGGPGNGPAFIER
SADIPHAVKDIITSKTFDNGVICASEQSIIVERCIYDEVHRELEAQGAYFMNESEAAKMAALLLRNGTINPK
VVGKTALYLSQMAGFASTRVLIAEQATVSHPYSREKLCPVLGLYVEEDWKAACHRVVELNEGLGHTLVIHTR
NQDVIRQFLEKPVNRILINTPAALGGIGATTNITALTLGCGAVGGGSSSDNVGPMNLLNIRKGYGVR
>GRE2[Enterobacter/8-434 aerogenes KCTC 2190]
LQSRQNARELVRNAKKAQAILASQQQIDAIVKNVAQEAAHHAEALAKMAAEETGFGNWQDKVLKNRFASLRV
YDIKDMKTGIIHDDPVKKVMDVGPLGVICALVPSTNPTSTVIYKALIALKAGNAIIFSPHPGARQCSWKAIE
IVKRAAEAAGAPAGSVDGITQLTLEATSELMHSKDVSLILATGGEGMVRAAYASGTPTISGGPGNGPAFIER
SADIHHAVKDIVTSKTFDNGVICASEQSIIVERCIYDEVHRELEAQGVYFMNEDEAAKMAALLLRNGTINPK
VVGKTALYLSQMAGFASTKVLIAEQTTVSPPYSREKLCPVLGLYVEEDWKAACHRVVELNEGLGHTLVIHTR
NQDVIRQFLEKPVNRILINTPAALGGIGATTNISALTLGCGAVGGGSSSDNVGPMNLLNIRKGYGVR
>GRE2[Klebsiella/8-434 pneumoniae 342]
LQSRQNARELVRNAKKAQAMLASQQQIDAIVKNVAQEAAHHAEALAKMAAEETGFGNWQDKVLKNRFASLRV
YDIKDMKTGIIHDDPVKKVMDVGPLGVICALVPSTNPTSTVIYKALIALKAGNAIIFSPHPGARQCSWKAIE
IVKRAAEAAGAPEGCVDGITQLTLEATSELMHSKDVSLILATGGEGMVRAAYASGTPTISGGPGNGPAFIER
SADIHHAVKDIITSKTFDNGVICASEQSIIVEGCIYDEVHRELEAQGAYFMNEDEAAKMAALLLRNGTINPK
VVGKTALYLSQMAGFASTKVLIAEQTTVSPPYSREKLCPVLGLYVAEDWKAACHRVVELNEGLGHTLVIHTR
NQDVIRQFLEKPVNRILINTPAALGGIGATTNISALTLGCGAVGGGSSSDNVGPMNLLNIRKGYGVR
>GRE2[Klebsiella/8-434 variicola At-22]
LQSRQNARELVRNAKKAQAILASQQQIDAIVKNVAQEAAHHAEALAKMAAEETGFGNWQDKVLKNRFASLRV
YDIKDMKTGIIHDDPVKKVMDVGPLGVICALVPSTNPTSTVIYKALIALKAGNAIIFSPHPGARQCSWKAIE
IVKRAAEAAGAPEGCVDGITQLTLEATSELMHSKDVSLILATGGEGMVRAAYASGTPTISGGPGNGPAFIER
SADIHHAVKDIITSKTFDNGVICASEQSIIVEGCIYDEVHRELEAQGAYFMNEDEAAKMAALLLRNGTINPK
VVGKTALYLSQMAGFASTKVLIAEQTTVSPPYSREKLCPVLGLYVAEDWKAACHRVVELNEGLGHTLVIHTR
NQDVIRQFLEKPVNRILINTPAALGGIGATTNISALTLGCGAVGGGSSSDNVGPMNLLNIRKGYGVR
>EUT2A[Fusobacterium/5-429 nucleatum subsp. animalis 4_8]
LLSIQQVRDLIKSAKVAQKLYSTQEQIDKVIYAIVQEMRNHYVDLAKKAHEETGFGKCEDKVIKNRFANEFV
YDIKDMKTGVLKETD--TITEIGPMGIVAALTPSTNPTSTAIYKTLISLKAGNAIIVSPHPNAKDCVIDTVK
LMQKAAYAAGAPVGLIGVIEIPTMEGTNELMKSKDTSIILATGGEAMVRAAYSSGRPAIGVGPGNGPAFIEK
SANVKEAVRKIVESKTFDNGVICASEQSVIVEPCNKEAVMEEFRKQGGYFLSKEESEKLGRFILRNGTMNPQ
IVGKDAQTLAKLSGLSNVKLLLSEQSTVSKPYSREKLTTILAFYVEDNPEKACERAIELNEGKGHTLIIHSE
NKDIIREFLKKPVSRMLVNVGGSLGGVGATTDLAAFTLGCGAVGGSSTSDNITPMNLINIRRAVGVR
>EUT2A[Fusobacterium/5-429 nucleatum subsp. nucleatum ATCC 25586]
LLSIQQVRDLIKSAKVAQKLYSTQEQIDKVVCAIVEEMKNHYVDLAKKANEETGFGKCEDKVIKNKFANEFV
YDIKDMKTGILNETD--TVTEVGPMGIVAALTPSTNPTSTAIYKTLISLKAGNAIIVSPHPNAKNCVIDTVK
LMQKAAYAAGAPVGLIGVIEIPTIEGTNELMKSKDTSIILATGGEAMVRAAYSSGRPAIGVGPGNGPAYIEK
TANIKEAVRKIIESKTFDNGVICASEQSVIVEPCNKEAVMDEFRRQGGFFLSKEESEKLGRFILRNGTMNPQ
IVGKDAQTLAKLAGLLNVKVLLSEQNTVSKPYSREKLTTILAFYVEENAEKACERAIELNEGEGHTLIIHSE
DKDIIREFLRKPVSRMLINVGGSLGGVGATTNLAAFTLGCGAVGGSSTSDNITPMNLINIRRAVGVR
>EUT2A[Leptotrichia/5-431 buccalis C-1013-b]
LQSIQEVRDLLAAASKAFEEYSSQSQIDEIVKEICEEAQKHEVELAKLANEETGFGRWEDKVLKNRLASVGV
YEIKDLKTGIINDDKEKRITEIGPMGIIAALIPSTNPTSTTIYKIMISLKAGNAVIVSPHPNAKDSILKTAE
YLIRAAERKGAPKGLIGVIKTPTLQATQELMKHKKTSLILATGGEAMVKAAYSSGTPAIGVGPGNGPSFIER
SADIRKAVKRIIDSKTFDNGVICASEQSIVTEEVIKHQVADELKRQGAYFLNKDEREKVGKILMRNNTMNPK
IVGKTALYVAAMAGIVTTKVLISEETEVSHPYSREKLCPVLGFYTEETWEKACEKCIEINEGIGHTMSMHTN
NENIIREFLKKPVSRLLVNTPAALGGVGATTNLIAFTLGCGTVGGSATSDNIGPLNLINIRRAYGTK
>PEUT[Sebaldella/5-431 termitidis ATCC 33386]B
LLSIQEVRDLLKEAKKAQSIYSTQEQIDAIVKEMSIEATKHEVELAKMANQETGFGKWEDKVLKNRLAAQGV
YDIKDMKTGIINEDKNAKIIEIGPMGIIAALIPSTNPTSTVIYKVMISLKAGNAVVISPHPNAKECIIRTAE
ILIEAAERMGAPKGLIGVIKTPTLQATNELMKHKDTSLILATGGEAMVKAAYSSGTPAIGVGPGNGPAFIER
SADVKLAVKRILDSKTFDNGVICASEQSIVTESIIRNDVIAELKKQGAYFLNREESDKVGSILMRNGTMSPK
IVGKTAVYIAEMAGVSDTRVLISEEREVSHPYSREKLCPVLGFYTEENWETACERCIEINEGVGHTMTIHSE
NDNVIREFLKKPVSRLLVNTAAALGGVGATTNLAAFTLGCGAVGGSSTSDNISPLNLMNIRRAYGTK
>ETU[Clostridium/8-434 kluyveri DSM 555]A
LQSIQEVRTLIAKAKKAQAEFKSQEAVNKVIEKIAKATEVEAVKLAKLAYEDTGYGKWEDKVIKNKFSSIVV
YNIKDLKTGILKEDKEKKLIDIAPLGVIAGLIPSTNPTSTAIFKVLIALKAGNAIVFSPHPTAVRSITETVK
IMQKAAVEAGAPDGLIQCMSILTVEGTAELMKNKDTALILATGGEGMVRAAYSSGTPAIGVGPGNGPCFIER
TADIPTAVRKVIGSDTFDNGVICASEQSIIAETVKKAEIIEEFKRQKGYFLNAEESEKVGKILLRNGTPNPA
IVGKDVQALAKLAGISDAVILLSEQTDVSPPYAKEKLAPVLAFYTVEDWHEACEKSLALNQGSGHTLIIHSQ
NEEIIREFLKKPVSRILVNSPGSLGGIGGATNLVSLTLGCGAVGGSATSDNVGPENLFNIRKAYGTT
>ETU[Clostridium/8-434 kluyveri DSM 555]B
LQSIQEVRTLIAKAKKAQAEFKSQEAVNKVIEKIAKATEVEAVKLAKLAYEDTGYGKWEDKVIKNKFSSIVV
YNIKDLKTGILKEDKEKKLIDIAPLGVIAGLIPSTNPTSTAIFKVLIALKAGNAIVFSPHPTAVRSITETVK
IMQKAAVEAGAPDGLIQCMSILTVEGTAELMKNKDTALILATGGEGMVRAAYSSGTPAIGVGPGNGPCFIER
TADIPTAVRKVIGSDTFDNGVICASEQSIIAETVKKAEIIEEFKRQKGYFLNAEESEKVGKILLRNGTPNPA
IVGKDVQALAKLAGISDAVILLSEQTDVSPPYAKEKLAPVLAFYTVEDWHEACEKSLALNQGSGHTLIIHSQ
NEEIIREFLKKPVSRILVNSPGSLGGIGGATNLVSLTLGCGAVGGSATSDNVGPENLFNIRKAYGTT
>ETU[Clostridium/5-431 kluyveri NBRC 12016]A
LQSIQEVRTLIAKAKKAQAEFKSQEAVNKVIEKIAKATEVEAVKLAKLAYEDTGYGKWEDKVIKNKFSSIVV
YNIKDLKTGILKEDKEKKLIDIAPLGVIAGLIPSTNPTSTAIFKVLIALKAGNAIVFSPHPTAVRSITETVK
IMQKAAVEAGAPDGLIQCMSILTVEGTAELMKNKDTALILATGGEGMVRAAYSSGTPAIGVGPGNGPCFIER
TADIPTAVRKVIGSDTFDNGVICASEQSIIAETVKKAEIIEEFKRQKGYFLNAEESEKVGKILLRNGTPNPA
IVGKDVQALAKLAGISDAVILLSEQTDVSPPYAKEKLAPVLAFYTVEDWHEACEKSLALNQGSGHTLIIHSQ
NEEIIREFLKKPVSRILVNSPGSLGGIGGATNLVSLTLGCGAVGGSATSDNVGPENLFNIRKAYGTT
>ETU[Clostridium/5-431 kluyveri NBRC 12016]B
LQSIQEVRTLIAKAKKAQAEFKSQEAVNKVIEKIAKATEVEAVKLAKLAYEDTGYGKWEDKVIKNKFSSIVV
YNIKDLKTGILKEDKEKKLIDIAPLGVIAGLIPSTNPTSTAIFKVLIALKAGNAIVFSPHPTAVRSITETVK
IMQKAAVEAGAPDGLIQCMSILTVEGTAELMKNKDTALILATGGEGMVRAAYSSGTPAIGVGPGNGPCFIER
TADIPTAVRKVIGSDTFDNGVICASEQSIIAETVKKAEIIEEFKRQKGYFLNAEESEKVGKILLRNGTPNPA
IVGKDVQALAKLAGISDAVILLSEQTDVSPPYAKEKLAPVLAFYTVEDWHEACEKSLALNQGSGHTLIIHSQ
NEEIIREFLKKPVSRILVNSPGSLGGIGGATNLVSLTLGCGAVGGSATSDNVGPENLFNIRKAYGTT
>EUT2[Alkaliphilus/8-434 oremlandii OhILAs]
LVSIQETRDLLKKAKEAQKEIASQEQIDTICKAIAKATFDNRVKLAKMAQEETGFGRWQDKVLKNAFASRDV
LNIKDMKTGIIKNNPAAKYMEVAPVGVIAGLIPSTNPTSTVIYKSLISIKAGNAIVFSPHPSALNCIKETVR
IINEAGRSVGLPEGAISVITRVTMQATNELMKNENTDLILATGGSAMVRAAYSSGTPAIGVGPGNGPAFIER
SADIPRAVELIIESKTFDNGTVCASEQSIIVEDISKEKVIAEFKKQGGYFLSKEDALKLEKYILRNGTMNPN
IVGRTAQVVAELAGIKDAKVLIAEETRVGNPYSREKLSPILAFYTVNTWQEARDLSIQIFEGAGHTMVLHTT
NDKIAEEFLKVPVSRFLINCSATLGGIGATTNLMALTLGCGAIGGSSTSDNVGPQNLFNLRRVYGVR
>EUT2[Clostridium/8-434 saccharolyticum WM1]
LVSVQETRDLLKKAKEAQIEIASQEEIDTICKAMAKAAFDNRLKLAKMAQEETGFGRWQDKVLKNAFASRDL
LNIKDMKTGIITNNIEAKYMEVAPVGVVAGLIPSTNPTSTVIYKALICIKAGNSIVFSPHPSALNCIKETVR
IINEAGKSVGLPDGAISVITTVTTQATNELMKNENTNLILATGGSAMVRAAYSSGTPAIGVGPGNGPAFIEH
SADIPKAVALILESKTFDNGTVCASEQSIIVEEISREKVISEFKKRGGYFLSKNDALKLEKYILRNGTMNPK
IVGRTAQDIAELAGIEDAKVLIAEETRVGDPFSREKLTPILAFYTVNTWEEARDLSIRIFEGAGHTMVIHTA
NNQIIEDFLKVPVSRLLINCSATLGGIGATTNLKALTLGCGAIGGSSTSDNVGPQNLINIRRVYGVR
>PEUT[Streptococcus/8-434 sanguinis SK36]
LVSIQEVRNLIRDAKKAQAELASQEQIDTIVKVVAKACYDERERLAKMAAQETGFGRWEDKVLKNALASKGI
LEIKDMKTGVLSEDKEKKVLEVGPVGVIAGLIPSTNPTSTVMYKALIALKAGNSIVFSPHPNALKCIEETVE
IIKKAAKSAGCPDGAISAIHRVSIAATNELMRHKDTNLILATGGNAMVKAAYSSGTPAIGVGPGNGPAFIER
TADVPKAVRQILDSKTFDNGVICASEQSIIVEEDMKEKVVAEFKKQGAYFVPAEDAKKLGSFIIQSGAMNPK
MVGKTPQVIGELAGIADARVLIAEETGVGKPYSMEKLAPVLGFYTVKDWLEACELSIKIHEGAGHTLAIHSQ
NEEIIREFLKKPVSRLLINTPAALGGVGATTGLFAFTLGCGAVGGSATSDNVSPLNLFNIRRAYGTS
>EUT2A[Enterococcus/8-434 faecalis 62]
LRSIQETRNLIRKAKEAQQVLASQKQIDAIVQAVSEATFNQREKLAKMANEETGFGIYEDKIIKNAFASKVV
YDMKDKATGVIHDDAAKKVTEIAPVGVIAGLIPSTNPTSTVIYKALISLKAANSIVFSPHPNALKSIIETVE
IIQKAAIAAGAPEGCVSVIKTPTMQATSELMKNKETNLILATGGNAMVKAAYSSGTPAIGVGPGNGPAYIER
SANVPHAVKQIMDSKTFDNGTICASEQSIIVETVNREAVKEELIKQGAYFLSPAEADKLAKFILRNGTMNPQ
IVGRSVQHIASLVGLKDRRLIVAEETHVGLPFSREKLAPIIAFYTVENWEAACALSIEIGEGAGHTMGIHTE
NKEVIREFLRKPVSRLLVNTSGTLGGIGASTNLVALTLGCGAVGGSSTSDNIGVENLFNLRRAYGVR
>EUT2A[Enterococcus/8-434 faecalis V583]
LRSIQETRNLIRKAKEAQQVLASQKQIDAIVQAVSEATFNQREKLAKMANEETGFGIYEDKIIKNAFASKVV
YDMKDKATGVIHDDAAKKVTEIAPVGVIAGLIPSTNPTSTVIYKALISLKAANSIVFSPHPNALKSIIETVE
IIQKAAIAAGAPEGCVSVIKTPTMQATSELMKNKETNLILATGGNAMVKAAYSSGTPAIGVGPGNGPAYIER
SANVPHAVKQIMDSKTFDNGTICASEQSIIVETVNREAVKEELIKQGAYFLSPAEADKLAKFILRNGTMNPQ
IVGRSVQHIASLVGLKDRRLIVAEETHVGLPFSREKLAPIIAFYTVENWEAACALSIEIGEGAGHTMGIHTE
NKEVIREFLRKPVSRLLVNTSGTLGGIGASTNLVALTLGCGAVGGSSTSDNIGVENLFNLRRAYGVR
>EUT2A[Enterococcus/8-434 faecalis OG1RF]
LRSIQETRNLIRKAKEAQQVLASQKQIDAIVQAVSEATFNQREKLAKMANEETGFGIYEDKIIKNAFASKVV
YDMKDKATGVINDDAAKKVTEIAPVGVIAGLIPSTNPTSTVIYKALISLKAANSIVFSPHPNALKSIIETVE
IIQKAAIAAGAPEGCVSVIKTPTMQATSELMKNKETNLILATGGNAMVKAAYSSGTPAIGVGPGNGPAYIER
SANVPHAVKQIMDSKTFDNGTICASEQSIIVETVNREAVKEELIKQGAYFLSPAEADKLAKFILRNGTMNPQ
IVGRSVQHIASLVGLKDRRLIVAEETHVGLPFSREKLAPIIAFYTVENWEAACALSIEIGEGAGHTMGIHTE
NKEVIREFLRKPVSRLLVNTSGTLGGIGASTNLVALTLGCGAVGGSSTSDNIGVENLFNLRRAYGVR
>EUT2A[Carnobacterium/8-434 maltaromaticum LMA28]
LVSIQEVRDLIGHAKKAQKELASQQQIDTICEAIAKAGYDNRVKLAKMAHEETGFGIWQDKVVKNAFGSKGV
FEIKDMKTGVLSDDEQTKVMEVAPVGVVAGLIPSTNPTSTVIYKALISIKAGNSIVFSPHPNAINSILETVK
VIEEAAVAAGCPVGAISSMQVPTIQGTDQLMKHKDTSLILATGGSAMVKAAYSSGTPAIGVGPGNGPAFIER
TANIPMAVKRILDSKTFDNGTICASEQSIIVEEINREKVINELEKQGAYFLNAKEAEQLEKFIMRNGSMNPQ
IVGKSVQRIASLTGLEGARVLIAEESRVGSPYSREKLAPILAFYTAPNWSAACELSMDIHEGAGHTMIIHSE
DKAVIREFLKKPVSRLLVNTGGSLGGIGASTNLMALTLGCGAVGGSSTSDNIGPANLFNIRRAYGVR
>PEUT[Listeria/8-434 ivanovii subsp. ivanovii PAM 55]B
LRSIQEVRNLIASANTAQKELASQQQIDTIVKAIADAGYDVREKLAKMAHEETGFGIWQDKVIKNVFASKHV
YNIKDMKTGMLKEDNEKQVMEVAPLGVVAGLIPSTNPTSTVIYKTLISIKAGNSIVFSPHPNALKAILETVK
IISEAAEKAGCPKGAISCMTVPTIQGTDQLMKHKDTAVILATGGSAMVKAAYSSGTPAIGVGPGNGPAFIER
SANIPRAVKHILDSKTFDNGTICASEQSVVVERVNKEAVIAEFRKQGAHFLSDAEAIQLGKFILRNGSMNPA
IVGKSVQHIANLAGLSDARVLIAEETKVGAPYSREKLAPILAFYTAETWQDACELSMDIHEGAGHTLIIHSE
DKAIIREFLKKPVSRLLVNTPGALGGIGATTNLVALTLGCGAVGGSSSSDNIGPENLFNIRRATGVR
>PEUT[Listeria/8-434 seeligeri serovar 1/2b str. SLCC3954]B
LRSIQEVRNLIASANTAQKELASQQQIDTIVKAIADAGYDAREKLAKMAHEETGFGIWQDKVIKNVFASKHV
YNIKDMKTGMLKEDNEKQVMEVAPLGVVAGLIPSTNPTSTVIYKTLISIKAGNSIVFSPHPNALKAILETVK
IISEAAEKAGCPKGAISCMTVPTIQGTDQLMKHKDTAVILATGGSAMVKAAYSSGTPAIGVGPGNGPAFIER
SANIPQAVKHILDSKTFDNGTICASEQSVVVERVNKEAVIAEFRKQGAHFLSDAEAIQLGKFILRNGSMNPA
IVGKSVQHIANLAGLADARVLIAEETKVGAPYSREKLAPILAFYTAETWQDACELSMDIHEGAGHTLIIHSE
DKAIIREFLKKPVSRLLVNTPGALGGIGATTNLVALTLGCGAVGGSSSSDNIGPENLFNIRRATGVR
>PEUT[Listeria/8-434 welshimeri serovar 6b str. SLCC5334]B
LRSIQEVRNLIESANTAQKELASQQQIDTIVKAIADAGYDAREKLAKMAHEETGFGIWQDKVIKNVFASKHV
YNIKDMKTGMLKEDNEKKVMEVAPLGVVAGLIPSTNPTSTVIYKTLISIKAGNSIVFSPHPNALKAILETVR
IISEAAEKAGCPKGAISCMTVPTIQGTDQLMKHKDTAVILATGGSAMVKAAYSSGTPAIGVGPGNGPAFIER
SANIPRAVKHILDSKTFDNGTICASEQSVVVERVNKEAVIAEFRKQGAHFLSDAEAVQLGKFILRNGSMNPA
IVGKSVQHIANLAGLADARVLIAEETKVGAPYSREKLAPILAFYTAETWQEACELSMDIHEGAGHTLIIHSE
DKAIIREFLKKPVSRLLVNTPGALGGIGATTNLVALTLGCGAVGGSSSSDNIGPENLFNIRRATGVL
>PEUT[Listeria/8-434 innocua Clip11262]B
LRSIQEVRNLIESANKAQKELASQQQIDTIVKAIADAGYDAREKLAKMAHEETGFGIWQDKVIKNVFASKHV
YNIKDMKTGMLKEDNEKKVMEVAPLGVVAGLIPSTNPTSTVIYKTLISIKAGNSIVFSPHPNALKAILETVR
IISEAAEKAGCPKGAISCMTVPTIQGTDQLMKHKDTAVILATGGSAMVKAAYSSGTPAIGVGPGNGPAFIER
SANIPRAVKHILDSKTFDNGTICASEQSVVVERVNKEAVIAEFRKQGAHFLSDAEAVQLGKFILRNGSMNPA
IVGKSVQHIANLAGLADARVLIAEETKVGAPYSREKLAPILAFYTAETWQEACELSMDIHEGAGHTLIIHSE
DKEIIREFLKKPVSRLLVNTPGALGGIGATTNLVALTLGCGAVGGSSSSDNIGPENLFNIRRATGVL
>PEUT[Listeria/8-434 monocytogenes HCC23]A
LRSIQEVRNLIDSANKAQKELASQQQIDTIVKAIADAGYDAREKLAKMAHEETGFGIWQDKVIKNVFASKHV
YNIKDMKTGMLKEDNEKKVMEVAPLGVVAGLIPSTNPTSTVIYKTLISIKAGNSIVFSPHPNALKAILETVR
IISEAAEKAGCPKGAISCMTVPTIQGTDQLMKHKDTAVILATGGSAMVKAAYSSGTPAIGVGPGNGPAFIER
SANIPRAVKHILDSKTFDNGTICASEQSVVVERVNKEAVIAEFRKQGAHFLSDAEAVQLGKFILRNGSMNPA
IVGKSVQHIANLAGLADARVLIAEETKVGAPYSREKLAPILAFYTAETWQEACELSMDIHEGAGHTLIIHSE
DKEIIREFLKKPVSRLLVNTPGALGGIGATTNLVALTLGCGAVGGSSSSDNIGPENLFNIRRATGVL
>PEUT[Listeria/8-434 monocytogenes L99]B
LRSIQEVRNLIDSANKAQKELASQQQIDTIVKAIADAGYDAREKLAKMAHEETGFGIWQDKVIKNVFASKHV
YNIKDMKTGMLKEDNEKKVMEVAPLGVVAGLIPSTNPTSTVIYKTLISIKAGNSIVFSPHPNALKAILETVR
IISEAAEKAGCPKGAISCMTVPTIQGTDQLMKHKDTAVILATGGSAMVKAAYSSGTPAIGVGPGNGPAFIER
SANIPRAVKHILDSKTFDNGTICASEQSVVVERVNKEAVIAEFRKQGAHFLSDAEAVQLGKFILRNGSMNPA
IVGKSVQHIANLAGLADARVLIAEETKVGAPYSREKLAPILAFYTAETWQEACELSMDIHEGAGHTLIIHSE
DKEIIREFLKKPVSRLLVNTPGALGGIGATTNLVALTLGCGAVGGSSSSDNIGPENLFNIRRATGVL
>PEUT[Listeria/8-434 monocytogenes SLCC2376]B
LRSIQEVRNLIDSANKAQKELASQQQIDTIVKAIADAGYGAREKLAKMAHEETGFGIWQDKVIKNVFASKHV
YNIKDMKTGMLKEDNEKKVMEVAPLGVVAGLIPSTNPTSTVIYKTLISIKAGNSIVFSPHPNALKAILETVR
IISEAAEKAGCPKGAISCMTVPTIQGTDQLMKHKDTAVILATGGSAMVKAAYSSGTPAIGVGPGNGPAFIER
SANIPRAVKHILDSKTFDNGTICASEQSVVVERVNKEAVIAEFRKQGAHFLSDAEAVQLGKFILRNGSMNPA
IVGKSVQHIANLAGLADARVLIAEETKVGAPYSREKLAPILAFYTAETWQEACELSMDIHEGAGHTLIIHSE
DKEIIREFLKKPVSRLLVNTPGALGGIGATTNLVALTLGCGAVGGSSSSDNIGPENLFNIRRATGVL
>PEUT[Listeria/8-434 monocytogenes1]A
LRSIQEVRNLIESANKAQKELASQQQIDTIVKAIADAGYGAREKLAKMAHEETGFGIWQDKVIKNVFASKHV
YNIKDMKTGMLKEDNEKKVMEVAPLGVVAGLIPSTNPTSTVIYKTLISIKAGNSIVFSPHPNALKAILETVR
IISEAAEKAGCPKGAISCMTVPTIQGTDQLMKHKDTAVILATGGSAMVKAAYSSGTPAIGVGPGNGPAFIER
SANIPRAVKHILDSKTFDNGTICASEQSVVVERVNKEAVIAEFRKQGAHFLSDAEAVQLGKFILRNGSMNPA
IVGKSVQHIANLAGLADARVIIAEETKVGAPYSREKLAPILAFYTAETWQEACELSMDIHEGAGHTLIIHSE
DKEIIREFLKKPVSRLLVNTPGALGGIGATTNLVALTLGCGAVGGSSSSDNIGPENLFNIRRATGVL
>PEUT[Listeria/8-434 monocytogenes4]B
LRSIQEVRNLIESANKAQKELASQQQIDTIVKAIADAGYGAREKLAKMAHEETGFGIWQDKVIKNVFASKHV
YNIKDMKTGMLKEDNEKKVMEVAPLGVVAGLIPSTNPTSTVIYKTLISIKAGNSIVFSPHPNALKAILETVR
IISEAAEKAGCPKGAISCMTVPTIQGTDQLMKHKDTAVILATGGSAMVKAAYSSGTPAIGVGPGNGPAFIER
SANIPRAVKHILDSKTFDNGTICASEQSVVVERVNKEAVIAEFRKQGAHFLSDAEAVQLGKFILRNGSMNPA
IVGKSVQHIANLAGLADARVIIAEETKVGAPYSREKLAPILAFYTAETWQEACELSMDIHEGAGHTLIIHSE
DKEIIREFLKKPVSRLLVNTPGALGGIGATTNLVALTLGCGAVGGSSSSDNIGPENLFNIRRATGVL
>PEUT[Listeria/8-434 monocytogenes SLCC2755]B
LRSIQEVRNLIESANKAQKELASQQQIDTIVKAIADAGYGAREKLAKMAHEETGFGIWQDKVIKNVFASKHV
YNIKDMKTGMLKEDNEKKVMEVAPLGVVAGLIPSTNPTSTVIYKTLISIKAGNSIVFSPHPNALKAILETVR
IISEAAEKAGCPKGAISCMTVPTIQGTDQLMKHKDTAVILATGGSAMVKAAYSSGTPAIGVGPGNGPAFIER
SANIPRAVKHILDSKTFDNGTICASEQSVVVERVNKEAVIAEFRKQGAHFLSDAEAVQLGKFILRNGSMNPA
IVGKSVQHIANLAGLADARVIIAEETKVGAPYSREKLAPILAFYTAETWQEACELSMDIHEGAGHTLIIHSE
DKEIIREFLKKPVSRLLVNTPGALGGIGATTNLVALTLGCGAVGGSSSSDNIGPENLFNIRRATGVL
>PEUT[Listeria/8-434 monocytogenes serotype 4b str. CLIP 80459]B
LRSIQEVRNLIESANKAQKELASQQQIDTIVKAIADAGYGAREKLAKMAHEETGFGIWQDKVIKNVFASKHV
YNIKDMKTGMLKEDNEEKVMEVAPLGVVAGLIPSTNPTSTVIYKTLISIKAGNSIVFSPHPNALKAILETVR
IISEAAEKAGCPKGAISCMTVPTIQGTDQLMKHKDTAVILATGGSAMVKAAYSSGTPAIGVGPGNGPAFIER
SANIPRAVKHILDSKTFDNGTICASEQSVVVERVNKEAVIAEFRKQGAHFLSDAEAVQLGKFILRNGSMNPA
IVGKSVQHIANLAGLADARVLIAEETKVGAPYSREKLAPILAFYTAETWQEACELSMDIHEGAGHTLIIHSE
DKEIIREFLKKPVSRLLVNTPGALGGIGATTNLVALTLGCGAVGGSSSSDNIGPENLFNIRRATGVL
>PEUT[Listeria/8-434 monocytogenes2]B
LRSIQEVRNLIESANKAQKELASQQQIDTIVKAIADAGYGAREKLAKMAHEETGFGIWQDKVIKNVFASKHV
YNIKDMKTGMLKEDNEKKVMEVAPLGVVAGLIPSTNPTSTVIYKTLISIKAGNSIVFSPHPNALKAILETVR
IISEAAEKAGCPKGAISCMTVPTIQGTDQLMKHKDTAVILATGGSAMVKAAYSSGTPAIGVGPGNGPAFIER
SANIPRAVKHILDSKTFDNGTICASEQSVVVERVNKEAVIAEFRKQGAHFLSDAEAVQLGKFILRNGSMNPA
IVGKSVQHIANLAGLADARVLIAEETKVGAPYSREKLAPILAFYTAETWQEACELSMDIHEGAGHTLIIHSE
DKEIIREFLKKPVSRLLVNTPGALGGIGATTNLVALTLGCGAVGGSSSSDNIGPENLFNIRRATGVL
>PEUT[Listeria/8-434 monocytogenes3]B
LRSIQEVRNLIESANKAQKELASQQQIDTIVKAIADAGYGAREKLAKMAHEETGFGIWQDKVIKNVFASKHV
YNIKDMKTGMLKEDNEKKVMEVAPLGVVAGLIPSTNPTSTVIYKTLISIKAGNSIVFSPHPNALKAILETVR
IISEAAEKAGCPKGAISCMTVPTIQGTDQLMKHKDTAVILATGGSAMVKAAYSSGTPAIGVGPGNGPAFIER
SANIPRAVKHILDSKTFDNGTICASEQSVVVERVNKEAVIAEFRKQGAHFLSDAEAVQLGKFILRNGSMNPA
IVGKSVQHIANLAGLADARVLIAEETKVGAPYSREKLAPILAFYTAETWQEACELSMDIHEGAGHTLIIHSE
DKEIIREFLKKPVSRLLVNTPGALGGIGATTNLVALTLGCGAVGGSSSSDNIGPENLFNIRRATGVL
>PEUT[Listeria/8-434 monocytogenes5]B
LRSIQEVRNLIESANKAQKELASQQQIDTIVKAIADAGYGAREKLAKMAHEETGFGIWQDKVIKNVFASKHV
YNIKDMKTGMLKEDNEKKVMEVAPLGVVAGLIPSTNPTSTVIYKTLISIKAGNSIVFSPHPNALKAILETVR
IISEAAEKAGCPKGAISCMTVPTIQGTDQLMKHKDTAVILATGGSAMVKAAYSSGTPAIGVGPGNGPAFIER
SANIPRAVKHILDSKTFDNGTICASEQSVVVERVNKEAVIAEFRKQGAHFLSDAEAVQLGKFILRNGSMNPA
IVGKSVQHIANLAGLADARVLIAEETKVGAPYSREKLAPILAFYTAETWQEACELSMDIHEGAGHTLIIHSE
DKEIIREFLKKPVSRLLVNTPGALGGIGATTNLVALTLGCGAVGGSSSSDNIGPENLFNIRRATGVL
>PEUT[Listeria/8-434 monocytogenes6]A
LRSIQEVRNLIESANKAQKELASQQQIDTIVKAIADAGYGAREKLAKMAHEETGFGIWQDKVIKNVFASKHV
YNIKDMKTGMLKEDNEKKVMEVAPLGVVAGLIPSTNPTSTVIYKTLISIKAGNSIVFSPHPNALKAILETVR
IISEAAEKAGCPKGAISCMTVPTIQGTDQLMKHKDTAVILATGGSAMVKAAYSSGTPAIGVGPGNGPAFIER
SANIPRAVKHILDSKTFDNGTICASEQSVVVERVNKEAVIAEFRKQGAHFLSDAEAVQLGKFILRNGSMNPA
IVGKSVQHIANLAGLADARVLIAEETKVGAPYSREKLAPILAFYTAETWQEACELSMDIHEGAGHTLIIHSE
DKEIIREFLKKPVSRLLVNTPGALGGIGATTNLVALTLGCGAVGGSSSSDNIGPENLFNIRRATGVL
>PEUT[Listeria/8-434 monocytogenes7]B
LRSIQEVRNLIESANKAQKELASQQQIDTIVKAIADAGYGAREKLAKMAHEETGFGIWQDKVIKNVFASKHV
YNIKDMKTGMLKEDNEKKVMEVAPLGVVAGLIPSTNPTSTVIYKTLISIKAGNSIVFSPHPNALKAILETVR
IISEAAEKAGCPKGAISCMTVPTIQGTDQLMKHKDTAVILATGGSAMVKAAYSSGTPAIGVGPGNGPAFIER
SANIPRAVKHILDSKTFDNGTICASEQSVVVERVNKEAVIAEFRKQGAHFLSDAEAVQLGKFILRNGSMNPA
IVGKSVQHIANLAGLADARVLIAEETKVGAPYSREKLAPILAFYTAETWQEACELSMDIHEGAGHTLIIHSE
DKEIIREFLKKPVSRLLVNTPGALGGIGATTNLVALTLGCGAVGGSSSSDNIGPENLFNIRRATGVL
>PEUT[Listeria/8-434 monocytogenes8]B
LRSIQEVRNLIESANKAQKELASQQQIDTIVKAIADAGYGAREKLAKMAHEETGFGIWQDKVIKNVFASKHV
YNIKDMKTGMLKEDNEKKVMEVAPLGVVAGLIPSTNPTSTVIYKTLISIKAGNSIVFSPHPNALKAILETVR
IISEAAEKAGCPKGAISCMTVPTIQGTDQLMKHKDTAVILATGGSAMVKAAYSSGTPAIGVGPGNGPAFIER
SANIPRAVKHILDSKTFDNGTICASEQSVVVERVNKEAVIAEFRKQGAHFLSDAEAVQLGKFILRNGSMNPA
IVGKSVQHIANLAGLADARVLIAEETKVGAPYSREKLAPILAFYTAETWQEACELSMDIHEGAGHTLIIHSE
DKEIIREFLKKPVSRLLVNTPGALGGIGATTNLVALTLGCGAVGGSSSSDNIGPENLFNIRRATGVL
>PEUT[Listeria/8-434 monocytogenes9]B
LRSIQEVRNLIESANKAQKELASQQQIDTIVKAIADAGYGAREKLAKMAHEETGFGIWQDKVIKNVFASKHV
YNIKDMKTGMLKEDNEKKVMEVAPLGVVAGLIPSTNPTSTVIYKTLISIKAGNSIVFSPHPNALKAILETVR
IISEAAEKAGCPKGAISCMTVPTIQGTDQLMKHKDTAVILATGGSAMVKAAYSSGTPAIGVGPGNGPAFIER
SANIPRAVKHILDSKTFDNGTICASEQSVVVERVNKEAVIAEFRKQGAHFLSDAEAVQLGKFILRNGSMNPA
IVGKSVQHIANLAGLADARVLIAEETKVGAPYSREKLAPILAFYTAETWQEACELSMDIHEGAGHTLIIHSE
DKEIIREFLKKPVSRLLVNTPGALGGIGATTNLVALTLGCGAVGGSSSSDNIGPENLFNIRRATGVL
>PEUT[Listeria/8-434 monocytogenes10]A
LRSIQEVRNLIESANKAQKELASQQQIDTIVKAIADAGYGAREKLAKMAHEETGFGIWQDKVIKNVFASKHV
YNIKDMKTGMLKEDNEKKVMEVAPLGVVAGLIPSTNPTSTVIYKTLISIKAGNSIVFSPHPNALKAILETVR
IISEAAEKAGCPKGAISCMTVPTIQGTDQLMKHKDTAVILATGGSAMVKAAYSSGTPAIGVGPGNGPAFIER
SANIPRAVKHILDSKTFDNGTICASEQSVVVERVNKEAVIAEFRKQGAHFLSDAEAVQLGKFILRNGSMNPA
IVGKSVQHIANLAGLADARVLIAEETKVGAPYSREKLAPILAFYTAETWQEACELSMDIHEGAGHTLIIHSE
DKEIIREFLKKPVSRLLVNTPGALGGIGATTNLVALTLGCGAVGGSSSSDNIGPENLFNIRRATGVL
>PEUT[Listeria/8-434 monocytogenes 08-5578]B
LRSIQEVRNLIESANKAQKELASQQQIDTIVKAIADAGYGAREKLAKMAHEETGFGIWQDKVIKNVFASKHV
YNIKDMKTGMLKEDNEKKVMEVAPLGVVAGLIPSTNPTSTVIYKTLISIKAGNSIVFSPHPNALKAILETVR
IISEAAEKAGCPKGAISCMTVPTIQGTDQLMKHKDTAVILATGGSAMVKAAYSSGTPAIGVGPGNGPAFIER
SANIPRAVKHILDSKTFDNGTICASEQSVVVERVNKEAVIAEFRKQGAHFLSDAEAVQLGKFILRNGSMNPA
IVGKSVQHIANLAGLADARVLIAEETKVGAPYSREKLAPILAFYTAETWQEACELSMDIHEGAGHTLIIHSE
DKEIIREFLKKPVSRLLVNTPGALGGIGATTNLVALTLGCGAVGGSSSSDNIGPENLFNIRRATGVL
>PEUT[Listeria/8-434 monocytogenes 10403S]B
LRSIQEVRNLIESANKAQKELASQQQIDTIVKAIADAGYGAREKLAKMAHEETGFGIWQDKVIKNVFASKHV
YNIKDMKTGMLKEDNEKKVMEVAPLGVVAGLIPSTNPTSTVIYKTLISIKAGNSIVFSPHPNALKAILETVR
IISEAAEKAGCPKGAISCMTVPTIQGTDQLMKHKDTAVILATGGSAMVKAAYSSGTPAIGVGPGNGPAFIER
SANIPRAVKHILDSKTFDNGTICASEQSVVVERVNKEAVIAEFRKQGAHFLSDAEAVQLGKFILRNGSMNPA
IVGKSVQHIANLAGLADARVLIAEETKVGAPYSREKLAPILAFYTAETWQEACELSMDIHEGAGHTLIIHSE
DKEIIREFLKKPVSRLLVNTPGALGGIGATTNLVALTLGCGAVGGSSSSDNIGPENLFNIRRATGVL
>PEUT[Listeria/8-434 monocytogenes EGD-e]B
LRSIQEVRNLIESANKAQKELASQQQIDTIVKAIADAGYGAREKLAKMAHEETGFGIWQDKVIKNVFASKHV
YNIKDMKTGMLKEDNEKKVMEVAPLGVVAGLIPSTNPTSTVIYKTLISIKAGNSIVFSPHPNALKAILETVR
IISEAAEKAGCPKGAISCMTVPTIQGTDQLMKHKDTAVILATGGSAMVKAAYSSGTPAIGVGPGNGPAFIER
SANIPRAVKHILDSKTFDNGTICASEQSVVVERVNKEAVIAEFRKQGAHFLSDAEAVQLGKFILRNGSMNPA
IVGKSVQHIANLAGLADARVLIAEETKVGAPYSREKLAPILAFYTAETWQEACELSMDIHEGAGHTLIIHSE
DKEIIREFLKKPVSRLLVNTPGALGGIGATTNLVALTLGCGAVGGSSSSDNIGPENLFNIRRATGVL
>PEUT[Listeria/8-434 monocytogenes Finland 1998]B
LRSIQEVRNLIESANKAQKELASQQQIDTIVKAIADAGYGAREKLAKMAHEETGFGIWQDKVIKNVFASKHV
YNIKDMKTGMLKEDNEKKVMEVAPLGVVAGLIPSTNPTSTVIYKTLISIKAGNSIVFSPHPNALKAILETVR
IISEAAEKAGCPKGAISCMTVPTIQGTDQLMKHKDTAVILATGGSAMVKAAYSSGTPAIGVGPGNGPAFIER
SANIPRAVKHILDSKTFDNGTICASEQSVVVERVNKEAVIAEFRKQGAHFLSDAEAVQLGKFILRNGSMNPA
IVGKSVQHIANLAGLADARVLIAEETKVGAPYSREKLAPILAFYTAETWQEACELSMDIHEGAGHTLIIHSE
DKEIIREFLKKPVSRLLVNTPGALGGIGATTNLVALTLGCGAVGGSSSSDNIGPENLFNIRRATGVL
>PEUT[Listeria/8-434 monocytogenes J0161]B
LRSIQEVRNLIESANKAQKELASQQQIDTIVKAIADAGYGAREKLAKMAHEETGFGIWQDKVIKNVFASKHV
YNIKDMKTGMLKEDNEKKVMEVAPLGVVAGLIPSTNPTSTVIYKTLISIKAGNSIVFSPHPNALKAILETVR
IISEAAEKAGCPKGAISCMTVPTIQGTDQLMKHKDTAVILATGGSAMVKAAYSSGTPAIGVGPGNGPAFIER
SANIPRAVKHILDSKTFDNGTICASEQSVVVERVNKEAVIAEFRKQGAHFLSDAEAVQLGKFILRNGSMNPA
IVGKSVQHIANLAGLADARVLIAEETKVGAPYSREKLAPILAFYTAETWQEACELSMDIHEGAGHTLIIHSE
DKEIIREFLKKPVSRLLVNTPGALGGIGATTNLVALTLGCGAVGGSSSSDNIGPENLFNIRRATGVL
>PEUT[Listeria/8-434 monocytogenes N53-1]B
LRSIQEVRNLIESANKAQKELASQQQIDTIVKAIADAGYGAREKLAKMAHEETGFGIWQDKVIKNVFASKHV
YNIKDMKTGMLKEDNEKKVMEVAPLGVVAGLIPSTNPTSTVIYKTLISIKAGNSIVFSPHPNALKAILETVR
IISEAAEKAGCPKGAISCMTVPTIQGTDQLMKHKDTAVILATGGSAMVKAAYSSGTPAIGVGPGNGPAFIER
SANIPRAVKHILDSKTFDNGTICASEQSVVVERVNKEAVIAEFRKQGAHFLSDAEAVQLGKFILRNGSMNPA
IVGKSVQHIANLAGLADARVLIAEETKVGAPYSREKLAPILAFYTAETWQEACELSMDIHEGAGHTLIIHSE
DKEIIREFLKKPVSRLLVNTPGALGGIGATTNLVALTLGCGAVGGSSSSDNIGPENLFNIRRATGVL
>PEUT[Listeria/8-434 monocytogenes serotype 4b str. F2365]B
LRSIQEVRNLIESANKAQKELASQQQIDTIVKAIADAGYGAREKLAKMAHEETGFGIWQDKVIKNVFASKHV
YNIKDMKTGMLKEDNEKKVMEVAPLGVVAGLIPSTNPTSTVIYKTLISIKAGNSIVFSPHPNALKAILETVR
IISEAAEKAGCPKGAISCMTVPTIQGTDQLMKHKDTAVILATGGSAMVKAAYSSGTPAIGVGPGNGPAFIER
SANIPRAVKHILDSKTFDNGTICASEQSVVVERVNKEAVIAEFRKQGAHFLSDAEAVQLGKFILRNGSMNPA
IVGKSVQHIANLAGLADARVLIAEETKVGAPYSREKLAPILAFYTAETWQEACELSMDIHEGAGHTLIIHSE
DKEIIREFLKKPVSRLLVNTPGALGGIGATTNLVALTLGCGAVGGSSSSDNIGPENLFNIRRATGVL
>PEUT[Listeria/8-434 monocytogenes SLCC2378]B
LRSIQEVRNLIESANKAQKELASQQQIDTIVKAIADAGYGAREKLAKMAHEETGFGIWQDKVIKNVFASKHV
YNIKDMKTGMLKEDNEKKVMEVAPLGVVAGLIPSTNPTSTVIYKTLISIKAGNSIVFSPHPNALKAILETVR
IISEAAEKAGCPKGAISCMTVPTIQGTDQLMKHKDTAVILATGGSAMVKAAYSSGTPAIGVGPGNGPAFIER
SANIPRAVKHILDSKTFDNGTICASEQSVVVERVNKEAVIAEFRKQGAHFLSDAEAVQLGKFILRNGSMNPA
IVGKSVQHIANLAGLADARVLIAEETKVGAPYSREKLAPILAFYTAETWQEACELSMDIHEGAGHTLIIHSE
DKEIIREFLKKPVSRLLVNTPGALGGIGATTNLVALTLGCGAVGGSSSSDNIGPENLFNIRRATGVL
>EUT2[Clostridium/8-434 lentocellum DSM 5427]
LQSIQEVRNLLIEAQKAQEVLSSQCQIDKIVKAIADAGAANAEKLAKMANEETGFGRWQDKVIKNIFGSKGI
YEIKDQKTGILRDNKEEKILDIGPVGVIAGIVPSTNPTSTIMYKTLISIKAGSCIVFSPHPSARNCIKETVD
ILTRAAEAAGCPKGAISTITLPTLHATQELMKHPNTKLILATGGPGMVKSAYSSGTPAIGVGAGNGPAFIDK
SADVKLAVKRIIDSKTFDNGTICASEQSVIVERCMEEKVIAEFKAQGGYFLDEQENKQLARFILRNGTMNPQ
IVGKSVEHIAKLAGLSAARVLIGREINVGHPYSREKLAPILAFYVEENVDAVLKKSQEILEGKGHTFCMHAN
DEELVKHFLHIPASRILVNTMGSLGGVGGTTNLFALTLGCGAVGGSSSSNNIGPMDLINIRRAYGIK
>EUT2[Clostridium/8-434 phytofermentans ISDg]
LMSIQEVRLLLKTAKEAHKILSNQEQIDRIVKAITEACLKNAERLAKMANEETGFGIWQDKVIKNVFGSMGI
YEIKDMKTGILREDKKNQTMEIGPVGIVAGVIPSTNPTSTVMYKTLISIKAGNCIVFSPHPGAKKCILETVK
VICEAAEAAGCPKGAISCISIPTLEATNELMKHPNTNLILATGGYAMVKSAYSSGTPAIGVGAGNGPAFIDK
TANVKLAVKRIMDSKTFDNGTICASEQSVIVERCMEQAVKEELTAQGGFFLNEAESEKLARFILRNGTMNPQ
IVGRSVAHISKLAGLANARVLIAKETRVGDPYSREKLAPILAFFVEETVDDVINKVVEIFEGMGHTFTMHST
NEELIKRFLRVPASRILVNSMGSLGGVGASTNLFALTLGCGAVGGSSSSNNIGPMDLINIKRAFGVK
>EUT2A[Clostridium/8-434 perfringens ATCC 13124]
LVSIQETRGLIRKAKEAQSKLASQQDIDRIVKAISDAAYENSEKLAKMANEETGFGKWEDKVLKNVFAARTV
YEIKDTKTGIVEENVEKRAFKIMPVGVVAGLIPSTNPTSTAIYKAMISIKARNAIVLSPHPSAKKCIIETAK
IIAKAAERAGCPEGAIGCITVPSIEGTNELMKNKDTSLILATGGEAMVRAAYSSGTPAIGVGPGNGPAFIDK
SADVKLAVKRILDSKTFDNGTICASEQSIVVEKAMEDEVVRELKEQGAYFLTEEQANQLSKFVMRNGTMNPQ
IVGKTPQDIAKLAGLSWARVLIPRECHVGHPFSREKLTTILTFFVEENVDAVLNRCREINEGAGHTFCMHAN
NEELVKRFLEMPVSRMVVNSPGALGGIGATINLVALTLGCGAVGGSSTSHNIGPLDLMNTRNAYGVR
>EUT2A[Clostridium/8-434 perfringens str. 13]
LVSIQETRGLIRKAKEAQSKLASQQDIDRIVKAISDAAYENSEKLAKMANEETGFGKWEDKVLKNVFAARTV
YEIKDTKTGIVEENVEKRAFKIMPVGVVAGLIPSTNPTSTAIYKAMISIKARNAIVLSPHPSAKKCIIETAK
IIAKAAERAGCPEGAIGCITVPSIEGTNELMKNKDTSLILATGGEAMVRAAYSSGTPAIGVGPGNGPAFIDK
SADVKLAVKRILDSKTFDNGTICASEQSIVVEKAMEDEVVRELKEQGAYFLTEEQANQLSKFVMRNGTMNPQ
IVGKTPQDIAKLAGLSWARVLVPRECHVGHPFSREKLTTILTFFVEENVDAVLNRCREINEGAGHTFCMHAN
NEELVKRFLEMPVSRMVVNSPGALGGIGATINLVALTLGCGAVGGSSTSHNIGPLDLMNTRNAYGIR
>EUT2A[Clostridium/8-434 difficile 630]
LVSIQEVRTLVRRSKVAQEKLSSQEQIDKIVKAVVDAAFNNATKLAKMANEETGFGKWEDKVIKNTFASMGV
YELKNTKTGIIGEDKEANTIDIAPVGVVAGLIPSTNPTSTVIYKTIISLKAGNTIVFSPHPNAKNCILETVN
IISDAAIKAGAPEDSILCITNPSIVGTNELMKHKDTNLILATGGEAMVRAAYSSGTPAIGVGPGNGPAFIDK
SANVKLAIKRIIDSKTFDNGVICASEQSIVIEKSMEETVLKELKNQGAYVLNEEESERLAKFILRNGTMNPQ
IVGKSVEVIANLADLKNTKVLVARENKVGHAYSREKLTPILAFYVEENVEAIMNRCREINEGAGHTFSMHVN
DEELVKRFLNMPVSRILVNTPSALGGIGASTNLVALTLGCGAIGGSSTSNNIGPLDLINVKRAYGIK
>EUT2A[Clostridium/8-434 difficile CD196]
LVSIQEVRTLVRRSKVAQEKLSSQEQIDKIVKAVVDAAFNNATKLAKMANEETGFGKWEDKVIKNTFASMGV
YELKNTKTGIIGEDKEANTIDIAPVGVVAGLIPSTNPTSTVIYKTIISLKAGNTIVFSPHPNAKNCILETVN
IISEAAIKAGAPEDSILCITNPSIVGTNELMKHKDTNLILATGGEAMVRAAYSSGTPAIGVGPGNGPAFIDK
SANVKLAIKRIIDSKTFDNGVICASEQSIVIEKSMEETVLKELKNQGAYVLNEEESERLAKFILRNGTMNPQ
IVGKSVEVIANLADLKNTKVLVARENKVGHAYSREKLTPILAFYVEENVEAIMNRCREINEGAGHTFSMHVN
DEELVKRFLNMPVSRILVNTPSALGGIGASTNLVALTLGCGAIGGSSTSNNIGPLDLINVKRAYGIK
>EUT2A[Clostridium/8-434 tetani E88]
LRSLQETRNLIAKAKKAQEIYKSQEKVNSIVKAITEAIEKEAVKLAKMAHEETGFGKWEDKIIKNTFASRGV
YEIKDLKTGIINENKEKKYFEVGPVGVVAGLIPSTNPTSTTIYKTLISLKSGNAIVISPHPNAVKCIVETSK
ILNEAAIKAGAPEGLIGCITVPSIQGTSELMKHKDTALILATGGEAMVKAAYSSGTPAIGVGPGNGPAFIDK
SANVKLAVKRILDSKTFDNGVICASEQSIVVENSMKEIVKEELIKQGAYFLNEEESEKLGKFILRNGTMNPM
IVGKSVEKLSEMSGLKGSKVLISEQTTVGKPYSREKLTPILAFYTVNDVEEGIKLCTEINEGKGHTLVLHSE
DNEVIKNFLRIPVSRLLVNVPGALGGLGAATNLTALTLGCGAVGGSSTSDNIGPMNLLNIRRALGVK
>GRE3[Clostridium/8-434 novyi NT]
LKSIQEARILVAKAKEAQAIYRSEEEINKVIENIVRVIDKEAIRLAKLANQETGFGKWEDKVIKNKFASNIV
YNIKDMKTGILNDDKENKIMEVGPVGVIAGLVPSTNPTATTIYNSLIALKSGNAIIFSPHPTAKNCILETIK
VIKRAVVEAGAPEGIVDGMSVLSMEGTSELMKHKDVSLILATGGEAMVKAAYSSGTPAIGVGPGNGPAFIEK
SADIAKAVKRIIDSKTFDNGVICASEQSIVVERCTRNQVIEELKRQGGYFLNAEESEKLGEFILRNGTMNPQ
IVGKDAQTLANFAGFEGTKVLISEQTTVGKPYSREKLTTILAFYCEEDWESACNRCIELNEGKGHTLILHSN
NEEIIKEFLKKPVSRLLVNTPGALGGIGGTTNLVALTLGCGAVGGSATSDNVGPMNLINIRRAYGVK
